# Supplementary material for: A subset of SMN complex members have a specific role in tissue regeneration via ERBB pathway-mediated proliferation
Source: NPJ Regen Med. 2020 Mar 25;5:6. doi: 10.1038/s41536-020-0089-0 (PMC7096462; doi:10.1038/s41536-020-0089-0)
Supplement: Supplementary file 2 — Supplementary Dataset 1 [file 41536_2020_89_MOESM2_ESM.xlsx]

## Sheet: Caption
Significant transcriptional changes in each sibling-mutant pair identified by RNA-seq.
S1= smn1, G2=gemin2, G3= gemin3, G4=gemin4 G5=gemin5, G6=gemin6, G7=gemin7

## Sheet: S1
Significant transcriptional changes in each sibling-mutant pair identified by RNA-seq.
GeneID	Symbol	WT	WT	WT	Mut	Mut	Mut	log2FoldChange	lfcSE	stat	pvalue	padj
ENSDARG00000023656	he1a	54.1111	267.587	23.3053	1.96917	1.09229	3.14771	-5.79231	0.965166	-6.00136	1.95673e-09	1.30052e-06
ENSDARG00000100833	si:dkey-269i1.4	1.00206	18.5825	0	0	0	0	-5.09263	2.45746	-2.07232	0.0382357	NA
ENSDARG00000102022		0	8.36211	8.38992	0	0	0	-4.86802	2.28552	-2.12994	0.0331768	NA
ENSDARG00000102592	tradv17.0	8.01646	2.78737	3.72885	0	0	0	-4.65805	1.89009	-2.46446	0.0137218	NA
ENSDARG00000101223	si:ch211-229l10.11	6.01234	1.85825	6.52549	0	0	0	-4.6461	1.91411	-2.42729	0.0152123	NA
ENSDARG00000103225	UBLCP1	6.01234	5.57474	2.79664	0	0	0	-4.64491	1.86554	-2.48985	0.0127797	NA
ENSDARG00000098732	CABZ01046577.1	5.01029	4.64562	3.72885	0	0	0	-4.54158	1.87582	-2.42112	0.0154727	NA
ENSDARG00000099773	olfcg4	2.00411	1.85825	18.6443	0.984583	0	0	-4.33219	1.83594	-2.35966	0.0182916	NA
ENSDARG00000089806	si:dkey-239j18.3	16.0329	38.0941	3.72885	1.96917	0	1.04924	-4.23172	1.27838	-3.31023	0.000932202	0.103263
ENSDARG00000095026	si:dkey-58f10.14	5.01029	3.71649	1.86443	0	0	0	-4.2026	2.05646	-2.04361	0.0409922	NA
ENSDARG00000019122	he1b	18.037	32.5193	2.79664	2.95375	0	0	-4.13145	1.38591	-2.98105	0.00287265	0.220301
ENSDARG00000079522	si:ch211-184m13.4	5.01029	12.0786	14.9154	0.984583	1.09229	0	-3.94691	1.36575	-2.88992	0.00385345	0.26571
ENSDARG00000108175	CR407594.4	6.01234	7.43299	1.86443	0	0	1.04924	-3.77343	1.7629	-2.14047	0.0323166	NA
ENSDARG00000093418	si:dkey-216e24.9	5.01029	4.64562	5.59328	0	0	1.04924	-3.76855	1.68616	-2.23499	0.0254181	NA
ENSDARG00000101554	or106-8	2.00411	6.50386	4.66107	0	1.09229	0	-3.5599	1.79633	-1.98176	0.0475057	NA
ENSDARG00000091918	BX548073.1	252.518	6.50386	301.105	49.2292	6.55377	5.24618	-3.19636	1.48736	-2.14901	0.0316336	0.859135
ENSDARG00000001572	prf1.3	6.01234	43.6688	6.52549	1.96917	4.36918	0	-3.15914	1.20303	-2.62598	0.00864003	0.442676
ENSDARG00000091266	si:ch211-71m22.5	8.01646	5.57474	3.72885	0.984583	0	1.04924	-3.06586	1.48924	-2.05867	0.0395257	NA
ENSDARG00000040643	ccr10	8.01646	3.71649	4.66107	0.984583	1.09229	0	-2.97638	1.50737	-1.97455	0.0483188	NA
ENSDARG00000070627	pimr60	7.0144	9.29123	7.4577	0	3.27688	0	-2.89718	1.37541	-2.10641	0.035169	NA
ENSDARG00000099738	ccr9b	8.01646	26.9446	2.79664	3.93833	1.09229	0	-2.88949	1.2981	-2.22594	0.0260184	0.795073
ENSDARG00000091143	or106-10	7.0144	8.36211	7.4577	0	3.27688	0	-2.83905	1.38631	-2.04791	0.0405685	NA
ENSDARG00000101527	CU855885.1	5.01029	11.1495	4.66107	1.96917	1.09229	0	-2.75166	1.33902	-2.05497	0.0398817	NA
ENSDARG00000038891	AL954146.1	67.1378	38.0941	53.1361	13.7842	8.73835	2.09847	-2.67654	0.596036	-4.49057	7.10328e-06	0.00197628
ENSDARG00000089146	si:dkey-53k12.5	8.01646	8.36211	9.32213	2.95375	1.09229	0	-2.64468	1.17656	-2.24781	0.0245882	0.772324
ENSDARG00000100746	nfr	12.0247	13.9368	5.59328	2.95375	2.18459	0	-2.60893	1.10798	-2.35468	0.0185387	0.670836
ENSDARG00000093156	si:ch73-21g5.7	5.01029	14.866	5.59328	0	1.09229	3.14771	-2.60196	1.26827	-2.05158	0.0402103	0.94048
ENSDARG00000096885	CR388164.2	10.0206	32.5193	11.1866	2.95375	4.36918	2.09847	-2.5182	0.881413	-2.85701	0.00427656	0.285028
ENSDARG00000086272	si:dkey-4p15.5	1287.64	760.952	1046.88	294.39	145.275	104.924	-2.50539	0.349501	-7.16847	7.58396e-13	9.07307e-10
ENSDARG00000090969	cbln18	62.1275	37.1649	46.6107	15.7533	7.64606	3.14771	-2.44704	0.586852	-4.16978	3.04894e-05	0.00628897
ENSDARG00000052122	rag1	208.428	377.224	254.494	68.9208	56.7993	30.4279	-2.42647	0.348219	-6.96824	3.20936e-12	3.49047e-09
ENSDARG00000107643	CABZ01064103.1	20.0411	17.6533	26.102	5.9075	6.55377	0	-2.35554	0.82773	-2.84578	0.0044303	0.288053
ENSDARG00000096380	defbl2	17.035	12.0786	22.3731	6.89208	3.27688	0	-2.32682	0.922732	-2.52166	0.0116803	0.529306
ENSDARG00000062309	si:ch211-1f22.14	6.01234	9.29123	5.59328	0.984583	2.18459	1.04924	-2.32124	1.1621	-1.99746	0.0457751	NA
ENSDARG00000091972	si:dkey-58f10.7	45.0926	63.1804	48.4751	8.86125	20.7536	3.14771	-2.26639	0.594622	-3.81147	0.000138141	0.0226391
ENSDARG00000105183	CT009487.2	228.469	266.658	409.242	102.397	80.8298	5.24618	-2.26229	1.01399	-2.23109	0.0256754	0.789571
ENSDARG00000090159	BX005105.1	25.0514	154.234	40.0852	12.7996	25.1228	8.39389	-2.24771	0.716301	-3.13794	0.0017014	0.152868
ENSDARG00000105438	si:ch1073-220m6.1	4.00823	12.0786	8.38992	1.96917	2.18459	1.04924	-2.23788	1.10176	-2.03119	0.0422355	0.965205
ENSDARG00000017565	itk	9.01851	15.7951	13.9832	2.95375	3.27688	2.09847	-2.2227	0.85355	-2.60406	0.00921267	0.461154
ENSDARG00000075676	fndc7b	361.743	314.044	281.528	96.4892	69.9068	41.9695	-2.19713	0.296772	-7.40344	1.32702e-13	2.11191e-10
ENSDARG00000061717	cytip	47.0967	58.5348	41.9496	10.8304	10.9229	11.5416	-2.14868	0.445615	-4.82184	1.42243e-06	0.000493253
ENSDARG00000069542	si:dkey-8e10.2	10.0206	19.5116	16.7798	1.96917	4.36918	4.19695	-2.14782	0.799741	-2.68565	0.00723889	0.39635
ENSDARG00000070668	cd4-1	4.00823	15.7951	12.1188	3.93833	2.18459	1.04924	-2.1476	1.02874	-2.0876	0.0368339	0.909519
ENSDARG00000089429	si:dkey-205h13.2	1583.25	2077.52	1633.24	567.12	416.164	317.919	-2.02393	0.224996	-8.99539	2.35394e-19	7.04035e-16
ENSDARG00000100476	si:dkeyp-110c7.4	97.1995	48.3144	66.1871	21.6608	15.2921	15.7386	-2.00113	0.432881	-4.62283	3.78545e-06	0.00116121
ENSDARG00000097952	si:ch211-284e13.14	18.037	6.50386	32.6275	5.9075	5.46147	3.14771	-1.97604	0.82947	-2.38229	0.0172052	0.644238
ENSDARG00000057408	CABZ01067232.1	218.448	124.503	123.052	70.89	29.4919	18.8863	-1.96126	0.477117	-4.11063	3.94575e-05	0.00800083
ENSDARG00000088831	si:dkey-81j8.6	48.0987	58.5348	44.7462	10.8304	14.1998	14.6893	-1.93402	0.425967	-4.54031	5.61706e-06	0.00161927
ENSDARG00000057789	lyz	889.827	1002.52	855.772	337.712	202.074	196.207	-1.89913	0.229672	-8.26887	1.3523e-16	2.9415e-13
ENSDARG00000044561	ccr7	13.0267	17.6533	6.52549	5.9075	2.18459	2.09847	-1.85529	0.89856	-2.06473	0.0389481	0.928199
ENSDARG00000079119	si:ch211-229d2.5	732.504	565.836	738.313	299.313	159.475	105.973	-1.84904	0.33306	-5.55167	2.82958e-08	1.47181e-05
ENSDARG00000102675	FO818743.1	9.01851	10.2204	17.712	3.93833	5.46147	1.04924	-1.82691	0.885541	-2.06304	0.0391085	0.928577
ENSDARG00000042138	selp	20.0411	8.36211	23.3053	0.984583	8.73835	5.24618	-1.80109	0.862164	-2.08903	0.0367051	0.907276
ENSDARG00000015752	zap70	10.0206	18.5825	9.32213	2.95375	6.55377	2.09847	-1.71874	0.852546	-2.01601	0.0437993	0.973602
ENSDARG00000032836	pvalb5	483.994	739.582	719.668	261.899	206.444	123.81	-1.7139	0.287946	-5.95216	2.64631e-09	1.66627e-06
ENSDARG00000035151	si:dkey-261j4.3	12.0247	17.6533	25.1698	3.93833	7.64606	5.24618	-1.71368	0.700597	-2.44603	0.014444	0.583276
ENSDARG00000040738	zgc:153846	567.164	887.313	502.463	353.465	135.444	113.318	-1.69901	0.402741	-4.21862	2.45803e-05	0.00529849
ENSDARG00000062811	p2ry10	15.0309	13.0077	12.1188	5.9075	4.36918	2.09847	-1.69155	0.776469	-2.17852	0.0293676	0.833546
ENSDARG00000087476	cbln20	87.179	72.4716	73.6448	30.5221	16.3844	25.1817	-1.6879	0.35896	-4.7022	2.57377e-06	0.000832197
ENSDARG00000103764	gdnfb	19.0391	10.2204	17.712	3.93833	4.36918	6.29542	-1.6857	0.72856	-2.31374	0.0206817	0.697957
ENSDARG00000044875	crygm2e	190.391	203.478	192.968	127.996	26.2151	33.5756	-1.64025	0.512002	-3.2036	0.00135722	0.134191
ENSDARG00000075720	il2rb	56.1152	72.4716	49.4073	21.6608	21.8459	14.6893	-1.61277	0.396415	-4.06839	4.73387e-05	0.0091678
ENSDARG00000037790	pvalb8	3152.47	2035.71	2253.16	1016.09	837.79	602.262	-1.59886	0.233745	-6.84016	7.91022e-12	7.27953e-09
ENSDARG00000022951	pth2	58.1193	59.4639	41.9496	24.6146	14.1998	13.6401	-1.59812	0.4324	-3.69592	0.000219089	0.0321604
ENSDARG00000055014	si:dkey-33m11.8	158.325	125.432	85.7636	74.8283	30.5842	16.7878	-1.59203	0.507472	-3.13718	0.00170584	0.152868
ENSDARG00000069552	atoh7	28.0576	47.3853	31.6952	14.7688	5.46147	15.7386	-1.56967	0.551547	-2.84594	0.00442805	0.288053
ENSDARG00000032380	ompb	24.0494	39.0232	34.4919	17.7225	14.1998	1.04924	-1.56307	0.738956	-2.11525	0.034409	0.881025
ENSDARG00000055589	s100t	2271.66	1957.66	1703.15	983.599	561.439	479.501	-1.55047	0.262529	-5.90589	3.50745e-09	2.15187e-06
ENSDARG00000096756	si:ch211-196c10.13	15.0309	30.6611	13.051	6.89208	10.9229	3.14771	-1.49184	0.729504	-2.045	0.0408547	0.950405
ENSDARG00000089983	si:ch73-109i22.2	29.0597	46.4562	24.2375	6.89208	20.7536	8.39389	-1.47764	0.599658	-2.46414	0.0137344	0.570144
ENSDARG00000108006	CABZ01072763.1	114.235	93.8414	108.137	64.9825	24.0305	27.2802	-1.43721	0.412058	-3.48788	0.000486869	0.0619644
ENSDARG00000077096	fndc7a	628.29	514.734	525.768	314.082	171.49	145.844	-1.40049	0.285093	-4.91239	8.99736e-07	0.000336375
ENSDARG00000052121	rag2	20.0411	38.0941	28.8986	13.7842	9.83065	9.44313	-1.39484	0.538978	-2.58794	0.00965517	0.474372
ENSDARG00000097181	defbl3	61.1255	39.9523	55.0006	31.5067	9.83065	17.837	-1.39087	0.492805	-2.82234	0.00476741	0.302573
ENSDARG00000078970	il7r	36.0741	53.8891	44.7462	15.7533	14.1998	22.034	-1.37467	0.430881	-3.19036	0.00142095	0.139341
ENSDARG00000016421	crygm1	38.0782	65.9677	60.5938	32.4913	14.1998	16.7878	-1.36994	0.467894	-2.92788	0.00341282	0.24499
ENSDARG00000026406	anxa5a	308.634	157.022	239.579	120.119	70.9991	82.8897	-1.3612	0.321069	-4.23959	2.23933e-05	0.00505297
ENSDARG00000100432	BX927125.1	24.0494	13.9368	26.102	5.9075	10.9229	8.39389	-1.35021	0.615915	-2.1922	0.0283652	0.819528
ENSDARG00000003344	trpc2b	14.0288	22.299	28.8986	13.7842	6.55377	5.24618	-1.34416	0.655934	-2.04923	0.0404398	0.944925
ENSDARG00000092788	si:dkey-21e2.15	152.313	237.856	90.4247	68.9208	89.5681	33.5756	-1.32395	0.443194	-2.9873	0.00281455	0.216539
ENSDARG00000043126	blf	48.0987	77.1172	54.0684	31.5067	27.3074	14.6893	-1.28547	0.426288	-3.01549	0.00256563	0.203271
ENSDARG00000035339	ftr99	39.0802	31.5902	35.4241	15.7533	16.3844	11.5416	-1.27945	0.44878	-2.85096	0.00435873	0.287304
ENSDARG00000102525	lck	21.0432	28.8028	22.3731	15.7533	6.55377	7.34466	-1.27605	0.589769	-2.16365	0.0304916	0.84149
ENSDARG00000092532	si:dkey-21e2.4	72.1481	92.9123	42.8818	37.4142	32.7688	15.7386	-1.27359	0.461454	-2.75995	0.005781	0.348418
ENSDARG00000079897	si:dkey-7k24.5	35.072	27.8737	31.6952	19.6917	10.9229	8.39389	-1.27107	0.516844	-2.4593	0.0139208	0.573054
ENSDARG00000107585	FP236545.1	17.035	28.8028	21.4409	12.7996	8.73835	6.29542	-1.27014	0.592712	-2.14293	0.0321188	0.862223
ENSDARG00000098278	FO904867.1	113.232	108.707	55.9328	43.3217	40.4149	31.4771	-1.26859	0.377361	-3.36175	0.000774507	0.0900419
ENSDARG00000040302	osgin2	105.216	125.432	172.459	63.0133	70.9991	34.6248	-1.25819	0.348383	-3.61152	0.000304403	0.0421009
ENSDARG00000100738	osmr	18.037	24.1572	19.5765	9.84583	8.73835	7.34466	-1.25166	0.573019	-2.18433	0.0289379	0.827238
ENSDARG00000015149	wasa	54.1111	54.8183	54.0684	24.6146	25.1228	18.8863	-1.24794	0.360463	-3.46203	0.000536109	0.0671595
ENSDARG00000103892	CABZ01074203.1	27.0555	24.1572	35.4241	8.86125	15.2921	12.5908	-1.24315	0.510776	-2.43384	0.0149395	0.594772
ENSDARG00000104243	eomesb	27.0555	36.2358	22.3731	11.815	12.0152	12.5908	-1.23466	0.503705	-2.45115	0.0142401	0.579459
ENSDARG00000092552	fndc7rs2	41.0843	32.5193	37.2885	24.6146	17.4767	5.24618	-1.22373	0.566835	-2.15888	0.0308595	0.844822
ENSDARG00000070604	zgc:162509	133.274	41.8105	41.0174	25.5992	36.0457	31.4771	-1.21375	0.531573	-2.28331	0.022412	0.727613
ENSDARG00000106153	CR974440.2	1101.26	1632.47	1228.66	549.398	490.44	673.61	-1.20952	0.199233	-6.07089	1.27202e-09	8.69587e-07
ENSDARG00000079808	si:ch73-208g10.1	62.1275	51.1018	50.3395	20.6763	26.2151	24.1324	-1.20488	0.362945	-3.31972	0.000901064	0.101266
ENSDARG00000099518	si:ch211-119e14.1	75.1543	103.133	78.3059	35.445	41.5072	34.6248	-1.2036	0.310821	-3.87233	0.000107802	0.0187669
ENSDARG00000053502	cryaa	4887.03	5205.88	4221.06	3676.43	1587.1	1029.3	-1.18558	0.560815	-2.11403	0.0345131	0.881317
ENSDARG00000099070	FP074867.1	20.0411	24.1572	24.2375	9.84583	12.0152	8.39389	-1.18052	0.538209	-2.19342	0.0282773	0.818128
ENSDARG00000088794	si:ch73-180n10.1	28.0576	64.1095	46.6107	15.7533	13.1075	32.5263	-1.17834	0.527361	-2.23441	0.0254558	0.78591
ENSDARG00000104300	wipf1a	66.1358	75.259	57.7972	27.5683	28.3996	32.5263	-1.17107	0.331911	-3.52828	0.000418274	0.0546888
ENSDARG00000062147	otc	157.323	113.353	92.2891	109.289	30.5842	24.1324	-1.14225	0.538458	-2.12134	0.0338936	0.874753
ENSDARG00000042936	fam228a	55.1131	65.9677	42.8818	27.5683	25.1228	22.034	-1.13259	0.377063	-3.00371	0.00266709	0.206523
ENSDARG00000017437	adcy3b	17.035	24.1572	27.0342	10.8304	9.83065	10.4924	-1.13198	0.544819	-2.07772	0.0377349	0.921158
ENSDARG00000052618	ahrrb	27.0555	37.1649	42.8818	13.7842	22.9382	12.5908	-1.12486	0.478954	-2.34858	0.018845	0.675008
ENSDARG00000062319	si:dkey-103g5.3	1308.69	1026.68	1192.3	790.621	422.718	409.202	-1.11969	0.261605	-4.28009	1.8682e-05	0.00425719
ENSDARG00000103037	CR848788.1	32.0658	24.1572	38.2207	18.7071	14.1998	10.4924	-1.1182	0.493618	-2.26532	0.0234933	0.750501
ENSDARG00000096721	si:rp71-1c10.11	246.506	205.336	239.579	136.857	85.1989	100.727	-1.09603	0.239392	-4.57837	4.68612e-06	0.00140156
ENSDARG00000094077	si:dkey-21e2.16	115.237	190.47	61.5261	70.89	74.276	28.3294	-1.08182	0.487226	-2.22036	0.0263945	0.798585
ENSDARG00000090524	f2rl2	36.0741	52.0309	80.1703	26.5838	30.5842	23.0832	-1.07077	0.429306	-2.49418	0.0126247	0.549083
ENSDARG00000014803	cryba1l2	1395.87	1205.07	1189.5	1019.04	489.348	315.82	-1.05459	0.34889	-3.02271	0.00250521	0.202568
ENSDARG00000010423	npsn	461.948	524.025	398.987	267.807	181.321	218.241	-1.05186	0.20536	-5.12203	3.0226e-07	0.000122579
ENSDARG00000087558	si:ch73-105b23.1	72.1481	61.3221	60.5938	42.3371	24.0305	27.2802	-1.04557	0.360827	-2.89771	0.00375899	0.260989
ENSDARG00000013539	ikzf1	58.1193	73.4007	59.6616	27.5683	32.7688	32.5263	-1.04417	0.33157	-3.14917	0.00163733	0.150101
ENSDARG00000037408	tbc1d10c	62.1275	73.4007	69.916	38.3988	39.3226	22.034	-1.0425	0.35231	-2.95905	0.0030859	0.228595
ENSDARG00000092813	fndc7rs4	596.224	530.529	618.057	417.463	230.474	202.503	-1.03555	0.272359	-3.80216	0.000143438	0.0233473
ENSDARG00000099026	si:dkey-185m8.2	83.1707	98.4871	82.0348	39.3833	62.2608	27.2802	-1.03531	0.361956	-2.86033	0.00423206	0.284284
ENSDARG00000060609	cd109	605.242	556.545	484.751	325.897	241.397	240.275	-1.02631	0.188427	-5.44672	5.13074e-08	2.50537e-05
ENSDARG00000077360	FTL (1 of many)	182.374	231.352	126.781	101.412	89.5681	74.4958	-1.02497	0.29071	-3.52575	0.000422278	0.0549122
ENSDARG00000053323	zgc:112285	3095.35	2559.73	3290.71	2299	1032.22	1072.32	-1.02227	0.291504	-3.50689	0.000453368	0.0583212
ENSDARG00000044129	FP015823.1	87.179	81.7628	82.0348	56.1213	30.5842	36.7233	-1.01888	0.329341	-3.0937	0.00197679	0.171372
ENSDARG00000069296	moxd1l	277.57	275.02	291.783	146.703	145.275	124.859	-1.01822	0.174986	-5.81888	5.92436e-09	3.29656e-06
ENSDARG00000102641	CR925761.3	93.1913	70.6134	89.4925	49.2292	34.9534	40.9202	-1.01413	0.30766	-3.29628	0.000979751	0.106557
ENSDARG00000003200	foxm1	37.0761	68.7551	37.2885	26.5838	29.4919	15.7386	-0.996386	0.463013	-2.15196	0.0314003	0.854738
ENSDARG00000062349	arhgap15	53.109	64.1095	48.4751	32.4913	36.0457	14.6893	-0.993819	0.425796	-2.33402	0.0195945	0.685647
ENSDARG00000071083	si:dkeyp-34c12.1	103.212	62.2513	146.357	83.6896	32.7688	40.9202	-0.983216	0.455236	-2.15979	0.0307886	0.844816
ENSDARG00000052517	zmp:0000001088	105.216	65.9677	55.9328	61.0442	28.3996	25.1817	-0.981228	0.453112	-2.16553	0.030347	0.839436
ENSDARG00000035508	barhl1a	173.356	186.754	164.07	96.4892	87.3835	81.8405	-0.979263	0.210042	-4.66223	3.12798e-06	0.000971989
ENSDARG00000020581	otofb	1398.87	1289.62	1388.07	803.42	631.346	666.265	-0.955533	0.138664	-6.89099	5.54054e-12	5.3551e-09
ENSDARG00000011235	otx2	795.633	1087.07	968.569	474.569	527.578	474.255	-0.950125	0.161117	-5.8971	3.69948e-09	2.21294e-06
ENSDARG00000099541		34.0699	33.4484	27.0342	14.7688	15.2921	18.8863	-0.949901	0.447375	-2.12328	0.0337304	0.874753
ENSDARG00000029841	tmprss9	313.644	353.067	316.952	204.793	155.106	150.041	-0.946336	0.193465	-4.8915	1.0007e-06	0.000368367
ENSDARG00000107994	CR936442.2	1263.59	1533.05	1606.2	843.788	702.345	743.909	-0.942875	0.149087	-6.32431	2.54363e-10	1.79004e-07
ENSDARG00000095696	trpm2	271.557	281.524	285.257	148.672	174.767	114.367	-0.938076	0.207913	-4.51186	6.4262e-06	0.00180894
ENSDARG00000073850	hdac7b	76.1563	65.0386	43.814	49.2292	25.1228	22.034	-0.935297	0.439864	-2.12633	0.0334756	0.874753
ENSDARG00000092091	si:dkey-286h2.7	63.1296	87.3376	110.933	33.4758	46.9686	56.6588	-0.934269	0.355541	-2.62774	0.00859539	0.441334
ENSDARG00000104217	gpc2	177.364	171.888	187.375	103.381	78.6452	99.6775	-0.927873	0.214999	-4.31571	1.59094e-05	0.00369576
ENSDARG00000016541	sash3	50.1029	95.6997	50.3395	26.5838	45.8764	31.4771	-0.920218	0.422672	-2.17714	0.0294699	0.833808
ENSDARG00000068232	cbln12	271.557	270.375	274.071	157.533	154.013	122.761	-0.909476	0.183944	-4.9443	7.64177e-07	0.000299745
ENSDARG00000053728	ttll3	39.0802	32.5193	31.6952	13.7842	19.6613	22.034	-0.898987	0.437751	-2.05365	0.0400096	0.938245
ENSDARG00000101169	grap2b	99.2036	169.1	124.917	59.075	99.3988	53.5111	-0.894356	0.342328	-2.61257	0.00898634	0.451682
ENSDARG00000037402	lim2.3	1328.73	1415.98	1467.3	1333.13	493.717	456.418	-0.882988	0.355502	-2.48378	0.0129997	0.551497
ENSDARG00000092721	si:ch211-67f24.7	38.0782	42.7397	44.7462	28.5529	16.3844	23.0832	-0.880399	0.405966	-2.16865	0.0301092	0.837701
ENSDARG00000087190	si:ch73-105b23.6	59.1214	87.3376	69.916	52.1829	31.6765	34.6248	-0.866177	0.352272	-2.45883	0.013939	0.573054
ENSDARG00000101577	si:ch211-172l8.4	60.1234	82.692	75.5093	32.4913	41.5072	46.1664	-0.864719	0.322696	-2.67967	0.00736946	0.400665
ENSDARG00000099468	CR847851.1	43.0885	74.3299	55.9328	34.4604	34.9534	26.2309	-0.859415	0.376065	-2.28528	0.0222963	0.725827
ENSDARG00000052343	spata18	72.1481	67.826	58.7294	33.4758	52.4301	24.1324	-0.855011	0.377657	-2.26399	0.0235747	0.751095
ENSDARG00000053074	gipc3	82.1687	73.4007	64.3227	42.3371	37.138	41.9695	-0.854487	0.30116	-2.83732	0.00454941	0.292617
ENSDARG00000062328	rasgrp2	48.0987	51.1018	40.0852	25.5992	31.6765	19.9355	-0.852551	0.384647	-2.21645	0.0266607	0.800389
ENSDARG00000036628	cd74b	47.0967	83.6211	52.2039	24.6146	39.3226	37.7725	-0.850923	0.397467	-2.14087	0.0322847	0.862223
ENSDARG00000026599	en2a	279.574	302.894	273.138	185.102	158.383	132.204	-0.845881	0.194454	-4.35004	1.36113e-05	0.00332325
ENSDARG00000079336	si:ch211-150j10.4	90.1851	88.2667	71.7804	42.3371	72.0914	25.1817	-0.844021	0.406456	-2.07654	0.0378442	0.921158
ENSDARG00000094286	si:ch211-117m20.4	92.1892	77.1172	71.7804	59.075	43.6918	31.4771	-0.841205	0.337649	-2.49136	0.0127255	0.549999
ENSDARG00000070511	si:dkey-183j2.10	787.617	978.367	685.177	545.459	474.056	349.396	-0.840151	0.215276	-3.90267	9.51389e-05	0.016988
ENSDARG00000038729	s100z	124.255	126.361	123.984	79.7513	78.6452	51.4126	-0.835806	0.264067	-3.16513	0.00155014	0.14467
ENSDARG00000015076	gja8b	213.438	248.076	261.02	235.315	105.953	64.0034	-0.832657	0.410546	-2.02817	0.042543	0.96613
ENSDARG00000098712	CR925761.1	41.0843	52.96	59.6616	23.63	37.138	26.2309	-0.825956	0.382282	-2.16059	0.0307269	0.844816
ENSDARG00000061846	rxfp3.2b	40.0823	39.0232	37.2885	19.6917	25.1228	20.9847	-0.824903	0.391886	-2.10495	0.0352952	0.892045
ENSDARG00000021959	zgc:101100	36.0741	42.7397	38.2207	28.5529	19.6613	17.837	-0.821979	0.412058	-1.99481	0.0460632	0.989149
ENSDARG00000005586	zbtb20	112.23	91.0541	99.7468	70.89	56.7993	44.0679	-0.816356	0.289849	-2.81648	0.00485527	0.306522
ENSDARG00000088315	si:ch211-103f14.3	557.144	500.797	489.412	378.08	210.813	289.589	-0.815224	0.225959	-3.60784	0.000308756	0.0424575
ENSDARG00000009196	anxa3a	268.551	211.84	147.29	152.61	132.168	72.3973	-0.81218	0.337652	-2.40538	0.0161557	0.618932
ENSDARG00000104399	tppp	202.416	289.886	220.002	75.8129	222.828	108.071	-0.81061	0.378004	-2.14445	0.0319972	0.862223
ENSDARG00000104698	CR925761.4	65.1337	56.6765	81.1025	43.3217	32.7688	39.871	-0.805299	0.328418	-2.45206	0.0142042	0.578983
ENSDARG00000010591	foxn4	193.397	253.651	220.002	166.395	102.676	113.318	-0.801003	0.252167	-3.17647	0.00149077	0.143251
ENSDARG00000095651	hmx1	251.516	289.886	251.698	162.456	151.829	142.696	-0.795105	0.178638	-4.45093	8.5498e-06	0.00229855
ENSDARG00000099564	atoh1b	43.0885	54.8183	55.9328	39.3833	29.4919	19.9355	-0.790708	0.394883	-2.00239	0.045243	0.985911
ENSDARG00000105592	CR936442.1	1575.23	1784.85	1690.1	1029.87	941.558	963.199	-0.783042	0.112616	-6.95319	3.57126e-12	3.7152e-09
ENSDARG00000012247	def6a	44.0905	86.4085	67.1193	32.4913	51.3378	31.4771	-0.7814	0.398255	-1.96206	0.0497555	0.999989
ENSDARG00000041361	ttk	119.245	190.47	81.1025	83.6896	90.6604	53.5111	-0.778712	0.377065	-2.06519	0.0389046	0.928199
ENSDARG00000006640	eomesa	418.86	380.011	384.072	247.13	215.182	226.635	-0.778682	0.153249	-5.08115	3.75166e-07	0.00014961
ENSDARG00000097026	si:dkey-16m19.1	263.541	249.934	252.63	208.732	134.352	104.924	-0.772143	0.270017	-2.85961	0.00424163	0.284284
ENSDARG00000070239	casc5	101.208	162.597	72.7126	49.2292	86.2912	61.905	-0.771726	0.381133	-2.02482	0.0428857	0.968056
ENSDARG00000034420	irx6a	235.483	183.037	223.731	131.934	129.983	114.367	-0.770506	0.20459	-3.7661	0.000165819	0.0259317
ENSDARG00000083189	arhgap19	106.218	101.274	111.866	59.075	60.0762	69.2496	-0.761701	0.246794	-3.08638	0.00202608	0.174382
ENSDARG00000070109	ncapg	170.35	293.603	140.764	134.888	133.26	89.1851	-0.759195	0.329776	-2.30215	0.0213265	0.708015
ENSDARG00000008807	bokb	78.1604	65.9677	51.2717	50.2138	40.4149	25.1817	-0.751627	0.380203	-1.97691	0.048052	0.998514
ENSDARG00000026979	krt1-c5	449.924	424.609	513.649	278.637	246.858	299.032	-0.751193	0.162757	-4.61542	3.92302e-06	0.00118818
ENSDARG00000070053	foxg1d	181.372	159.809	191.104	126.027	102.676	88.1359	-0.746731	0.228256	-3.27147	0.00106991	0.114797
ENSDARG00000089933	rasal3	147.302	212.769	132.374	78.7667	114.691	100.727	-0.745347	0.280496	-2.65724	0.00787828	0.415206
ENSDARG00000025847	sox12	960.973	1164.19	1235.18	622.257	611.685	775.386	-0.742154	0.164445	-4.51308	6.38925e-06	0.00180894
ENSDARG00000053624	csf1rb	195.401	213.698	184.578	113.227	140.906	101.776	-0.739526	0.214368	-3.44979	0.000561013	0.0691926
ENSDARG00000021794	hmmr	78.1604	112.424	83.8992	63.0133	58.9839	43.0187	-0.734226	0.307017	-2.39148	0.0167804	0.630305
ENSDARG00000062630	dnah9l	173.356	179.321	145.425	124.058	105.953	69.2496	-0.733738	0.27214	-2.69618	0.00701401	0.388482
ENSDARG00000062049	hmha1b	263.541	391.161	336.529	126.027	293.827	177.321	-0.732839	0.315368	-2.32376	0.0201385	0.692172
ENSDARG00000045167	dlgap5	147.302	242.501	121.188	98.4583	140.906	69.2496	-0.728744	0.359109	-2.02931	0.0424265	0.965879
ENSDARG00000045143	hbbe2	1611.31	3374.58	1630.44	1071.23	1760.78	1163.6	-0.727821	0.306708	-2.37301	0.0176437	0.654027
ENSDARG00000059817	mtmr12	912.874	474.782	847.382	525.768	452.21	380.873	-0.717458	0.259393	-2.76591	0.00567647	0.344723
ENSDARG00000037997	tubb5	1624.33	1889.84	1194.16	1109.63	1019.11	738.663	-0.715349	0.219047	-3.26573	0.00109181	0.116624
ENSDARG00000091756	insm1a	412.847	524.025	384.072	298.329	259.966	246.571	-0.71438	0.187132	-3.81753	0.000134795	0.022243
ENSDARG00000077382	si:rp71-68n21.12	67.1378	73.4007	76.4415	48.2446	28.3996	55.6095	-0.712102	0.343068	-2.07569	0.0379227	0.9214
ENSDARG00000044541	ppp1r14ba	344.708	469.207	393.394	239.254	271.981	227.684	-0.709318	0.184793	-3.83845	0.000123814	0.0211608
ENSDARG00000090292	ralyl	73.1502	67.826	79.2381	41.3525	44.7841	49.3141	-0.701986	0.289361	-2.42598	0.015267	0.600811
ENSDARG00000015445	lim2.4	4046.31	3855.86	4419.62	4301.65	1480.06	1802.59	-0.699977	0.335014	-2.0894	0.036672	0.907276
ENSDARG00000010124	sp5l	133.274	122.644	146.357	81.7204	92.845	73.4466	-0.698622	0.232388	-3.00628	0.00264467	0.205452
ENSDARG00000042525	ebf2	141.29	155.164	130.51	94.52	75.3683	93.3821	-0.696142	0.228524	-3.04626	0.0023171	0.191176
ENSDARG00000004131	rttn	91.1872	73.4007	118.391	71.8746	46.9686	55.6095	-0.695468	0.319822	-2.17454	0.0296643	0.834902
ENSDARG00000008861	tfap2e	234.481	266.658	272.206	181.163	147.46	150.041	-0.691235	0.186938	-3.69767	0.000217591	0.0321376
ENSDARG00000016854	neurod2	166.341	223.919	170.595	129.965	120.152	97.579	-0.68973	0.234043	-2.94702	0.00320852	0.235491
ENSDARG00000067537	pcsk5a	230.473	264.8	241.443	181.163	136.537	139.548	-0.686709	0.199759	-3.43769	0.000586697	0.0712584
ENSDARG00000021889	gja3	134.276	135.652	127.713	115.196	74.276	57.708	-0.68327	0.300955	-2.27034	0.0231869	0.743689
ENSDARG00000016480	slc17a7a	545.119	621.583	521.107	363.311	391.041	300.082	-0.678969	0.165758	-4.09613	4.20106e-05	0.00837656
ENSDARG00000041141	cryba1a	271.557	302.894	297.376	228.423	157.29	158.435	-0.678498	0.21076	-3.2193	0.00128505	0.128114
ENSDARG00000021345	prph2l	127.261	96.6288	161.273	85.6588	52.4301	102.825	-0.675563	0.333873	-2.02341	0.0430304	0.968121
ENSDARG00000054050	vsig8a	145.298	144.943	122.12	105.35	86.2912	67.1511	-0.670221	0.257611	-2.60168	0.00927695	0.462437
ENSDARG00000013134	zmp:0000000545	88.181	61.3221	65.2549	49.2292	39.3226	46.1664	-0.669507	0.316508	-2.11529	0.0344049	0.881025
ENSDARG00000087663	si:ch211-248l17.3	148.304	166.313	163.137	73.8438	111.414	116.465	-0.665639	0.248982	-2.67345	0.00750756	0.402884
ENSDARG00000023272	tfap2d	349.718	361.429	371.953	237.285	199.89	251.817	-0.651972	0.16346	-3.98857	6.64731e-05	0.0122346
ENSDARG00000033498	rorb	443.911	447.837	402.716	356.419	266.52	202.503	-0.648098	0.225185	-2.87807	0.00400117	0.273531
ENSDARG00000087087	col28a1b	146.3	207.194	172.459	145.718	97.2142	93.3821	-0.643782	0.268235	-2.40007	0.016392	0.621571
ENSDARG00000078701	prdm13	434.893	405.098	443.733	296.36	245.766	279.097	-0.643422	0.152458	-4.22033	2.43949e-05	0.00529849
ENSDARG00000039229	cep78	67.1378	103.133	72.7126	56.1213	53.5224	46.1664	-0.641721	0.310905	-2.06404	0.0390136	0.928577
ENSDARG00000090727	celf5b	65.1337	102.204	82.0348	59.075	58.9839	41.9695	-0.640989	0.319087	-2.00882	0.0445559	0.977166
ENSDARG00000093768	prr18	881.81	973.721	900.518	587.796	554.885	626.394	-0.639586	0.122542	-5.21931	1.79593e-07	7.67344e-05
ENSDARG00000032963	her12	83.1707	99.4162	94.1535	59.075	60.0762	58.7573	-0.63836	0.25742	-2.47984	0.0131442	0.554674
ENSDARG00000070677	fezf2	358.736	401.381	333.732	185.102	247.951	272.802	-0.63315	0.200367	-3.15995	0.00157797	0.146342
ENSDARG00000061101	snx19a	460.946	421.822	603.142	368.234	327.688	262.309	-0.632626	0.209341	-3.02198	0.00251125	0.202568
ENSDARG00000077652	lratb.2	64.1316	80.8337	56.865	39.3833	44.7841	46.1664	-0.632425	0.315147	-2.00676	0.0447753	0.980183
ENSDARG00000100350	FO681350.1	67.1378	90.125	79.2381	53.1675	54.6147	45.1172	-0.630447	0.290473	-2.17042	0.0299754	0.835922
ENSDARG00000078876	crygm2b	125.257	225.777	116.527	119.135	91.7527	91.2836	-0.629452	0.320849	-1.96183	0.049782	0.999989
ENSDARG00000057206	nmt1b	93.1913	143.085	107.205	71.8746	92.845	57.708	-0.629013	0.302171	-2.08164	0.0373752	0.915879
ENSDARG00000074396	fscn2b	262.539	266.658	269.41	216.608	145.275	154.238	-0.627864	0.211109	-2.97413	0.00293825	0.222906
ENSDARG00000089963	hbbe1.1	11857.3	14812.1	9757.47	7989.89	9393.73	6193.64	-0.627625	0.203538	-3.08358	0.00204523	0.175399
ENSDARG00000090834	epor	102.21	140.298	99.7468	66.9517	99.3988	55.6095	-0.6271	0.313718	-1.99893	0.0456163	0.989006
ENSDARG00000011989	crx	2460.05	2262.42	2890.79	1675.76	1566.35	1706.06	-0.621573	0.132455	-4.6927	2.69622e-06	0.000860166
ENSDARG00000019521	mpx	481.989	624.371	482.886	338.697	410.703	285.392	-0.619672	0.198931	-3.11501	0.00183936	0.161803
ENSDARG00000070769	foxg1a	600.232	674.543	615.261	434.201	393.226	402.907	-0.619087	0.132576	-4.66966	3.01696e-06	0.000949826
ENSDARG00000073936	BX511021.2	214.44	190.47	183.646	156.549	114.691	112.268	-0.615514	0.221532	-2.77845	0.00546195	0.335959
ENSDARG00000093342	si:ch211-13f8.1	556.142	479.428	323.478	312.113	362.642	212.995	-0.614234	0.268717	-2.2858	0.0222659	0.725827
ENSDARG00000024488	top2a	377.776	635.52	332.8	343.62	335.334	203.552	-0.609187	0.300481	-2.02737	0.0426243	0.966704
ENSDARG00000100486	si:dkey-11f5.5	125.257	133.794	127.713	74.8283	91.7527	88.1359	-0.604422	0.224923	-2.68724	0.00720459	0.395377
ENSDARG00000038882	smc4	273.562	397.665	241.443	212.67	232.659	155.287	-0.604056	0.259468	-2.32806	0.0199091	0.688389
ENSDARG00000028228	zbtb18	2671.48	2865.42	3036.22	1928.8	1755.32	1963.12	-0.602234	0.110385	-5.45574	4.87687e-08	2.43102e-05
ENSDARG00000012667	tfap2b	1002.06	1122.38	1102.81	736.468	703.437	687.25	-0.601417	0.116156	-5.17766	2.24681e-07	9.43147e-05
ENSDARG00000058200	plcxd2	90.1851	123.573	101.611	67.9363	69.9068	70.2989	-0.600771	0.25734	-2.33454	0.0195675	0.685647
ENSDARG00000016022	zic5	564.158	634.591	560.26	476.538	380.118	304.279	-0.59886	0.194734	-3.07528	0.00210308	0.179076
ENSDARG00000105099	golga7bb	128.263	115.211	137.035	65.9671	93.9373	92.3328	-0.595338	0.251389	-2.36819	0.0178752	0.657999
ENSDARG00000045262	gsnb	912.874	737.724	715.007	564.166	601.854	405.005	-0.590297	0.195939	-3.01266	0.00258973	0.20383
ENSDARG00000004576	plk4	108.222	143.085	95.0857	87.6279	69.9068	72.3973	-0.590168	0.273963	-2.15419	0.0312254	0.852692
ENSDARG00000026350	wasb	128.263	131.006	167.798	97.4738	96.1219	90.2344	-0.589895	0.230288	-2.56155	0.0104206	0.49867
ENSDARG00000103064	CABZ01080015.1	366.753	308.469	364.495	254.023	239.212	197.256	-0.589784	0.179803	-3.28017	0.00103746	0.112282
ENSDARG00000053666	myb	656.347	908.682	693.567	509.03	561.439	432.286	-0.588226	0.185366	-3.17332	0.00150708	0.14424
ENSDARG00000031222	lhx2b	592.216	632.733	613.396	456.847	415.072	351.494	-0.587124	0.151032	-3.88742	0.000101315	0.0178248
ENSDARG00000004049	marcksa	323.664	317.76	206.019	231.377	185.69	147.942	-0.583703	0.260313	-2.24231	0.0249413	0.777045
ENSDARG00000010791	dla	561.152	619.725	591.955	445.032	342.98	395.562	-0.582117	0.153351	-3.79598	0.000147061	0.0237751
ENSDARG00000104555	sh2d3cb	754.549	764.668	866.026	497.215	583.285	518.323	-0.577826	0.137365	-4.20649	2.59364e-05	0.00549185
ENSDARG00000076757	ephb1	244.502	265.729	285.257	181.163	173.675	178.37	-0.577369	0.168697	-3.42252	0.000620438	0.0738568
ENSDARG00000017615	tlx3b	98.2016	117.07	115.594	81.7204	70.9991	69.2496	-0.575511	0.243462	-2.36386	0.0180856	0.662688
ENSDARG00000062510	bcl11ba	1989.08	2095.17	2185.11	1463.09	1444.01	1303.15	-0.574443	0.109047	-5.26785	1.38031e-07	6.00486e-05
ENSDARG00000087100	ntng2b	180.37	168.171	261.952	119.135	117.968	175.223	-0.566691	0.273668	-2.07072	0.0383849	0.923051
ENSDARG00000071496	zic6	127.261	127.29	101.611	93.5354	74.276	72.3973	-0.566045	0.251767	-2.24829	0.0245575	0.772324
ENSDARG00000016725	gadd45gb.1	185.381	206.265	161.273	130.95	114.691	128.007	-0.564581	0.206088	-2.73951	0.00615304	0.360843
ENSDARG00000056292	vsx1	1640.37	1792.28	2264.35	934.37	1021.3	1898.07	-0.56405	0.270361	-2.08629	0.0369525	0.910569
ENSDARG00000041864	capn3a	8003.43	8774.64	8302.29	7759.5	4228.27	5027.94	-0.559608	0.215927	-2.59165	0.00955178	0.472201
ENSDARG00000104305	si:dkey-200c24.1	406.835	273.162	396.191	263.868	221.736	246.571	-0.554677	0.20986	-2.64308	0.00821552	0.425482
ENSDARG00000052982	gabrr2a	355.73	336.343	235.85	214.639	230.474	186.764	-0.554065	0.218005	-2.54153	0.0110369	0.515781
ENSDARG00000092517	gpsm1a	645.325	647.599	568.65	478.508	438.01	352.544	-0.552262	0.165801	-3.33088	0.00086573	0.0986396
ENSDARG00000103490	dpysl4	400.823	417.176	353.309	310.144	274.166	215.094	-0.550414	0.190742	-2.88565	0.00390612	0.268568
ENSDARG00000092987	zmat4a	426.876	445.979	384.072	302.267	286.181	269.654	-0.550232	0.150167	-3.66413	0.000248183	0.036209
ENSDARG00000069801	crygm2d12	18775.5	17626.4	21077.3	15879.4	9321.64	14055.6	-0.550075	0.199514	-2.75708	0.00583207	0.348959
ENSDARG00000052893	rx3	239.492	244.359	319.749	169.348	154.013	225.586	-0.550028	0.22869	-2.40512	0.0161672	0.618932
ENSDARG00000103174	CABZ01075191.1	130.267	127.29	170.595	86.6433	79.7375	126.958	-0.545885	0.276077	-1.97729	0.0480089	0.998514
ENSDARG00000041723		615.263	655.032	573.311	427.309	386.672	450.123	-0.54407	0.138923	-3.91636	8.98964e-05	0.0161726
ENSDARG00000027236	rs1a	1354.78	1510.75	1628.58	1089.93	897.866	1097.5	-0.542477	0.141498	-3.83381	0.000126171	0.0214106
ENSDARG00000056163	slc25a51a	78.1604	85.4793	99.7468	60.0596	66.6299	54.5603	-0.540707	0.270734	-1.99719	0.0458044	0.989006
ENSDARG00000019013	barhl1b	322.662	353.067	343.987	276.668	209.72	214.044	-0.540675	0.179386	-3.01404	0.00257796	0.203574
ENSDARG00000038868	en2b	177.364	217.415	195.765	150.641	143.091	112.268	-0.540611	0.212904	-2.53922	0.0111099	0.516413
ENSDARG00000095715	BX465834.1	329.677	335.413	347.715	248.115	203.167	245.521	-0.538641	0.162476	-3.3152	0.00091578	0.102392
ENSDARG00000069737	pou4f2	1251.57	1339.8	1175.52	1001.32	790.821	807.912	-0.534336	0.144085	-3.70847	0.000208514	0.031182
ENSDARG00000070929	sox14	515.057	509.16	511.785	378.08	348.442	333.657	-0.534312	0.133227	-4.01054	6.05804e-05	0.0112365
ENSDARG00000057729	ephb6	355.73	374.437	371.953	260.915	238.12	263.358	-0.531359	0.146465	-3.62788	0.000285754	0.040219
ENSDARG00000020746	gfi1aa	133.274	94.7706	132.374	84.6742	78.6452	86.0374	-0.530292	0.253467	-2.09215	0.0364251	0.905029
ENSDARG00000041925	cryba2b	26752.9	27715.7	28397.1	25872.9	13559.7	17968.2	-0.529679	0.217148	-2.43925	0.0147177	0.589867
ENSDARG00000089124	hbae1.3	2809.77	3709.99	2131.04	2477.21	1984.7	1537.13	-0.528019	0.23877	-2.21141	0.0270075	0.803741
ENSDARG00000002601	irx7	160.329	143.085	128.645	101.412	100.491	97.579	-0.527824	0.215782	-2.4461	0.0144412	0.583276
ENSDARG00000095614	cacna1eb	676.388	586.277	708.482	442.078	511.194	416.547	-0.52538	0.153622	-3.41995	0.000626322	0.0741882
ENSDARG00000088181	mpped1	286.588	330.768	371.953	223.5	227.197	237.127	-0.525142	0.172561	-3.04323	0.00234056	0.192449
ENSDARG00000052700	SLC9B2	149.306	197.903	206.951	113.227	124.522	147.942	-0.524419	0.230888	-2.27131	0.0231282	0.742802
ENSDARG00000036031	sept5b	362.745	386.515	421.36	258.945	259.966	295.885	-0.523238	0.155742	-3.35965	0.000780407	0.0902067
ENSDARG00000061110	zbtb44	254.522	209.982	285.257	178.21	220.643	123.81	-0.521036	0.257764	-2.02137	0.0432419	0.970406
ENSDARG00000008803	marcksb	2728.6	3606.86	2880.54	2231.07	2186.77	2010.34	-0.519792	0.143487	-3.62258	0.000291681	0.0408132
ENSDARG00000038363	drd4a	187.385	231.352	211.612	146.703	147.46	145.844	-0.519397	0.187366	-2.77209	0.00556971	0.340835
ENSDARG00000088638	BX927260.1	113.232	102.204	114.662	81.7204	72.0914	76.5943	-0.517436	0.23396	-2.21164	0.0269914	0.803741
ENSDARG00000037588	bhlhe23	326.671	308.469	301.105	228.423	226.105	199.355	-0.517381	0.159103	-3.25187	0.00114648	0.11979
ENSDARG00000062565	kcnh4a	168.346	125.432	161.273	113.227	81.9221	122.761	-0.515518	0.255258	-2.01959	0.0434254	0.970797
ENSDARG00000059466	wasf3a	249.512	205.336	296.444	182.148	166.029	177.321	-0.515249	0.205302	-2.50971	0.0120829	0.543437
ENSDARG00000071497	zic3	1301.67	1423.42	1225.86	965.876	939.373	861.423	-0.513975	0.121729	-4.22228	2.41845e-05	0.00529849
ENSDARG00000079305	hbae3	7536.47	8787.65	6750.15	5820.86	5985.77	4369.02	-0.512465	0.167613	-3.05742	0.00223249	0.185475
ENSDARG00000003250	pik3cd	321.66	228.564	377.546	235.315	162.752	252.866	-0.510415	0.259558	-1.96648	0.0492432	0.999989
ENSDARG00000100938	hint2	204.42	193.258	282.461	150.641	164.936	162.632	-0.509011	0.219826	-2.31552	0.0205847	0.697459
ENSDARG00000004712	tbr1b	456.938	505.443	456.784	346.573	350.626	301.131	-0.507591	0.14653	-3.46407	0.000532067	0.067004
ENSDARG00000012504	rlbp1a	445.915	455.27	546.277	338.697	268.704	412.35	-0.505071	0.201429	-2.50744	0.012161	0.545727
ENSDARG00000078118	fam60al	275.566	332.626	319.749	226.454	185.69	242.374	-0.503349	0.184836	-2.72322	0.00646491	0.370062
ENSDARG00000098909	SHC3	497.02	448.767	573.311	351.496	364.826	356.74	-0.501684	0.154017	-3.25733	0.00112465	0.118851
ENSDARG00000037337	cnrip1b	297.611	234.139	281.528	208.732	179.136	186.764	-0.499725	0.184923	-2.70234	0.00688532	0.384021
ENSDARG00000078654	tpx2	199.409	237.856	178.053	154.58	144.183	136.401	-0.499491	0.204233	-2.44569	0.0144574	0.583276
ENSDARG00000010096	slc1a6	863.773	736.795	869.755	665.578	502.455	581.277	-0.497121	0.159193	-3.12276	0.00179167	0.158189
ENSDARG00000076571	sp5a	419.862	293.603	484.751	310.144	231.566	307.426	-0.496095	0.234953	-2.11147	0.0347322	0.883565
ENSDARG00000099572	hmgn2	3401.98	4796.13	3666.39	2677.08	2933.9	2805.66	-0.495456	0.156232	-3.17128	0.00151769	0.144351
ENSDARG00000007941	hmx4	342.704	343.776	373.817	281.591	219.551	250.768	-0.494748	0.16675	-2.96701	0.00300708	0.226259
ENSDARG00000052787	zdhhc12b	231.475	201.62	302.969	182.148	169.306	172.075	-0.491439	0.215323	-2.28234	0.0224694	0.727861
ENSDARG00000025891	shox	699.436	631.804	673.058	562.197	464.225	400.808	-0.489114	0.16645	-2.9385	0.00329809	0.241325
ENSDARG00000060597	zgc:158659	351.722	420.893	380.343	243.192	334.242	247.62	-0.484174	0.190633	-2.53982	0.011091	0.516413
ENSDARG00000074563	gpr37a	253.52	207.194	241.443	171.318	157.29	173.124	-0.483859	0.182725	-2.64802	0.00809645	0.422977
ENSDARG00000043483	otx5	1340.75	1250.6	1820.61	951.108	988.526	1222.36	-0.480724	0.188145	-2.55507	0.0106167	0.50402
ENSDARG00000073721	smarcad1b	153.315	180.25	196.697	110.273	152.921	118.564	-0.476417	0.22861	-2.08397	0.0371624	0.91386
ENSDARG00000063568	syt7a	227.467	200.691	242.375	157.533	204.259	120.662	-0.47573	0.240939	-1.97448	0.0483273	0.998514
ENSDARG00000102759	CT583723.1	202.416	196.974	230.257	134.888	122.337	196.207	-0.473701	0.239286	-1.97965	0.0477432	0.998514
ENSDARG00000038792	klf17	276.568	301.036	329.071	246.146	208.628	198.306	-0.472785	0.177145	-2.66892	0.00760962	0.406032
ENSDARG00000061836	nfixb	365.751	432.971	330.003	268.791	328.781	216.143	-0.472716	0.212007	-2.22972	0.0257661	0.789571
ENSDARG00000042646	zgc:77784	1324.72	1062.92	1143.83	760.098	855.266	929.624	-0.472621	0.146932	-3.2166	0.0012972	0.128789
ENSDARG00000031336	hsd20b2	833.711	629.946	863.229	501.153	589.839	588.622	-0.47046	0.172402	-2.72886	0.0063554	0.367517
ENSDARG00000093357	nyap2b	1644.38	1581.37	2572.91	1313.43	1151.28	1724.95	-0.468915	0.232617	-2.01583	0.0438179	0.973602
ENSDARG00000053364	pax10	235.483	228.564	261.952	155.564	157.29	211.946	-0.468578	0.203563	-2.30188	0.0213417	0.708015
ENSDARG00000104361	barhl2	811.666	764.668	776.533	550.382	585.47	566.588	-0.466936	0.115059	-4.05821	4.94494e-05	0.00939028
ENSDARG00000039701	emx2	633.3	603.93	604.074	455.862	445.656	432.286	-0.464856	0.121474	-3.82679	0.000129826	0.0217227
ENSDARG00000092810	stap2a	459.944	377.224	429.75	313.098	290.55	314.771	-0.463319	0.153491	-3.01854	0.00253998	0.203258
ENSDARG00000003469	neurod4	1077.21	1248.74	1647.22	787.667	870.558	1224.46	-0.463114	0.223467	-2.07241	0.0382275	0.923051
ENSDARG00000068128	ppp1r15b	412.847	409.743	579.837	330.82	340.796	346.248	-0.462798	0.188415	-2.45627	0.0140387	0.573665
ENSDARG00000044375	zgc:158291	1008.07	995.091	995.604	837.881	648.823	688.299	-0.462666	0.1411	-3.27899	0.00104178	0.112282
ENSDARG00000061909	si:ch73-233f7.1	1824.75	1515.4	2007.05	1301.62	1156.74	1429.06	-0.459833	0.154689	-2.97263	0.00295265	0.222906
ENSDARG00000008247	vezf1a	432.889	481.286	539.751	355.435	358.272	345.199	-0.457862	0.149907	-3.05432	0.00225573	0.186757
ENSDARG00000014013	lbr	708.454	786.967	684.244	671.486	469.686	445.926	-0.457017	0.192514	-2.37394	0.0175992	0.653876
ENSDARG00000106418	CABZ01066921.1	428.88	402.31	571.447	336.728	354.996	331.559	-0.455314	0.183839	-2.4767	0.0132604	0.556928
ENSDARG00000076638	MEX3A	194.399	208.124	212.545	155.564	171.49	122.761	-0.452082	0.204626	-2.2093	0.0271536	0.806798
ENSDARG00000100560	zfpm2b	535.098	603.001	587.294	448.97	419.441	396.611	-0.447716	0.135573	-3.30241	0.000958595	0.105212
ENSDARG00000101641	trpm2	416.856	419.035	438.14	351.496	360.457	223.487	-0.445651	0.212291	-2.09924	0.0357953	0.899107
ENSDARG00000089643	mcama	953.958	1229.23	881.874	839.85	768.975	644.231	-0.44396	0.180723	-2.45658	0.0140267	0.573665
ENSDARG00000098503	CABZ01080379.1	131.269	131.935	120.255	92.5508	101.583	88.1359	-0.442428	0.217585	-2.03335	0.0420169	0.963489
ENSDARG00000078134	crygm2f	506.039	707.992	463.31	442.078	403.057	390.316	-0.441137	0.198508	-2.22226	0.0262654	0.798542
ENSDARG00000068096	atf5a	1720.53	2159.28	2247.57	1341	1536.86	1641.01	-0.439617	0.152862	-2.87591	0.0040287	0.274629
ENSDARG00000054683	prdm8b	1112.28	1111.23	1162.47	848.711	830.144	819.454	-0.438578	0.10361	-4.23296	2.30633e-05	0.00510958
ENSDARG00000074905	camk1da	454.934	470.136	657.21	372.173	386.672	409.202	-0.43836	0.18913	-2.31777	0.0204619	0.697459
ENSDARG00000067727	im:7142702	983.018	1154.9	1030.1	758.129	808.298	772.238	-0.4383	0.122546	-3.57662	0.00034807	0.0473197
ENSDARG00000040008	neurod6a	448.922	425.538	403.648	348.543	271.981	322.116	-0.437967	0.160385	-2.73072	0.00631962	0.367517
ENSDARG00000099299	si:ch1073-83n3.2	1051.16	1094.51	1094.42	630.133	873.835	889.753	-0.437356	0.165214	-2.64721	0.00811596	0.423073
ENSDARG00000068398	cep126	211.434	187.683	245.172	180.179	147.46	147.942	-0.436926	0.205585	-2.12529	0.0335627	0.874753
ENSDARG00000056979	lhx9	1587.26	1603.67	1608.07	1257.31	1126.16	1161.51	-0.436661	0.103755	-4.20858	2.56983e-05	0.00549003
ENSDARG00000039218	gpr101	167.344	144.943	172.459	125.042	120.152	113.318	-0.434547	0.20245	-2.14644	0.0318375	0.862223
ENSDARG00000057665	sprn2	374.769	443.192	457.717	375.126	262.151	307.426	-0.432579	0.190305	-2.27308	0.0230214	0.740366
ENSDARG00000004588	sox4a	5539.37	5915.73	6245.83	4339.06	4095.01	4683.79	-0.432305	0.107713	-4.01349	5.98282e-05	0.0111837
ENSDARG00000090797	fam222a	490.006	457.129	588.226	414.51	312.396	411.301	-0.431231	0.184644	-2.33547	0.0195188	0.685647
ENSDARG00000062621	satb1b	570.17	462.703	564.921	491.307	380.118	313.722	-0.430165	0.205169	-2.09664	0.0360256	0.899776
ENSDARG00000024619	si:ch211-206a7.2	475.977	474.782	478.225	327.866	401.964	331.559	-0.429911	0.149205	-2.88134	0.00395987	0.271484
ENSDARG00000008720	lmo3	1713.52	1819.22	1856.97	1345.93	1234.29	1420.67	-0.429837	0.111365	-3.85971	0.000113522	0.0195412
ENSDARG00000107353	BX957322.3	267.549	239.714	316.02	209.716	195.521	206.7	-0.427768	0.183	-2.33752	0.019412	0.685647
ENSDARG00000001889	tuba1a	3872.95	4280.47	3511.65	3153.62	3031.12	2487.74	-0.42764	0.142159	-3.00818	0.00262813	0.204832
ENSDARG00000103919	si:ch73-1a9.3	5995.31	7848.3	5610.99	5135.59	5155.63	4252.56	-0.419727	0.165036	-2.54324	0.0109829	0.515271
ENSDARG00000004232	dlb	187.385	258.296	233.053	184.117	150.737	173.124	-0.418036	0.207666	-2.01303	0.0441119	0.973677
ENSDARG00000003290	dab1b	325.669	318.689	376.614	262.884	241.397	260.211	-0.417165	0.159144	-2.62131	0.00875935	0.443097
ENSDARG00000061479	thsd7aa	1161.38	1167.91	1106.54	908.771	858.543	805.814	-0.41686	0.112174	-3.71617	0.000202263	0.0304374
ENSDARG00000018270	olfm1a	1216.5	1349.09	1358.23	1078.12	1049.69	814.208	-0.415462	0.150735	-2.75624	0.00584706	0.348959
ENSDARG00000032197	klf12b	254.522	260.154	337.461	191.009	223.92	226.635	-0.410644	0.195669	-2.09867	0.0358463	0.899107
ENSDARG00000102310	si:ch211-156l18.8	354.728	321.477	347.715	199.87	273.074	297.983	-0.410407	0.197179	-2.0814	0.0373977	0.915879
ENSDARG00000089042	foxb1a	291.599	271.304	309.495	225.47	220.643	210.897	-0.408846	0.159064	-2.57032	0.0101604	0.493603
ENSDARG00000003994	syt9a	649.333	602.072	557.463	523.798	442.379	395.562	-0.408789	0.161368	-2.53327	0.0113002	0.519963
ENSDARG00000004415	tcf7l2	3333.84	3546.46	3261.81	2816.89	2626.97	2199.2	-0.408065	0.130058	-3.13755	0.00170365	0.152868
ENSDARG00000056722	cd99l2	1618.32	2128.62	1400.18	1369.56	1439.64	1076.52	-0.405649	0.195437	-2.0756	0.0379312	0.9214
ENSDARG00000030915	cpa1	6702.76	6286.45	6231.84	6465.76	3863.44	4182.26	-0.405381	0.200144	-2.02545	0.0428212	0.968056
ENSDARG00000104593	cyp2k18	1094.25	1493.1	1206.28	1093.87	1042.05	731.318	-0.403954	0.199502	-2.02482	0.0428862	0.968056
ENSDARG00000102755		416.856	381.87	305.766	322.943	277.443	233.98	-0.403608	0.202121	-1.99686	0.0458402	0.989006
ENSDARG00000100958	si:ch211-188f17.1	555.14	479.428	637.634	406.633	401.964	456.418	-0.402605	0.16364	-2.46032	0.0138815	0.573054
ENSDARG00000057141	zgc:110045	911.872	988.587	1215.61	742.376	790.821	825.749	-0.401957	0.152246	-2.64018	0.00828625	0.427296
ENSDARG00000009922	dmbx1a	988.028	975.579	1319.08	744.345	715.453	1025.1	-0.401802	0.199779	-2.01124	0.0443005	0.976303
ENSDARG00000045936	pax6b	1574.23	1649.19	1648.15	1193.32	1202.62	1294.76	-0.400637	0.101921	-3.93088	8.46356e-05	0.0154586
ENSDARG00000037373	ephb2a	374.769	412.531	473.564	283.56	348.442	324.214	-0.400219	0.169806	-2.35691	0.0184276	0.668057
ENSDARG00000031894	lef1	1010.07	929.123	924.755	776.836	726.376	667.315	-0.399498	0.123865	-3.22528	0.00125851	0.127057
ENSDARG00000091509	atp6ap1la	290.597	296.39	337.461	212.67	208.628	280.146	-0.398598	0.190684	-2.09036	0.0365855	0.906191
ENSDARG00000070809	znf516	1392.86	1514.47	1380.61	1228.76	1083.56	941.165	-0.398078	0.14003	-2.84279	0.00447199	0.289977
ENSDARG00000014550	rfx3	719.477	508.23	623.651	522.814	440.195	441.729	-0.397425	0.179052	-2.21961	0.0264455	0.798585
ENSDARG00000101959	etv1	550.129	450.625	522.039	436.17	399.78	320.017	-0.396974	0.176734	-2.24617	0.0246929	0.772324
ENSDARG00000008540	sox21b	257.529	219.273	224.663	188.055	161.66	182.567	-0.396669	0.180745	-2.19463	0.0281901	0.816592
ENSDARG00000058736	gabra6b	213.438	212.769	206.019	156.549	184.598	139.548	-0.396113	0.191808	-2.06516	0.0389083	0.928199
ENSDARG00000015554	zic2a	1644.38	1756.97	1743.24	1375.46	1294.37	1247.54	-0.393097	0.104073	-3.77712	0.000158652	0.0253072
ENSDARG00000096922	CR376745.2	826.697	690.339	713.143	538.567	597.485	562.391	-0.392895	0.136764	-2.8728	0.00406849	0.27577
ENSDARG00000078102	si:ch211-150i13.1	653.341	617.867	887.467	570.074	494.809	579.179	-0.392806	0.183679	-2.13854	0.0324727	0.864536
ENSDARG00000015314	zc4h2	2093.3	2309.8	1845.78	1774.22	1596.93	1390.24	-0.392073	0.148012	-2.64894	0.00807455	0.422757
ENSDARG00000102443	si:ch1073-450f2.1	900.849	870.588	773.737	607.488	726.376	606.459	-0.391764	0.142141	-2.75617	0.00584831	0.348959
ENSDARG00000010108	bri3bp	366.753	339.13	343.987	279.622	277.443	243.423	-0.390816	0.152277	-2.56648	0.0102737	0.494607
ENSDARG00000056929	kdm6bb	2175.47	2205.74	2107.73	1722.04	1764.06	1463.69	-0.390615	0.118369	-3.29998	0.000966931	0.105643
ENSDARG00000098057	dscaml1	2153.42	2220.6	2060.19	1758.47	1878.75	1271.67	-0.390389	0.167282	-2.33372	0.0196106	0.685647
ENSDARG00000055229	ncs1a	259.533	267.587	261.952	221.531	197.705	182.567	-0.390116	0.168457	-2.31582	0.0205681	0.697459
ENSDARG00000041414	bmf2	237.488	240.643	302.969	189.04	190.059	217.192	-0.390042	0.189552	-2.05771	0.0396182	0.934857
ENSDARG00000093091	iqsec3b	599.23	459.916	640.43	420.417	455.487	422.842	-0.38808	0.171562	-2.26204	0.0236947	0.751915
ENSDARG00000032705	foxg1b	1292.65	1350.95	1318.15	980.645	1073.73	973.692	-0.388072	0.10694	-3.62886	0.000284671	0.040219
ENSDARG00000005834	gatad2b	622.277	567.694	633.905	479.492	491.532	422.842	-0.387833	0.136827	-2.83448	0.00459001	0.294438
ENSDARG00000077560	grin2cb	382.786	380.941	418.564	320.974	312.396	270.703	-0.386966	0.152405	-2.53906	0.0111152	0.516413
ENSDARG00000086207	grin2da	446.917	393.019	412.97	315.067	326.596	316.869	-0.386147	0.140809	-2.74235	0.00610018	0.359505
ENSDARG00000091317	hunk	2205.53	3049.38	2784.52	1848.06	2175.85	2131	-0.385603	0.156884	-2.45789	0.0139757	0.573579
ENSDARG00000008186	syk	267.549	269.446	348.648	243.192	202.074	232.931	-0.384675	0.191824	-2.00536	0.0449251	0.981664
ENSDARG00000056204	zgc:113436	189.389	202.549	215.341	151.626	164.936	148.992	-0.384405	0.181084	-2.1228	0.0337704	0.874753
ENSDARG00000038954	ctnnbip1	459.944	576.986	479.158	373.157	388.857	400.808	-0.38329	0.153394	-2.49872	0.0124641	0.548831
ENSDARG00000055825	celsr3	1379.83	1169.77	1182.05	1043.66	1021.3	796.371	-0.382868	0.156256	-2.45026	0.0142754	0.57991
ENSDARG00000004074	bach2b	1143.35	1097.29	1100.94	938.308	896.774	729.219	-0.381738	0.138892	-2.74845	0.00598769	0.354623
ENSDARG00000004358	gnb3a	1042.14	1114.95	1082.3	773.883	754.775	957.953	-0.381639	0.140382	-2.71858	0.00655627	0.372577
ENSDARG00000061352	bcl11aa	1681.45	1529.34	1751.63	1363.65	1226.65	1220.26	-0.380764	0.117313	-3.24571	0.00117157	0.120828
ENSDARG00000070220	pou3f2a	386.794	375.366	379.411	323.928	279.627	272.802	-0.380462	0.150455	-2.52875	0.0114469	0.521697
ENSDARG00000056175	scrt2	583.197	589.993	686.109	501.153	448.933	478.452	-0.380032	0.139735	-2.71966	0.00653497	0.372577
ENSDARG00000100398	pax7a	706.45	764.668	710.346	673.455	507.917	494.19	-0.379983	0.165462	-2.2965	0.0216471	0.71147
ENSDARG00000053301	insm1b	439.903	451.554	466.107	367.25	358.272	317.919	-0.379596	0.140269	-2.70621	0.00680566	0.381356
ENSDARG00000070107	six7	1242.55	1350.02	1461.71	1017.07	869.466	1231.8	-0.378635	0.163537	-2.31529	0.020597	0.697459
ENSDARG00000029822	cel.2	5287.85	5050.71	5008.78	4855.97	3004.9	3960.87	-0.376405	0.179509	-2.09686	0.036006	0.899776
ENSDARG00000039393	si:ch211-240l19.5	3073.31	3366.21	2690.37	2911.41	2155.1	1966.27	-0.376331	0.179322	-2.09864	0.0358488	0.899107
ENSDARG00000013125	dlx1a	305.627	323.335	376.614	264.853	240.305	269.654	-0.376133	0.166111	-2.26434	0.0235532	0.751095
ENSDARG00000000142	tmem267	265.545	274.091	253.562	207.747	212.997	190.961	-0.374905	0.161864	-2.31617	0.0205489	0.697459
ENSDARG00000055715	capn8	569.168	489.648	446.53	457.831	342.98	359.888	-0.373859	0.18219	-2.05203	0.040167	0.940387
ENSDARG00000071251	ppp1r18	771.584	857.581	668.397	689.208	605.131	478.452	-0.373754	0.183904	-2.03233	0.0421202	0.963489
ENSDARG00000062199		313.644	410.672	339.326	274.699	309.119	239.226	-0.370796	0.187796	-1.97446	0.0483296	0.998514
ENSDARG00000045893	kctd15a	956.964	1020.18	960.179	774.867	719.822	777.484	-0.370274	0.111829	-3.31108	0.000929365	0.103263
ENSDARG00000075819	arhgef2	861.769	883.596	726.194	657.702	743.852	510.978	-0.370025	0.180203	-2.05337	0.0400363	0.938245
ENSDARG00000058008	six3a	885.818	834.353	859.5	659.671	630.254	706.136	-0.369782	0.116845	-3.16471	0.00155235	0.14467
ENSDARG00000034668	celf3a	2443.02	2226.18	2395.79	1955.38	1743.3	1770.06	-0.369202	0.107762	-3.42607	0.000612372	0.0732612
ENSDARG00000026499	ppm1e	535.098	474.782	670.261	406.633	399.78	496.289	-0.367198	0.187133	-1.96224	0.049735	0.999989
ENSDARG00000022085	si:dkey-34e4.1	606.245	512.876	593.82	476.538	417.256	434.384	-0.366231	0.143957	-2.54402	0.0109584	0.515132
ENSDARG00000075054	rasgrf2a	1020.09	934.698	1128.91	782.744	874.928	735.515	-0.36597	0.138449	-2.64336	0.00820873	0.425482
ENSDARG00000102185	PCDH8	749.539	791.613	762.55	647.856	596.393	544.554	-0.364679	0.127907	-2.85112	0.00435661	0.287304
ENSDARG00000009823	pou3f1	1356.79	1542.34	1452.39	1201.19	1082.46	1096.45	-0.364352	0.11551	-3.15429	0.00160888	0.14806
ENSDARG00000015567	zic1	2081.27	2233.61	2213.07	1866.77	1664.66	1539.23	-0.364322	0.119083	-3.05939	0.00221789	0.184904
ENSDARG00000030107	si:ch211-207i1.2	2402.93	2630.35	2405.11	1975.07	2267.6	1544.48	-0.362239	0.162494	-2.22924	0.0257977	0.789571
ENSDARG00000075977	prr5a	636.306	674.543	540.684	459.8	543.962	438.581	-0.360671	0.160999	-2.24021	0.0250771	0.778234
ENSDARG00000069196	ebf1b	260.535	232.281	234.918	190.025	188.967	187.813	-0.359964	0.166147	-2.16655	0.0302694	0.83826
ENSDARG00000029761	mpp6b	1184.43	1206	1421.62	893.017	943.742	1134.22	-0.359865	0.150378	-2.39306	0.0167084	0.630048
ENSDARG00000032714	gria1b	515.057	531.458	643.227	446.016	470.779	400.808	-0.359294	0.157333	-2.28366	0.0223918	0.727613
ENSDARG00000074680	rims1a	1846.79	1708.66	1865.36	1510.35	1406.87	1310.5	-0.358402	0.112673	-3.18092	0.00146808	0.14164
ENSDARG00000104101		1624.33	1428.06	1935.27	1166.73	1206.99	1528.74	-0.354062	0.172143	-2.05679	0.0397066	0.934929
ENSDARG00000099221	ppp2r2bb	733.506	752.59	937.806	651.794	555.978	689.349	-0.353434	0.162736	-2.17182	0.029869	0.834902
ENSDARG00000106743	CABZ01053592.1	621.275	528.671	590.091	447.985	505.732	409.202	-0.352511	0.150882	-2.33634	0.0194738	0.685647
ENSDARG00000058243	phactr3a	515.057	534.246	484.751	466.693	363.734	371.43	-0.351124	0.159423	-2.20247	0.0276321	0.811887
ENSDARG00000102047	mab21l1	2378.88	2219.68	2500.2	2090.27	1591.47	1883.38	-0.350879	0.139083	-2.5228	0.0116426	0.528599
ENSDARG00000069981	cspg5a	2814.78	3124.64	3556.39	2374.82	2553.78	2518.17	-0.350848	0.125911	-2.78647	0.00532849	0.328595
ENSDARG00000103379	pax6a	2711.57	2784.58	2841.39	2192.67	2051.33	2298.88	-0.349649	0.099043	-3.53027	0.000415132	0.0545762
ENSDARG00000040123	zfpm2a	1092.24	1268.25	1077.64	994.429	985.249	718.727	-0.349521	0.169814	-2.05826	0.0395654	0.934857
ENSDARG00000061191	plekho1a	302.621	352.138	277.799	236.3	230.474	265.457	-0.349032	0.174918	-1.9954	0.045999	0.989149
ENSDARG00000101759	homer1b	1392.86	1322.14	1522.3	1131.29	1107.59	1095.4	-0.345741	0.111318	-3.10589	0.00189709	0.16627
ENSDARG00000069438	neurl1aa	1111.28	1112.16	1290.18	994.429	968.865	801.617	-0.34572	0.143297	-2.41262	0.0158383	0.613211
ENSDARG00000092467	si:ch73-46j18.5	2895.94	2574.6	2561.72	2251.74	2067.71	2000.89	-0.345557	0.112618	-3.06839	0.00215214	0.180682
ENSDARG00000040430	nptxra	702.442	709.85	703.821	600.596	562.532	504.683	-0.343143	0.128362	-2.67324	0.00751234	0.402884
ENSDARG00000058039	bhlhe22	965.983	890.1	977.892	791.605	642.269	801.617	-0.341725	0.140336	-2.43504	0.0148902	0.593795
ENSDARG00000055158	prox1a	1912.93	1934.43	1814.09	1595.03	1462.58	1409.12	-0.341715	0.106855	-3.19794	0.00138414	0.136289
ENSDARG00000095906	CR848047.1	741.522	921.69	737.381	602.565	728.56	564.489	-0.341252	0.167075	-2.04251	0.0411008	0.952694
ENSDARG00000069866	sox1a	399.821	414.389	370.089	324.913	302.565	307.426	-0.340668	0.14252	-2.39031	0.0168342	0.631337
ENSDARG00000100908	lcor	862.771	695.913	904.247	709.885	689.238	545.603	-0.340579	0.17221	-1.9777	0.047963	0.998514
ENSDARG00000005559	pou4f1	491.008	425.538	430.682	362.327	347.35	354.642	-0.339346	0.141335	-2.40101	0.0163501	0.621571
ENSDARG00000044091	pitpnab	1348.77	1029.47	1230.52	968.83	896.774	986.282	-0.339221	0.143771	-2.35946	0.0183014	0.667527
ENSDARG00000078582	myo16	1328.73	1139.11	1321.88	1092.89	1043.14	859.325	-0.339132	0.146004	-2.32276	0.0201921	0.692172
ENSDARG00000034424	atp1b2b	1082.22	900.32	1050.6	939.293	693.607	764.894	-0.338445	0.162882	-2.07785	0.037723	0.921158
ENSDARG00000089418	si:dkey-164f24.2	2501.13	2945.32	2601.81	2411.24	2003.27	1950.53	-0.338386	0.136562	-2.4779	0.0132159	0.556722
ENSDARG00000014680	znf710a	441.907	490.577	507.124	385.957	420.533	332.608	-0.338353	0.156726	-2.15888	0.0308594	0.844822
ENSDARG00000003157	nfkbil1	262.539	261.084	256.359	180.179	221.736	216.143	-0.33686	0.171536	-1.96379	0.0495547	0.999989
ENSDARG00000102824	pcdh10b	2499.13	2393.42	2696.89	2011.5	1953.02	2044.96	-0.336726	0.101436	-3.3196	0.000901476	0.101266
ENSDARG00000010244	rpl22l1	3178.52	4039.83	3320.54	2606.19	3002.72	2740.61	-0.336127	0.13686	-2.45599	0.0140497	0.573665
ENSDARG00000042141	myo6b	722.483	681.047	660.939	629.149	514.471	492.092	-0.335025	0.149111	-2.24682	0.0246515	0.772324
ENSDARG00000053956	sptbn2	6678.71	6314.32	7192.96	6050.27	5316.2	4651.27	-0.333625	0.134208	-2.48588	0.0129233	0.549999
ENSDARG00000038974	CU929046.1	989.03	1062.92	1142.89	792.59	874.928	870.866	-0.332337	0.121982	-2.72448	0.00644029	0.369537
ENSDARG00000063299	pcloa	7054.48	6236.27	7167.79	6008.91	5654.81	4585.16	-0.332317	0.140237	-2.36969	0.0178032	0.657215
ENSDARG00000058421	lgi1b	514.055	554.687	533.226	441.093	458.764	373.528	-0.331408	0.144687	-2.29052	0.0219911	0.720321
ENSDARG00000009493	MAP3K13	671.378	583.489	687.041	520.845	570.178	455.369	-0.328652	0.151667	-2.16692	0.0302407	0.83826
ENSDARG00000001127	slc17a6a	919.888	837.14	794.246	743.361	718.73	569.736	-0.328098	0.154405	-2.12492	0.0335936	0.874753
ENSDARG00000001559	csmd2	1724.54	1659.41	1626.71	1404.02	1439.64	1148.91	-0.327627	0.130443	-2.51166	0.0120166	0.54147
ENSDARG00000031463	syt6b	250.514	252.722	249.833	202.824	205.351	192.01	-0.327418	0.159256	-2.05592	0.0397899	0.934929
ENSDARG00000021664	fzd3a	997.047	1075.92	1133.57	850.68	822.498	883.457	-0.326917	0.115499	-2.83047	0.0046479	0.29625
ENSDARG00000035578	hs3st1l2	227.467	233.21	220.002	179.194	179.136	184.666	-0.326051	0.165379	-1.97153	0.0486629	0.999989
ENSDARG00000076730	syt6a	520.068	473.853	503.395	388.91	408.518	397.661	-0.325263	0.129821	-2.50548	0.0122287	0.546907
ENSDARG00000059801	pdzd2	1187.44	1258.96	1220.27	932.401	940.465	1054.48	-0.325034	0.113298	-2.86885	0.00411963	0.278448
ENSDARG00000062231	znf362b	367.755	357.712	374.75	310.144	306.935	261.26	-0.324743	0.151861	-2.13842	0.0324829	0.864536
ENSDARG00000094992	otx1b	571.173	623.442	589.159	543.49	448.933	432.286	-0.323685	0.148898	-2.17387	0.029715	0.834902
ENSDARG00000088505	fam217b	1120.3	1179.06	1526.97	965.876	1083.56	1009.37	-0.323326	0.158182	-2.04401	0.0409524	0.950405
ENSDARG00000091793	si:cabz01071911.4	366.753	373.508	391.529	319.99	297.104	287.491	-0.322963	0.142885	-2.2603	0.0238029	0.754348
ENSDARG00000007430	prdm12b	264.543	267.587	267.545	212.67	223.92	203.552	-0.321362	0.156962	-2.04739	0.0406201	0.947287
ENSDARG00000000380	pde6a	616.265	713.567	682.38	550.382	519.932	541.406	-0.320324	0.1279	-2.50449	0.0122629	0.547416
ENSDARG00000019208	camsap1a	1224.51	1156.76	1210.01	1021.01	973.234	882.408	-0.319851	0.115335	-2.77323	0.00555035	0.340521
ENSDARG00000070080	nbeaa	4535.31	4325.07	4162.33	3748.31	3673.39	3015.51	-0.319232	0.125478	-2.54412	0.0109553	0.515132
ENSDARG00000063544	pip4k2ab	506.039	548.183	544.412	418.448	486.071	378.774	-0.317669	0.151768	-2.09313	0.0363379	0.903801
ENSDARG00000092039	si:dkey-70p6.1	492.01	488.719	578.904	425.34	392.134	434.384	-0.317073	0.145331	-2.18173	0.0291292	0.827761
ENSDARG00000060948	dync1i1	579.189	583.489	603.142	502.138	459.856	455.369	-0.31675	0.12497	-2.5346	0.0112577	0.519781
ENSDARG00000034504	lmo1	926.903	1071.28	1041.28	846.742	800.652	793.223	-0.316668	0.120193	-2.63467	0.00842203	0.433363
ENSDARG00000004291	hecw1b	1522.12	1324	1541.88	1286.85	1071.54	1164.65	-0.316335	0.131568	-2.40435	0.0162011	0.61924
ENSDARG00000078088	si:ch211-186j3.6	1046.15	982.083	1074.84	857.572	844.343	790.075	-0.316262	0.112514	-2.81086	0.00494086	0.309476
ENSDARG00000101831	irx1a	873.794	795.329	870.687	751.237	653.192	634.788	-0.316114	0.131104	-2.41117	0.0159015	0.614659
ENSDARG00000099871	myo7aa	685.407	643.882	702.889	566.135	567.993	498.387	-0.315816	0.129025	-2.4477	0.014377	0.583047
ENSDARG00000054177	adgra1a	543.115	515.663	591.955	409.587	425.995	491.043	-0.315613	0.146092	-2.16037	0.0307443	0.844816
ENSDARG00000078748	si:ch211-137a8.4	7413.22	8250.61	7064.31	6851.72	5717.07	5696.31	-0.315328	0.127469	-2.47376	0.0133699	0.560247
ENSDARG00000036593	kdm2ba	1781.66	1992.04	1956.72	1666.9	1487.7	1452.14	-0.314797	0.116083	-2.71183	0.00669127	0.375826
ENSDARG00000095896	pou3f3b	1289.65	1142.82	1350.78	1105.69	918.619	1017.76	-0.314159	0.134106	-2.34262	0.0191487	0.681889
ENSDARG00000023609	epha8	680.397	719.141	593.82	573.028	540.686	489.994	-0.313475	0.144592	-2.168	0.0301584	0.838096
ENSDARG00000017673	nova2	10816.2	10385.7	11232.2	9119.21	9088.98	7918.59	-0.311977	0.105529	-2.9563	0.00311356	0.229225
ENSDARG00000019945	ptprdb	2575.29	2110.97	2967.23	2014.46	2054.61	2100.57	-0.310937	0.149711	-2.07691	0.0378098	0.921158
ENSDARG00000030376	grin2bb	1655.4	1651.98	1488.74	1389.25	1425.44	1052.38	-0.310573	0.154107	-2.01531	0.043872	0.973602
ENSDARG00000002131	celf2	2520.17	2538.36	2617.65	2219.25	2278.53	1692.42	-0.310412	0.145023	-2.14044	0.0323194	0.862223
ENSDARG00000006983	celf3b	637.308	692.197	739.245	525.768	517.747	627.444	-0.308365	0.145352	-2.1215	0.0338797	0.874753
ENSDARG00000070187	dyrk1b	2320.76	2096.1	2228.92	1898.28	1730.19	1741.73	-0.30719	0.105498	-2.91182	0.00359328	0.252872
ENSDARG00000042029	mbd3b	866.779	850.148	938.739	763.052	648.823	734.466	-0.30679	0.127796	-2.40063	0.0163669	0.621571
ENSDARG00000006859	nkain1	709.456	668.969	668.397	573.028	531.947	549.8	-0.306211	0.118833	-2.57682	0.00997138	0.485917
ENSDARG00000100055	tox2	745.53	665.252	698.228	602.565	558.162	545.603	-0.305058	0.125442	-2.43187	0.0150212	0.595908
ENSDARG00000032317	tox	3278.73	2962.04	3340.12	2823.79	2344.06	2586.37	-0.304973	0.120586	-2.52908	0.0114361	0.521697
ENSDARG00000019930	tal1	693.423	612.292	572.379	555.305	451.117	513.077	-0.304712	0.15255	-1.99745	0.0457761	0.989006
ENSDARG00000018743	scamp5a	836.718	787.896	750.432	675.424	666.299	581.277	-0.304283	0.129749	-2.34517	0.0190186	0.67919
ENSDARG00000102976	uncx	497.02	501.727	499.666	412.54	395.41	407.104	-0.302217	0.124707	-2.42342	0.0153753	0.60408
ENSDARG00000061778	fmn2b	1287.64	1302.63	1072.05	1087.96	999.449	885.556	-0.300568	0.144912	-2.07414	0.0380665	0.923051
ENSDARG00000070537	stmn2b	1092.24	1177.2	1153.15	1014.12	929.542	836.242	-0.299897	0.125375	-2.39199	0.0167571	0.630305
ENSDARG00000020122	endou2	572.175	714.496	623.651	526.752	512.286	513.077	-0.299876	0.141152	-2.12448	0.0336296	0.874753
ENSDARG00000004023	isl1	1738.57	1606.45	1942.73	1440.45	1275.8	1581.2	-0.299068	0.138695	-2.15629	0.0310608	0.849362
ENSDARG00000021163	thrb	1322.72	1193.92	1116.79	1104.7	877.112	970.544	-0.298868	0.142291	-2.10039	0.0356943	0.899107
ENSDARG00000030687	phka2	3586.36	3185.96	3149.02	2438.81	2823.58	2817.2	-0.296309	0.119173	-2.48638	0.0129049	0.549999
ENSDARG00000103071	si:ch211-244c8.4	1805.71	1869.4	2028.5	1696.44	1464.77	1484.67	-0.295751	0.118803	-2.48943	0.012795	0.549999
ENSDARG00000093799	setbp1	1422.92	1208.79	1486.88	1216.95	1167.66	971.593	-0.295155	0.148629	-1.98584	0.0470506	0.992073
ENSDARG00000093453	ahdc1	1382.84	1204.14	1361.03	1050.55	1037.68	1130.03	-0.294703	0.117557	-2.5069	0.0121795	0.545727
ENSDARG00000012949	scml2	762.565	861.297	752.296	708.9	611.685	618	-0.293283	0.135158	-2.16993	0.0300121	0.835971
ENSDARG00000095743	sox11b	1474.03	1642.69	1347.05	1290.79	1182.95	1169.9	-0.292731	0.126771	-2.30912	0.0209367	0.704373
ENSDARG00000075849	prr12b	4401.03	3751.8	4456.91	3808.37	3276.88	3220.11	-0.291005	0.128977	-2.25625	0.024055	0.760322
ENSDARG00000098834	sox4b	736.512	822.274	893.06	630.133	632.438	742.86	-0.290298	0.144151	-2.01384	0.0440261	0.973602
ENSDARG00000045087	cdk5r1b	1451.98	1378.82	1492.47	1270.11	1084.65	1181.44	-0.289549	0.116049	-2.49507	0.0125932	0.549083
ENSDARG00000018896	mmp24	1180.42	1059.2	1196.96	968.83	990.711	851.98	-0.289548	0.125796	-2.30174	0.02135	0.708015
ENSDARG00000056092	si:dkey-12h9.6	892.833	904.037	1038.49	804.405	766.791	749.155	-0.289196	0.124428	-2.3242	0.0201147	0.692172
ENSDARG00000029689	tkta	4069.35	3887.45	5020.9	3893.04	3213.53	3521.24	-0.288127	0.145718	-1.97729	0.0480084	0.998514
ENSDARG00000040627	grik1b	540.109	501.727	478.225	386.941	433.641	424.941	-0.287575	0.137131	-2.09709	0.0359858	0.899776
ENSDARG00000060368	syn1	2026.16	1888.91	1734.85	1698.41	1620.96	1310.5	-0.287078	0.144153	-1.99148	0.0464279	0.990189
ENSDARG00000029480	specc1	880.808	786.038	901.45	756.16	700.161	648.428	-0.286779	0.131204	-2.18575	0.0288336	0.825483
ENSDARG00000059722	ubac1	973.999	785.109	902.382	775.852	724.191	680.955	-0.286754	0.139475	-2.05595	0.0397869	0.934929
ENSDARG00000038559	h1f0	19840.7	22508.9	19913.9	15622.4	18736.1	16686	-0.286668	0.118457	-2.42002	0.0155198	0.606319
ENSDARG00000052695	nr2f1a	2120.35	2075.66	2221.46	1717.11	1756.41	1790	-0.286057	0.0945111	-3.0267	0.00247237	0.201212
ENSDARG00000101735	chn1	1147.36	1239.45	1276.2	1024.95	947.019	1033.5	-0.285425	0.112528	-2.53647	0.0111975	0.518899
ENSDARG00000042703	parp6a	341.701	340.059	336.529	280.606	280.72	274.9	-0.28412	0.140713	-2.01915	0.0434718	0.970797
ENSDARG00000035907	fam49al	2950.06	2674.02	3259.02	2363	2242.48	2693.39	-0.283364	0.132345	-2.1411	0.0322656	0.862223
ENSDARG00000017162	kif3ca	543.115	471.995	547.209	445.032	443.471	395.562	-0.282682	0.142927	-1.9778	0.0479509	0.998514
ENSDARG00000021193	coro1cb	1535.15	1290.55	1539.08	1204.15	1116.32	1268.53	-0.282105	0.129214	-2.18324	0.0290182	0.827761
ENSDARG00000013000	ppfia2	1822.74	2089.6	1889.6	1443.4	1762.96	1570.71	-0.280768	0.128376	-2.18708	0.0287369	0.825483
ENSDARG00000068995		3490.16	3641.23	4084.03	3001.01	2760.23	3484.52	-0.278633	0.134536	-2.07107	0.0383526	0.923051
ENSDARG00000046107	caskin1	3654.5	3320.69	3249.69	2797.2	3012.55	2628.34	-0.27708	0.110906	-2.49833	0.0124781	0.548831
ENSDARG00000100422	ptpro	1599.28	1637.12	1800.1	1383.34	1322.77	1454.24	-0.275752	0.110603	-2.49316	0.012661	0.549083
ENSDARG00000039123	trim9	1018.09	898.462	960.179	850.68	734.022	791.124	-0.275379	0.125336	-2.19713	0.0280109	0.815682
ENSDARG00000096271	2007-03-01	1213.49	1075	1256.62	1093.87	907.696	927.525	-0.27492	0.136951	-2.00744	0.0447031	0.979498
ENSDARG00000100244	ebf3a	3429.04	3867.94	3338.26	3150.67	2988.52	2657.72	-0.273756	0.122058	-2.24284	0.024907	0.776989
ENSDARG00000020450	cacng8a	559.148	587.206	640.43	518.875	491.532	467.96	-0.273366	0.132392	-2.06482	0.0389399	0.928199
ENSDARG00000092638	ptprua	1088.23	1011.82	1127.05	920.586	777.713	971.593	-0.273114	0.135939	-2.00909	0.0445276	0.977166
ENSDARG00000032929	cryba1l1	32926.6	35466.5	35907.9	33152.9	24865	28330.4	-0.272497	0.134902	-2.01996	0.0433872	0.970797
ENSDARG00000077791	brsk2b	1505.09	1467.09	1389.93	1201.19	1199.34	1210.82	-0.272372	0.0998886	-2.72676	0.00639596	0.368547
ENSDARG00000036058	gnao1b	2509.15	2516.99	2296.97	2012.49	2112.5	1938.99	-0.272215	0.102262	-2.66194	0.00776907	0.412859
ENSDARG00000063180	dock3	1853.81	1902.84	2068.58	1619.64	1778.25	1426.96	-0.271995	0.128603	-2.11501	0.0344294	0.881025
ENSDARG00000006760	slc24a3	860.767	779.534	775.601	684.286	720.914	595.966	-0.271591	0.135059	-2.0109	0.0443358	0.976303
ENSDARG00000060018	si:ch1073-44g3.1	799.642	818.558	770.94	689.208	683.776	606.459	-0.271294	0.121704	-2.22913	0.0258053	0.789571
ENSDARG00000074781	ptprt	1351.77	1409.48	1525.1	1109.63	1203.71	1239.15	-0.271262	0.114471	-2.3697	0.0178026	0.657215
ENSDARG00000099283	epb41a	4899.06	5222.6	4709.54	4184.48	4182.39	3927.29	-0.270665	0.0964271	-2.80693	0.00500154	0.310031
ENSDARG00000102165	CABZ01112804.2	1096.25	931.911	1121.45	938.308	821.405	851.98	-0.269754	0.134481	-2.0059	0.0448672	0.981297
ENSDARG00000008209	myt1la	2364.85	2236.4	2186.04	2033.16	1862.36	1735.44	-0.269217	0.111852	-2.40691	0.0160883	0.618883
ENSDARG00000103848	apba1a	1058.17	995.091	1076.71	900.894	942.65	754.401	-0.268786	0.13463	-1.99649	0.0458811	0.989006
ENSDARG00000059279	tfap2a	3271.72	3514.87	3514.44	2980.33	2637.89	2938.91	-0.267518	0.104233	-2.56654	0.0102719	0.494607
ENSDARG00000030173	traf2a	957.967	889.171	1031.96	801.451	742.76	847.783	-0.26723	0.126602	-2.11079	0.0347905	0.883685
ENSDARG00000053358	basp1	6128.58	5597.04	6158.2	5650.52	4282.89	4928.26	-0.266935	0.135198	-1.9744	0.048336	0.998514
ENSDARG00000102453	slc1a2b	11926.5	11542.5	10859.4	10225.9	9510.61	8805.19	-0.266283	0.105232	-2.53045	0.0113917	0.521697
ENSDARG00000044062	ctbp2a	2421.97	2476.11	2571.04	1989.84	2128.88	2094.28	-0.26584	0.0944828	-2.81364	0.00489845	0.307986
ENSDARG00000101766	ptmab	13949.6	16452.9	16587.8	12712.9	11956.3	14415.5	-0.265776	0.127883	-2.07827	0.0376841	0.921158
ENSDARG00000039626	nrgna	982.016	857.581	965.773	801.451	707.807	823.651	-0.265611	0.130451	-2.0361	0.0417402	0.961048
ENSDARG00000056998	kirrel1b	760.561	659.677	756.025	618.318	631.346	561.342	-0.264891	0.132669	-1.99663	0.0458649	0.989006
ENSDARG00000074030	myt1a	2732.61	2645.21	2809.69	2351.19	2193.33	2269.5	-0.264791	0.0935284	-2.83113	0.00463841	0.29625
ENSDARG00000059360	srsf3b	2176.47	2262.42	2315.62	1790.96	1720.36	2116.31	-0.263352	0.123338	-2.13522	0.0327434	0.867608
ENSDARG00000067507	kctd8	711.46	731.22	817.551	583.858	670.669	630.591	-0.262462	0.131874	-1.99025	0.0465637	0.990224
ENSDARG00000086551	irs4a	1153.37	1067.56	1176.45	1003.29	955.757	874.014	-0.261824	0.118583	-2.20794	0.0272485	0.806899
ENSDARG00000075222	amer2	1307.68	1323.07	1213.74	1070.24	1054.06	1084.91	-0.260472	0.104054	-2.50323	0.0123065	0.548252
ENSDARG00000011582	sox5	2987.13	2947.18	3206.81	2634.75	2465.31	2542.3	-0.258284	0.096324	-2.6814	0.00733137	0.400497
ENSDARG00000035120	GLDC	3245.66	3059.6	3521.9	2898.61	2737.29	2584.27	-0.257539	0.110446	-2.33181	0.0197108	0.685647
ENSDARG00000079671	plppr4a	874.796	879.88	984.417	777.821	740.575	775.386	-0.255967	0.117713	-2.17449	0.0296682	0.834902
ENSDARG00000062173	camsap2a	1619.32	1502.39	1503.66	1391.22	1353.35	1128.98	-0.255729	0.12869	-1.98717	0.0469036	0.990522
ENSDARG00000009281	dnm1b	2064.24	1861.03	1952.99	1761.42	1729.1	1434.31	-0.255174	0.128282	-1.98917	0.0466825	0.990224
ENSDARG00000075041	fmnl2b	1312.69	1461.51	1226.79	1149.01	1174.22	1030.35	-0.254716	0.127359	-1.99998	0.0455026	0.987968
ENSDARG00000062646	tet3	2316.76	2235.47	2591.55	2079.44	1945.38	1963.12	-0.254564	0.11021	-2.30981	0.0208989	0.704293
ENSDARG00000055900	zswim5	2809.77	2693.53	3036.22	2478.2	2178.03	2507.68	-0.253288	0.11446	-2.2129	0.0269043	0.802667
ENSDARG00000029296	NEXMIF (1 of many)	1398.87	1266.39	1438.4	1193.32	1103.22	1146.82	-0.25284	0.112564	-2.24619	0.024692	0.772324
ENSDARG00000057481	RNF157	1595.27	1722.59	1699.42	1427.65	1441.83	1343.02	-0.252365	0.102057	-2.47279	0.0134062	0.560787
ENSDARG00000079780	hnrnpul1l	5987.29	5399.13	5416.16	5285.24	4452.19	4367.97	-0.252298	0.122384	-2.06153	0.0392527	0.930823
ENSDARG00000101458	r3hdm1	4572.39	4100.22	4403.77	3978.7	3713.8	3285.16	-0.252288	0.118304	-2.13253	0.0329631	0.870977
ENSDARG00000006008	dct	624.282	617.867	599.413	528.721	534.132	485.797	-0.249824	0.122339	-2.04205	0.0411462	0.952694
ENSDARG00000098652	pcdh11	2399.93	2274.49	2758.42	2147.38	1970.5	2135.2	-0.249291	0.121271	-2.05565	0.0398166	0.934929
ENSDARG00000098591	tubb2b	4607.46	5175.22	4401.91	4081.1	4009.81	3845.45	-0.248967	0.107957	-2.30617	0.0211009	0.706129
ENSDARG00000015053	grip1	2717.58	2325.6	2440.53	2254.7	2036.04	2008.24	-0.24837	0.117104	-2.12094	0.033927	0.874753
ENSDARG00000003680	runx1t1	3171.51	3059.6	2992.4	2865.14	2561.43	2337.7	-0.248295	0.11742	-2.11459	0.0344648	0.881025
ENSDARG00000098526	gpr75	656.347	686.622	632.04	557.274	558.162	549.8	-0.246157	0.117725	-2.09094	0.0365333	0.906064
ENSDARG00000023058	foxo3a	4894.05	4496.96	4980.81	4343.98	3872.18	3911.55	-0.244814	0.105376	-2.32324	0.0201662	0.692172
ENSDARG00000060115	lrrn1	2044.2	1877.76	1937.14	1788.99	1583.83	1573.86	-0.243891	0.111098	-2.19528	0.0281436	0.816592
ENSDARG00000088293	doc2b	996.045	989.516	1003.99	787.667	929.542	810.011	-0.242839	0.121397	-2.00037	0.0454607	0.987968
ENSDARG00000108277	ZNF462	2700.54	2712.11	3101.47	2431.92	2566.89	2197.1	-0.242774	0.120531	-2.01421	0.0439879	0.973602
ENSDARG00000045447	slc35g2b	715.469	664.323	680.516	577.95	571.27	591.769	-0.242698	0.116286	-2.08708	0.0368805	0.909731
ENSDARG00000063535	chd4a	2659.46	2412	2796.64	2214.33	2043.68	2392.26	-0.242512	0.119581	-2.02802	0.0425587	0.96613
ENSDARG00000014891	robo2	3996.2	3741.58	3956.31	3487.39	3357.71	3046.98	-0.241347	0.103415	-2.33377	0.0196078	0.685647
ENSDARG00000104945	sncb	5550.39	6186.1	6127.44	5140.51	4839.96	5133.92	-0.241143	0.0978356	-2.46478	0.0137096	0.570144
ENSDARG00000075542	zfhx4	8439.32	7603.02	8849.5	6866.49	7272.49	6921.81	-0.241128	0.103481	-2.33016	0.0197978	0.686525
ENSDARG00000036344	calb2b	2761.67	2725.12	2550.53	2415.18	2078.64	2309.37	-0.240271	0.109834	-2.18759	0.0286994	0.825483
ENSDARG00000056647	klhl3	716.471	767.456	757.889	615.365	625.885	657.871	-0.23964	0.115667	-2.07181	0.038283	0.923051
ENSDARG00000058392	adcy2a	781.604	717.283	745.77	616.349	620.423	664.167	-0.239638	0.118014	-2.03059	0.0422969	0.965388
ENSDARG00000075281	tbc1d30	960.973	871.518	962.044	821.143	761.329	783.78	-0.239615	0.115655	-2.0718	0.0382843	0.923051
ENSDARG00000090624	ADGRL3	963.979	859.439	988.146	777.821	777.713	825.749	-0.239546	0.120292	-1.99137	0.0464402	0.990189
ENSDARG00000021352	gria1a	1354.78	1300.77	1262.22	1152.95	1157.83	1008.32	-0.239109	0.115907	-2.06293	0.0391192	0.928577
ENSDARG00000097245	soga3a	1365.8	1271.97	1294.84	1209.07	1049.69	1074.42	-0.238114	0.115654	-2.05886	0.0395081	0.934857
ENSDARG00000034043	irx5a	1302.67	1257.1	1357.3	1143.1	1000.54	1179.34	-0.237041	0.11947	-1.98409	0.0472454	0.994593
ENSDARG00000086222	nat16	1952.01	1809	1906.38	1539.89	1728.01	1541.33	-0.237012	0.108308	-2.18831	0.0286469	0.825483
ENSDARG00000056036	stxbp1b	2675.49	2708.39	2631.64	2432.91	2203.16	2168.77	-0.236062	0.100132	-2.35752	0.0183974	0.668057
ENSDARG00000061746	arhgef9a	1160.38	1114.95	1088.82	931.416	983.065	945.362	-0.234352	0.10456	-2.2413	0.0250065	0.778064
ENSDARG00000030614	syt1a	7764.94	7350.29	8335.85	6689.26	6377.91	6874.6	-0.233842	0.0991539	-2.35837	0.0183552	0.668057
ENSDARG00000011583	cry1ab	1136.33	1135.39	1035.69	977.691	971.05	863.522	-0.23382	0.119125	-1.96281	0.0496683	0.999989
ENSDARG00000021539	ephb2b	1573.23	1662.2	1728.32	1405	1426.54	1392.34	-0.233038	0.0999424	-2.33172	0.0197152	0.685647
ENSDARG00000103691		3122.41	2885.86	3014.78	2755.85	2412.88	2510.82	-0.232363	0.105409	-2.20439	0.0274967	0.81142
ENSDARG00000062338	zeb2a	3455.09	3441.47	3680.38	3156.57	2815.93	3036.49	-0.231377	0.100243	-2.30817	0.0209896	0.704373
ENSDARG00000026634	ehmt1b	1807.71	1876.83	1760.95	1601.92	1615.5	1422.76	-0.230877	0.108765	-2.12272	0.0337772	0.874753
ENSDARG00000055455	gpm6aa	23143.5	25709.8	24746.5	21636.2	20087.3	21008.9	-0.23049	0.0933565	-2.46892	0.013552	0.565898
ENSDARG00000008398	cacna1c	1550.18	1520.97	1626.71	1333.13	1449.47	1223.41	-0.229999	0.116022	-1.98238	0.0474369	0.997384
ENSDARG00000007220	ncam1b	1929.96	1803.43	1732.05	1615.7	1604.58	1439.55	-0.229895	0.11172	-2.05779	0.0396107	0.934857
ENSDARG00000000567	znf281a	882.812	922.619	969.502	788.651	772.252	805.814	-0.229695	0.11085	-2.07212	0.038254	0.923051
ENSDARG00000056218	tnika	1819.74	1724.45	1792.65	1508.38	1418.89	1633.66	-0.226513	0.108336	-2.09084	0.0365425	0.906064
ENSDARG00000097819	znf576.1	1185.43	1168.84	1250.1	1068.27	969.957	1046.09	-0.224565	0.108606	-2.06771	0.0386676	0.927053
ENSDARG00000031075	cadm1a	933.917	946.777	962.044	810.312	824.682	799.518	-0.223772	0.104273	-2.14602	0.0318715	0.862223
ENSDARG00000014420	elavl3	9416.33	9234.56	9278.32	8181.89	8233.71	7528.27	-0.222107	0.0887755	-2.5019	0.0123529	0.548252
ENSDARG00000043474	atp2b3a	5625.55	5354.54	5587.69	4906.18	4937.17	4373.22	-0.220782	0.0997322	-2.21375	0.0268459	0.802667
ENSDARG00000033009	h3f3b.1	9631.77	9204.82	9815.27	8806.11	8037.1	7773.79	-0.218921	0.0981902	-2.22956	0.0257765	0.789571
ENSDARG00000090646	tnk2a	876.8	829.707	836.195	734.499	743.852	708.235	-0.217546	0.109837	-1.98062	0.0476336	0.998514
ENSDARG00000073843	myo9ab	2015.14	2043.14	2007.05	1761.42	1824.13	1633.66	-0.216812	0.0998119	-2.1722	0.0298402	0.834902
ENSDARG00000042840	eml1	1514.11	1552.56	1609.93	1321.31	1339.15	1371.35	-0.214172	0.0972322	-2.20268	0.0276171	0.811887
ENSDARG00000016301	zgc:65894	1981.07	1916.78	1965.11	1792.93	1611.13	1653.6	-0.212891	0.10082	-2.1116	0.0347211	0.883565
ENSDARG00000029114	si:dkey-40m6.8	5344.97	5017.27	5691.16	4735.85	4393.21	4780.32	-0.20677	0.102258	-2.02203	0.0431728	0.969949
ENSDARG00000016526	gata3	2470.07	2480.76	2591.55	2146.39	2269.79	2135.2	-0.203356	0.0931508	-2.18309	0.0290292	0.827761
ENSDARG00000079012	cbfa2t3	2889.93	2569.03	2695.03	2367.92	2447.83	2271.6	-0.202188	0.102396	-1.97458	0.048316	0.998514
ENSDARG00000063007	apc2	4848.95	4754.32	4987.34	4386.32	4400.85	3903.16	-0.201302	0.099812	-2.01682	0.0437147	0.973602
ENSDARG00000016871	smarce1	3202.57	3402.45	3199.36	2816.89	2755.86	2955.7	-0.201159	0.0933962	-2.15383	0.0312539	0.852692
ENSDARG00000018907	kat6a	5109.49	4832.37	5347.17	4730.92	4335.32	4243.11	-0.199976	0.101906	-1.96236	0.0497204	0.999989
ENSDARG00000063133	slc4a10a	6416.17	5704.82	5942.86	5044.02	5363.16	5329.07	-0.199003	0.0976595	-2.03772	0.0415776	0.95862
ENSDARG00000035357	gnb2	1755.6	1799.71	1853.24	1615.7	1598.03	1502.51	-0.197631	0.0981083	-2.01441	0.0439664	0.973602
ENSDARG00000003098	kdm5bb	4617.48	4770.12	4909.97	4163.8	4009.81	4320.76	-0.194497	0.0903251	-2.1533	0.0312947	0.852835
ENSDARG00000007678	ttyh3b	5899.11	5784.72	5965.23	5534.34	4932.8	4983.87	-0.191794	0.0964654	-1.98822	0.0467874	0.990522
ENSDARG00000015174	atp6v0a1b	2958.07	2911.87	2984.95	2645.58	2613.86	2502.43	-0.190032	0.0883682	-2.15046	0.0315191	0.856997
ENSDARG00000035694	stm	8560.57	8196.72	8921.28	7537.97	7686.47	7305.84	-0.188707	0.0885381	-2.13137	0.0330588	0.871144
ENSDARG00000019223	arglu1a	7506.41	7591.87	7681.44	6506.13	6771.13	6748.69	-0.185924	0.0808	-2.30104	0.0213894	0.708015
ENSDARG00000052769	glrbb	1936.98	1979.03	2035.95	1790.96	1717.09	1734.39	-0.18309	0.0930232	-1.96822	0.0490426	0.999989
ENSDARG00000059832	adgrb3	2619.38	2503.99	2505.79	2288.17	2233.74	2199.2	-0.182698	0.090055	-2.02873	0.0424854	0.96613
ENSDARG00000100166	si:dkeyp-9d4.3	3305.79	3333.69	3486.48	3020.7	2954.66	2994.52	-0.1749	0.0869998	-2.01035	0.0443941	0.976303
ENSDARG00000041450	rab11a	4324.88	4135.53	4321.74	4674.8	4778.79	5065.71	0.183836	0.0904415	2.03265	0.0420877	0.963489
ENSDARG00000108535	CABZ01072077.1	2322.77	2136.05	2164.6	2592.41	2507.91	2461.51	0.191339	0.0960854	1.99134	0.046443	0.990189
ENSDARG00000058005	hgd	5199.67	5747.56	5594.21	6428.35	5970.48	6502.12	0.192361	0.0976929	1.96904	0.0489487	0.999989
ENSDARG00000018898	zfand5a	3782.77	3768.52	3648.68	4309.52	4019.64	4477.09	0.193426	0.0945937	2.04481	0.0408733	0.950405
ENSDARG00000032919	chchd3a	1712.52	1809.93	1688.24	1908.12	1994.53	2062.8	0.19502	0.0989995	1.96991	0.0488484	0.999989
ENSDARG00000055416	serpinb1	2187.49	2356.26	2296.04	2709.57	2538.49	2582.17	0.195113	0.0952385	2.04868	0.0404935	0.945257
ENSDARG00000037539	tnnc1b	2694.53	2772.5	2563.59	3073.87	3073.72	3053.28	0.19627	0.0903159	2.17315	0.0297691	0.834902
ENSDARG00000012060	thbs3b	1002.06	1082.43	1078.57	1213.99	1226.65	1229.71	0.214354	0.102972	2.08167	0.0373728	0.915879
ENSDARG00000004377	ppp1r13ba	2112.34	2095.17	1826.21	2373.83	2316.76	2311.47	0.214861	0.108608	1.97833	0.0478919	0.998514
ENSDARG00000058358	krt8	27028.5	29085.3	27772.5	29546.4	34029.3	34053	0.21885	0.104517	2.09393	0.0362664	0.902961
ENSDARG00000006603	csrp1a	806.656	779.534	768.144	924.524	865.097	959.002	0.223693	0.112536	1.98776	0.0468386	0.990522
ENSDARG00000018049	sf3b2	3083.33	2838.47	2935.54	3417.49	3226.64	3709.05	0.225231	0.105751	2.12981	0.033187	0.872028
ENSDARG00000035682	FP102018.1	941.934	964.43	935.942	1037.75	1130.52	1157.31	0.226266	0.109364	2.06892	0.0385531	0.925236
ENSDARG00000026166	emilin1b	1334.74	1424.35	1397.39	1555.64	1531.4	1776.36	0.2265	0.114732	1.97416	0.0483637	0.998514
ENSDARG00000030440	rsrp1	6254.84	6557.75	6430.41	6727.66	7771.67	8042.4	0.228189	0.110024	2.07399	0.03808	0.923051
ENSDARG00000052030	akr1a1b	614.261	654.103	618.057	708.9	753.683	748.106	0.228471	0.115347	1.98072	0.0476223	0.998514
ENSDARG00000036080	cd81a	14441.6	14562.1	13644.8	16229.9	16908.7	16838.2	0.228752	0.0841472	2.71848	0.00655828	0.372577
ENSDARG00000006924	fbxo38	1079.22	1101.94	1155.01	1241.56	1315.12	1356.66	0.229943	0.105798	2.17342	0.0297489	0.834902
ENSDARG00000021059	alas1	3755.71	4207.07	4080.3	4583.24	4941.54	4604.05	0.230306	0.100122	2.30025	0.0214341	0.708015
ENSDARG00000002235	mmp14a	1586.26	1738.39	1576.37	1751.57	1967.22	2036.57	0.231585	0.116198	1.99302	0.0462598	0.989149
ENSDARG00000102874	immt	4311.85	4135.53	4100.81	4981.01	4866.17	4890.49	0.232104	0.0841825	2.75715	0.00583068	0.348959
ENSDARG00000100252	capzb	4804.86	4807.28	4704.88	5169.06	5582.72	6106.56	0.235683	0.105	2.24461	0.0247934	0.774455
ENSDARG00000002589	mylpfb	14106	15128.9	14281.5	15441.2	17441.8	18364.8	0.235899	0.10836	2.17699	0.0294814	0.833808
ENSDARG00000028625	jph2	6218.77	5553.37	5183.1	7042.73	6765.67	6166.36	0.236528	0.118663	1.99327	0.0462319	0.989149
ENSDARG00000101209	lamb1a	1805.71	1822.01	1636.03	2245.83	2043.68	1920.1	0.23861	0.116907	2.04102	0.0412491	0.952694
ENSDARG00000017624	krt4	100161	102714	89047.8	109763	117285	117886	0.240738	0.102321	2.35276	0.0186344	0.672273
ENSDARG00000017049	adsl	1486.05	1442	1498.07	1669.85	1742.21	1819.38	0.241086	0.0987492	2.4414	0.0146305	0.587354
ENSDARG00000035327	ckma	162338	155419	153495	172852	171432	213970	0.24442	0.124233	1.96744	0.0491326	0.999989
ENSDARG00000035322	myh7bb	1996.1	1802.5	1624.85	2234.02	2127.79	2062.8	0.244645	0.121672	2.01069	0.0443582	0.976303
ENSDARG00000005368	mcamb	979.01	999.737	969.502	1186.42	1202.62	1107.99	0.246244	0.104823	2.34913	0.0188175	0.675008
ENSDARG00000070494	pdgfra	2079.27	2278.21	2143.16	2481.15	2736.2	2497.18	0.246791	0.103687	2.38014	0.017306	0.647003
ENSDARG00000037965	srrm2	3991.19	3650.53	4452.25	4563.54	4552.68	5247.23	0.248104	0.12652	1.96099	0.0498806	0.999989
ENSDARG00000069752	ckba	1881.86	1788.56	1880.27	2259.62	2301.46	2036.57	0.24932	0.104841	2.37808	0.0174031	0.649076
ENSDARG00000078722	clip1a	1545.17	1574.86	1622.05	1758.47	1774.98	2104.77	0.249627	0.120522	2.07121	0.0383387	0.923051
ENSDARG00000038489	b3gnt7	528.084	507.301	487.547	568.105	618.239	626.394	0.251205	0.125594	2.00013	0.0454862	0.987968
ENSDARG00000009001	pdia6	659.354	668.04	596.616	808.343	782.083	704.038	0.2543	0.128786	1.97459	0.0483146	0.998514
ENSDARG00000020574	atp2a1	212677	205466	184285	229666	239270	251097	0.257277	0.102857	2.50131	0.0123733	0.548252
ENSDARG00000036291	nucb2b	634.302	691.268	656.278	743.361	838.882	791.124	0.259513	0.121128	2.14247	0.0321558	0.862223
ENSDARG00000009021	chrna1	1524.13	1381.61	1480.35	1715.14	1757.5	1780.55	0.260346	0.100667	2.58621	0.00970367	0.475778
ENSDARG00000074316	itga1	988.028	993.233	957.383	1103.72	1208.08	1209.77	0.260846	0.107519	2.42603	0.015265	0.600811
ENSDARG00000079175	si:ch211-79k12.1	687.411	801.833	797.042	961.938	845.436	932.771	0.261175	0.131023	1.99335	0.0462231	0.989149
ENSDARG00000018989	hspa4b	4260.75	3980.36	4089.62	4991.84	4844.32	4952.4	0.262309	0.0865787	3.02972	0.00244782	0.199894
ENSDARG00000093569	bckdhbl	567.164	510.089	595.684	640.964	689.238	676.758	0.26249	0.129321	2.02975	0.0423818	0.965781
ENSDARG00000026329	arhgap29a	525.078	567.694	583.565	653.763	658.653	699.841	0.263109	0.122644	2.14531	0.0319278	0.862223
ENSDARG00000013430	bhmt	17565.1	16696.3	17896.6	20113.1	20401.9	22106.4	0.263763	0.09242	2.85396	0.00431781	0.286978
ENSDARG00000052271	slc22a18	567.164	625.3	648.82	767.975	740.575	707.186	0.266847	0.124594	2.14172	0.0322156	0.862223
ENSDARG00000035458	atp2a1l	160183	136130	148473	173253	164925	197589	0.268499	0.121212	2.21513	0.0267514	0.801146
ENSDARG00000104210		706.45	705.205	728.058	903.848	779.898	896.048	0.270178	0.122689	2.20214	0.0276551	0.811887
ENSDARG00000079895	ehbp1l1b	788.619	681.047	757.889	908.771	967.773	811.06	0.270982	0.134572	2.01366	0.0440457	0.973602
ENSDARG00000054451	loxl1	1460	1398.33	1324.67	1663.95	1831.78	1552.87	0.271326	0.117698	2.30528	0.0211512	0.706821
ENSDARG00000061093	phldb1a	1028.11	1016.46	973.23	1122.43	1157.83	1362.96	0.271676	0.127116	2.13724	0.0325787	0.866122
ENSDARG00000017441	mylz3	91369.6	89958.6	83938.3	103575	99046	117683	0.272004	0.10968	2.47999	0.0131386	0.554674
ENSDARG00000023852	lsm4	516.059	569.553	481.954	597.642	632.438	665.216	0.273611	0.135229	2.02332	0.0430398	0.968121
ENSDARG00000052615	tnmd	756.553	728.433	683.312	896.956	846.528	878.211	0.274344	0.114237	2.40152	0.016327	0.621571
ENSDARG00000095930	myha	3158.48	2781.79	3100.54	3456.87	3577.26	3906.31	0.275173	0.110695	2.48586	0.0129238	0.549999
ENSDARG00000076509	polr2d	549.127	543.537	495.005	624.226	611.685	686.201	0.275987	0.129426	2.1324	0.0329739	0.870977
ENSDARG00000035652	sat1a.2	6081.48	6631.15	6312.01	6789.69	7980.3	8284.77	0.277115	0.117896	2.3505	0.0187483	0.674572
ENSDARG00000046143	prkab1b	875.798	988.587	836.195	1056.46	1175.31	1050.29	0.281027	0.127812	2.19875	0.027896	0.814978
ENSDARG00000054597	cnot6l	1645.38	1606.45	1815.95	1938.64	2111.4	2110.01	0.281405	0.109593	2.56774	0.0102364	0.494607
ENSDARG00000045847	si:ch211-214j24.10	3265.7	3175.74	3554.53	3832.98	3888.57	4446.67	0.283657	0.11413	2.48538	0.0129414	0.549999
ENSDARG00000035603	dao.2	341.701	361.429	372.885	450.939	396.503	462.713	0.284194	0.144019	1.97331	0.0484607	0.998514
ENSDARG00000037363	st5	1022.1	1093.58	933.145	1236.64	1276.89	1199.28	0.28421	0.116923	2.43075	0.0150677	0.595908
ENSDARG00000069701	lgi2b	365.751	357.712	352.377	431.248	442.379	437.532	0.285404	0.129694	2.20058	0.0277655	0.812158
ENSDARG00000108001	CABZ01083450.1	1643.37	1382.54	1517.64	1750.59	1684.32	2103.72	0.285854	0.140287	2.03763	0.0415868	0.95862
ENSDARG00000029069	tnni2a.4	38422.9	36143.8	37736	43199.6	40130.9	53653.8	0.286621	0.136785	2.09542	0.0361339	0.901539
ENSDARG00000053254	mylpfa	252077	241280	266733	283059	285591	359081	0.287535	0.131557	2.18564	0.0288421	0.825483
ENSDARG00000058371	krt5	32884.5	35132.9	32210.8	41928.5	37940.8	42560.2	0.288668	0.0985973	2.92775	0.00341421	0.24499
ENSDARG00000011929	plp1b	1358.79	1262.68	1100.01	1582.23	1463.67	1499.36	0.288828	0.126311	2.28663	0.0222172	0.725227
ENSDARG00000045822	tnnt2e	2272.67	2634.06	2694.1	2751.91	3215.71	3329.23	0.290365	0.131582	2.20672	0.0273337	0.808423
ENSDARG00000013755	actn3a	48219	45656.2	46884.7	53264	53332.4	65625.6	0.291033	0.1215	2.39534	0.0166048	0.62833
ENSDARG00000017272	eapp	335.689	331.697	348.648	399.741	400.872	444.876	0.293629	0.139077	2.11127	0.0347488	0.883565
ENSDARG00000044569	cldn19	1662.41	1529.34	1385.27	1878.59	1958.48	1782.65	0.296238	0.119342	2.48225	0.0130554	0.552879
ENSDARG00000005989	rgl1	1331.73	1369.53	1578.24	1553.67	1705.07	1997.75	0.296447	0.145205	2.04158	0.0411937	0.952694
ENSDARG00000074390	tmem176l.4	1222.51	1071.28	1046.88	1521.18	1292.18	1289.51	0.296997	0.133731	2.22086	0.0263607	0.798585
ENSDARG00000103129	nid1b	749.539	755.377	831.534	892.033	956.85	1025.1	0.29839	0.123317	2.41969	0.0155336	0.606319
ENSDARG00000091209	ucp3	4380.99	3277.95	3213.34	4448.35	4602.93	4329.15	0.29958	0.150601	1.98923	0.0466761	0.990224
ENSDARG00000005112	cdh17	2331.79	2472.4	1923.16	2679.05	2997.26	2604.21	0.299652	0.138741	2.1598	0.0307882	0.844816
ENSDARG00000104347	rtn4b	10669.9	9349.77	9475.01	11276.4	11581.6	13484.8	0.301234	0.121166	2.48613	0.0129142	0.549999
ENSDARG00000035810	rgcc	4695.64	5335.95	5812.35	6082.76	6252.29	7194.62	0.301664	0.131163	2.29991	0.0214532	0.708015
ENSDARG00000091367	prpf6	2176.47	2067.3	2165.53	2666.25	2432.54	2800.41	0.301674	0.105538	2.85842	0.00425751	0.284552
ENSDARG00000056679	morc3a	728.495	721	825.009	871.356	894.589	1038.74	0.302069	0.136368	2.2151	0.0267529	0.801146
ENSDARG00000056934	hepacama	466.959	484.073	408.309	568.105	573.454	535.111	0.302837	0.137384	2.20431	0.0275029	0.81142
ENSDARG00000024141	cav3	914.878	771.172	688.905	1039.72	963.403	925.427	0.30284	0.15	2.01893	0.0434946	0.970797
ENSDARG00000078523	ddr1	746.532	662.465	616.193	890.063	826.867	781.681	0.303671	0.136104	2.23117	0.0256697	0.789571
ENSDARG00000059556	recql5	555.14	536.104	563.989	759.114	622.608	664.167	0.306318	0.135877	2.25439	0.0241719	0.763009
ENSDARG00000017794	sdr16c5b	1024.1	984.871	884.67	1216.95	1263.78	1097.5	0.306501	0.125352	2.44513	0.0144801	0.583276
ENSDARG00000029764	mef2ca	3625.44	3123.71	2862.83	3840.86	4502.44	3563.21	0.308872	0.146744	2.10483	0.035306	0.892045
ENSDARG00000068515	chs1	2163.44	2051.5	2132.9	2848.4	2531.94	2485.64	0.309563	0.10682	2.89797	0.00375584	0.260989
ENSDARG00000100977	golim4a	349.718	327.98	294.579	433.217	400.872	371.43	0.311045	0.154484	2.01344	0.0440678	0.973602
ENSDARG00000021443	zfp36l1b	4372.98	3609.64	3541.48	5136.57	4545.04	4625.04	0.312192	0.129623	2.40845	0.0160203	0.618256
ENSDARG00000061081	arpp21	1217.5	1123.31	1186.71	1222.85	1446.2	1711.31	0.312262	0.154152	2.02568	0.0427978	0.968056
ENSDARG00000035326	nccrp1	860.767	1056.41	983.485	1139.16	1122.88	1340.92	0.312517	0.14228	2.1965	0.0280564	0.815682
ENSDARG00000018524	midn	3946.1	3723	3875.21	4230.76	5238.64	4876.85	0.3134	0.118607	2.64233	0.00823368	0.425501
ENSDARG00000052556	fgfrl1b	569.168	552.828	501.531	691.178	730.745	595.966	0.313833	0.143185	2.1918	0.0283942	0.819528
ENSDARG00000043443	kcnj13	323.664	383.728	328.139	404.664	454.394	429.138	0.314157	0.150859	2.08246	0.0373005	0.915879
ENSDARG00000011459	gsna	1068.19	923.548	988.146	1331.16	1237.57	1135.27	0.314225	0.126388	2.48618	0.0129122	0.549999
ENSDARG00000020952		681.399	683.835	672.126	978.676	857.451	699.841	0.316148	0.158497	1.99466	0.04608	0.989149
ENSDARG00000075468	vwa1	564.158	576.056	534.158	759.114	680.499	646.33	0.317515	0.130503	2.43301	0.0149739	0.595152
ENSDARG00000070108	dek	650.335	767.456	772.805	815.235	929.542	989.43	0.319182	0.143565	2.22326	0.0261983	0.798532
ENSDARG00000056680	stc2a	609.251	522.167	619.922	672.471	752.591	761.746	0.320257	0.138338	2.31503	0.0206116	0.697459
ENSDARG00000000796	nr4a1	689.415	830.636	586.362	877.264	909.881	843.586	0.320563	0.162128	1.97722	0.0480164	0.998514
ENSDARG00000039929	ckmt2b	12260.2	12380.6	11762.7	15791.7	14818.1	14899.2	0.322104	0.0854073	3.77139	0.000162338	0.0257237
ENSDARG00000099860	pkmb	4662.57	4100.22	4529.62	5917.35	4936.08	5788.64	0.324345	0.121279	2.67437	0.00748703	0.402884
ENSDARG00000037116	cxcl12a	1869.84	1695.65	1673.32	2432.91	1991.25	2143.59	0.326496	0.125623	2.59902	0.00934894	0.465056
ENSDARG00000043854	ppil4	395.813	369.791	397.123	490.323	468.594	499.437	0.327164	0.130149	2.51376	0.0119453	0.539275
ENSDARG00000100352	aglb	1785.67	1385.32	1358.23	1838.22	2085.19	1763.77	0.328597	0.154102	2.13233	0.0329797	0.870977
ENSDARG00000098783	polr2b	2110.33	1944.65	2399.52	2422.08	2646.63	3037.54	0.32864	0.141989	2.31455	0.0206378	0.697459
ENSDARG00000061249	myom1a	8788.04	8231.1	7231.18	10107.7	9877.62	10470.3	0.328752	0.112308	2.92724	0.00341985	0.24499
ENSDARG00000059472	arhgap31	533.094	589.993	572.379	625.211	787.544	719.776	0.330082	0.143704	2.29696	0.0216209	0.71147
ENSDARG00000070081	rspo3	206.424	226.706	202.29	243.192	270.889	285.392	0.330546	0.168213	1.96504	0.0494097	0.999989
ENSDARG00000100013	dhx38	973.999	1150.25	1049.67	1207.1	1576.18	1213.97	0.332301	0.156238	2.12689	0.0334288	0.874753
ENSDARG00000013871	slc5a1	1565.21	1507.97	1357.3	1966.21	1801.19	1810.98	0.33267	0.113534	2.93012	0.0033883	0.24493
ENSDARG00000091757	adgrf6	730.5	747.944	938.739	1025.94	894.589	1125.83	0.333706	0.161745	2.06316	0.0390973	0.928577
ENSDARG00000091099	myom2b	4315.86	3685.83	3609.53	4562.56	4711.06	5365.8	0.334403	0.127561	2.62152	0.0087539	0.443097
ENSDARG00000036107	txnipa	10194.9	8481.97	9428.4	11322.7	10904.4	13209.9	0.334443	0.128976	2.59307	0.00951235	0.471226
ENSDARG00000033832	ampd1	34022.8	29744	31202.1	37989.2	37070.3	44732.1	0.335006	0.121206	2.76393	0.00571094	0.345938
ENSDARG00000067995	myhz1.2	295294	251789	281425	329418	327228	389945	0.337112	0.123537	2.72883	0.00635585	0.367517
ENSDARG00000058325	casp8	249.512	234.139	272.206	292.421	316.765	346.248	0.337593	0.16342	2.0658	0.038847	0.928199
ENSDARG00000019081		559.148	620.654	641.363	737.453	750.406	815.257	0.338265	0.127264	2.65799	0.00786091	0.415205
ENSDARG00000035198	gcnt4a	290.597	309.398	251.698	354.45	357.18	365.134	0.338382	0.155648	2.17402	0.0297033	0.834902
ENSDARG00000042357	cldnk	562.154	580.702	490.344	630.133	683.776	751.253	0.338429	0.143573	2.35719	0.0184139	0.668057
ENSDARG00000055514	icn2	1641.37	1830.37	1526.97	2162.15	1839.42	2318.81	0.338545	0.140098	2.4165	0.0156707	0.60869
ENSDARG00000098312	scarb2a	1481.04	1749.54	1197.89	1741.73	2038.22	1821.47	0.338873	0.167344	2.025	0.042867	0.968056
ENSDARG00000102885	rsu1	601.234	634.591	571.447	759.114	824.682	702.989	0.33929	0.129902	2.61188	0.00900458	0.451682
ENSDARG00000099197	actc1b	418076	428501	400924	471754	514286	592714	0.339744	0.119299	2.84783	0.00440183	0.288053
ENSDARG00000087954	rac1b	751.543	756.306	811.025	971.784	1038.77	925.427	0.340144	0.116404	2.92211	0.00347671	0.247581
ENSDARG00000102722	itih3b	3616.42	2500.27	2899.18	3864.49	4095.01	3474.02	0.342838	0.163242	2.10018	0.0357132	0.899107
ENSDARG00000055897	zgc:154093	1139.34	1098.22	815.686	1273.07	1367.55	1231.8	0.343025	0.161692	2.12147	0.0338825	0.874753
ENSDARG00000003165	nr2f6b	1552.19	1738.39	1543.74	1793.91	2327.68	2028.17	0.346924	0.139306	2.49038	0.0127607	0.549999
ENSDARG00000041060	lgals9l3	322.662	398.594	306.698	392.849	482.794	434.384	0.348975	0.174891	1.99539	0.0460002	0.989149
ENSDARG00000088581	f10	1044.14	1003.45	994.671	1468.01	1148	1260.13	0.349942	0.134723	2.5975	0.00939052	0.466155
ENSDARG00000092881	BX649294.1	887.823	818.558	798.907	1192.33	1030.03	970.544	0.350415	0.134081	2.61345	0.00896322	0.451526
ENSDARG00000062363	phex	904.857	941.202	899.586	1128.33	1255.05	1119.54	0.351114	0.112291	3.12682	0.0017671	0.156598
ENSDARG00000060010	iqgap2	780.602	675.473	667.465	980.645	893.497	837.291	0.353198	0.13568	2.60316	0.00923679	0.461396
ENSDARG00000020618	zgc:112056	279.574	218.344	248.901	344.604	326.596	282.245	0.353411	0.17952	1.96864	0.0489945	0.999989
ENSDARG00000075433	myom2a	15154.1	12803.3	12313.6	16108.8	15961.7	19460.2	0.35571	0.13874	2.56386	0.0103516	0.496359
ENSDARG00000076994	adgra2	697.432	619.725	548.141	814.251	883.666	689.349	0.356195	0.161819	2.20119	0.0277223	0.811887
ENSDARG00000098883	stac3	1442.96	1360.24	1059.93	1725.97	1682.13	1541.33	0.357717	0.15223	2.34985	0.0187811	0.674739
ENSDARG00000061140	colec12	1303.68	1451.29	1214.67	1546.78	1865.64	1677.73	0.358438	0.132993	2.69516	0.0070354	0.388767
ENSDARG00000013422	slc8a1a	223.459	240.643	214.409	264.853	293.827	311.623	0.358497	0.164311	2.18182	0.0291228	0.827761
ENSDARG00000037943	cpt1cb	630.294	641.095	585.43	891.048	775.529	713.481	0.358614	0.140125	2.55925	0.0104898	0.499978
ENSDARG00000071475	aox5	183.376	208.124	212.545	275.683	242.489	257.063	0.359904	0.169957	2.11762	0.0342075	0.880089
ENSDARG00000056209	myoz1a	2468.07	2463.11	2296.97	2925.2	3039.85	3311.39	0.359932	0.10417	3.45525	0.00054979	0.0685148
ENSDARG00000062997	hyal2b	291.599	340.059	256.359	377.095	381.211	381.922	0.360502	0.16593	2.17262	0.0298087	0.834902
ENSDARG00000016231	bcap29	312.642	321.477	290.85	393.833	455.487	338.903	0.360996	0.170916	2.11213	0.0346756	0.883565
ENSDARG00000056322	ldb3a	3403.99	2856.12	2739.77	3965.9	3641.71	3955.62	0.361747	0.125835	2.87477	0.00404323	0.274836
ENSDARG00000008772	cacng1a	857.761	924.478	739.245	1237.62	1064.99	939.067	0.362745	0.160063	2.26626	0.0234355	0.749653
ENSDARG00000076142	trib1	473.973	440.404	480.09	507.06	709.991	577.08	0.362944	0.169062	2.14681	0.0318085	0.862223
ENSDARG00000024829	tnw	4043.3	3900.46	2982.15	4618.68	4965.57	4466.6	0.362944	0.147416	2.46204	0.013815	0.57189
ENSDARG00000053835	plekhh1	179.368	183.966	192.036	224.485	243.582	246.571	0.362999	0.16632	2.18254	0.0290699	0.827761
ENSDARG00000068261	pros1	655.345	655.032	821.28	803.42	888.035	1051.34	0.363323	0.167351	2.17103	0.0299291	0.835604
ENSDARG00000024030	angptl2a	425.874	429.255	431.615	540.536	624.792	491.043	0.363876	0.147968	2.45916	0.0139264	0.573054
ENSDARG00000023217	crema	1318.71	1505.18	1454.25	1715.14	1861.27	1932.69	0.36451	0.115001	3.16963	0.00152634	0.144351
ENSDARG00000100275	CU639413.1	720.479	763.739	846.449	899.909	983.065	1121.63	0.366033	0.142712	2.56484	0.0103222	0.495945
ENSDARG00000003081	mybphb	22592.4	19416.8	19356.5	25039.9	25945.3	28123.7	0.366423	0.11339	3.23151	0.00123137	0.124843
ENSDARG00000003219	bin2a	529.086	531.458	508.056	643.918	665.207	713.481	0.366643	0.12158	3.01564	0.00256434	0.203271
ENSDARG00000041908	usp39	419.862	492.435	498.734	510.999	577.824	734.466	0.3692	0.182865	2.01898	0.0434898	0.970797
ENSDARG00000030896	foxq1a	574.179	705.205	660.007	952.092	646.638	907.59	0.37016	0.187399	1.97525	0.0482397	0.998514
ENSDARG00000078659	tmem176	482.991	556.545	526.7	593.704	594.208	838.34	0.371228	0.183681	2.02105	0.0432742	0.970406
ENSDARG00000074815	mxra5a	360.741	393.019	316.02	425.34	514.471	445.926	0.372821	0.162786	2.29025	0.0220067	0.720321
ENSDARG00000039133	lamb4	654.343	657.819	575.175	905.817	894.589	644.231	0.37344	0.175365	2.12951	0.0332123	0.872028
ENSDARG00000089787	crebzf	2773.69	2682.38	2915.03	3236.33	3401.4	4211.64	0.374075	0.13668	2.73687	0.00620271	0.362866
ENSDARG00000004296	ambp	1919.94	1581.37	1782.39	2575.67	2457.66	1815.18	0.374382	0.168536	2.22137	0.026326	0.798585
ENSDARG00000099803	pik3c2g	201.413	171.888	180.849	246.146	261.058	210.897	0.374421	0.184193	2.03276	0.0420764	0.963489
ENSDARG00000071331	ryr3	28426.4	22898.2	20046.3	29320.9	32068.7	31139.2	0.374579	0.150165	2.49444	0.0126155	0.549083
ENSDARG00000061383	serpinf2b	1040.14	1060.13	1336.79	1306.54	1565.26	1586.45	0.374967	0.156089	2.40226	0.0162941	0.621571
ENSDARG00000039270	vti1b	386.794	366.075	378.479	538.567	471.871	456.418	0.375409	0.141495	2.65317	0.00797403	0.418409
ENSDARG00000099985	cyr61l2	268.551	271.304	217.206	286.514	327.688	369.331	0.377396	0.185503	2.03445	0.0419064	0.962279
ENSDARG00000004869	penka	453.932	491.506	585.43	668.532	630.254	693.545	0.37979	0.150071	2.53074	0.0113823	0.521697
ENSDARG00000012944	myhz2	239259	208794	220192	278086	284551	307199	0.380367	0.102696	3.70381	0.000212389	0.0315641
ENSDARG00000036722	slc9a3.2	156.321	142.156	151.951	192.978	175.859	217.192	0.380374	0.190426	1.99749	0.0457718	0.989006
ENSDARG00000021242	mvp	4729.71	5311.8	5654.8	5422.1	7423.23	7610.11	0.381964	0.162804	2.34616	0.018968	0.678396
ENSDARG00000100114	sf3a3	1315.7	1254.32	1287.39	1550.72	1614.41	1864.49	0.38279	0.120158	3.18572	0.00144393	0.139874
ENSDARG00000036685	ccnt2a	1728.55	1723.52	1916.63	2028.24	2298.19	2686.05	0.385197	0.141765	2.71716	0.00658453	0.372577
ENSDARG00000014320	gucy2c	842.73	678.26	716.872	1089.93	941.558	891.851	0.386144	0.150293	2.56928	0.010191	0.493603
ENSDARG00000103553	sf3b3	2276.67	2238.26	2152.48	2908.46	2898.95	2907.43	0.386417	0.0883772	4.37236	1.22909e-05	0.00303181
ENSDARG00000071586	tgfbi	3047.26	3116.28	2764.94	3720.74	3818.66	4135.04	0.386867	0.106463	3.6338	0.000279282	0.0400975
ENSDARG00000056672	abcb8	336.691	327.98	267.545	434.201	418.349	366.184	0.387256	0.168314	2.3008	0.021403	0.708015
ENSDARG00000040362	ehd2b	874.796	608.576	612.464	799.482	902.235	1041.89	0.388855	0.194617	1.99806	0.0457104	0.989006
ENSDARG00000041257	smtnl1	198.407	145.872	169.663	211.685	237.028	224.537	0.390199	0.19598	1.99101	0.0464798	0.990189
ENSDARG00000074285	si:ch73-335m24.2	289.594	273.162	257.291	328.851	371.38	375.627	0.391571	0.153308	2.55415	0.0106448	0.504353
ENSDARG00000055518	pygma	2216.55	1964.17	2417.23	2760.77	2897.86	3000.82	0.392229	0.120773	3.24764	0.00116365	0.120531
ENSDARG00000036830	krt17	67748.1	63453.5	68260.4	76069.9	82091.4	103710	0.392741	0.142604	2.75406	0.00588608	0.350339
ENSDARG00000089399	tmem176l.2	481.989	572.34	618.057	598.627	718.73	880.31	0.393466	0.18944	2.07699	0.0378022	0.921158
ENSDARG00000030805	znhit2	202.416	185.825	214.409	213.655	287.273	291.688	0.394313	0.198416	1.9873	0.0468888	0.990522
ENSDARG00000079625	atr	259.533	262.942	234.918	364.296	326.596	306.377	0.397679	0.16058	2.47651	0.0132674	0.556928
ENSDARG00000014165	ssr3	2094.3	1973.46	2164.6	2429.95	2644.44	3144.56	0.399112	0.134617	2.96479	0.00302885	0.227183
ENSDARG00000042409		846.738	962.572	853.907	1001.32	1460.4	1052.38	0.399548	0.178885	2.23354	0.0255131	0.786664
ENSDARG00000026180	prpf8	7790.99	7234.15	7701.01	9677.47	10251.2	10080	0.401022	0.0882852	4.54235	5.56312e-06	0.00161927
ENSDARG00000034368	hexb	1823.74	2480.76	1580.1	2534.32	2504.63	2737.46	0.402099	0.180731	2.22485	0.0260912	0.796281
ENSDARG00000079900	shroom4	475.977	567.694	525.768	619.303	743.852	712.432	0.40242	0.145653	2.76287	0.00572959	0.346192
ENSDARG00000034771	rab13	142.292	177.463	151.951	191.009	239.212	194.109	0.402795	0.203562	1.97873	0.0478465	0.998514
ENSDARG00000029479	zgc:86609	427.878	327.98	358.902	569.089	459.856	443.827	0.40295	0.180155	2.23669	0.0253065	0.783322
ENSDARG00000002779	pdx1	130.267	130.077	150.086	177.225	161.66	204.601	0.405025	0.203543	1.98988	0.0466043	0.990224
ENSDARG00000079420	dpp4	836.718	833.424	749.499	1234.67	1110.86	859.325	0.405728	0.167595	2.42087	0.0154832	0.606319
ENSDARG00000105714	CABZ01083442.1	386.794	485.002	330.003	579.92	567.993	445.926	0.407277	0.200059	2.03578	0.0417725	0.961048
ENSDARG00000020994	wu:fb63a08	262.539	283.383	296.444	337.712	372.472	409.202	0.409322	0.158156	2.58809	0.00965109	0.474372
ENSDARG00000077054	fam198b	287.59	221.131	242.375	356.419	317.858	324.214	0.412128	0.173351	2.37742	0.0174345	0.649076
ENSDARG00000034300	sema3c	340.699	269.446	317.885	426.325	421.626	389.267	0.415563	0.15901	2.61344	0.00896371	0.451526
ENSDARG00000041502	tgfb1a	337.693	418.105	348.648	403.679	560.347	510.978	0.41637	0.185309	2.24689	0.0246468	0.772324
ENSDARG00000087303	cebpd	5863.04	6037.44	6533.88	7159.89	7598	9865.97	0.417627	0.150856	2.76837	0.00563369	0.34387
ENSDARG00000012381	hsc70	11205	7337.29	11102.7	13343.1	11863.4	14451.1	0.41984	0.185148	2.26759	0.0233542	0.748053
ENSDARG00000076590	atad2	743.526	961.643	948.993	943.231	1288.91	1319.94	0.419871	0.18413	2.2803	0.0225902	0.728457
ENSDARG00000063519	PLEKHB1	382.786	347.492	354.241	523.798	420.533	506.781	0.421072	0.154314	2.72867	0.00635901	0.367517
ENSDARG00000108111	FO904881.1	1588.26	1950.23	1870.95	2186.76	2546.14	2517.12	0.422195	0.133282	3.16769	0.00153656	0.14467
ENSDARG00000015208	rbb4l	913.876	923.548	953.654	1174.61	1197.15	1369.25	0.422467	0.11854	3.56393	0.000365348	0.0491106
ENSDARG00000093619	sult3st2	277.57	342.846	385.936	411.556	405.241	533.012	0.422961	0.197528	2.14127	0.0322526	0.862223
ENSDARG00000030887	phf23a	415.854	406.956	429.75	499.184	567.993	612.754	0.423052	0.142765	2.96326	0.00304395	0.227602
ENSDARG00000090615	cd59	473.973	481.286	365.428	654.748	543.962	572.883	0.424432	0.170251	2.49298	0.0126674	0.549083
ENSDARG00000003216	anxa2a	4677.6	4633.54	3405.37	4509.39	6379	6186.3	0.425125	0.187876	2.2628	0.023648	0.75143
ENSDARG00000099833	fbxo7	406.835	462.703	441.869	539.552	595.3	627.444	0.425597	0.138697	3.06854	0.00215109	0.180682
ENSDARG00000014907	htra1b	637.308	646.67	869.755	775.852	964.496	1162.55	0.430276	0.203357	2.11586	0.0343569	0.881025
ENSDARG00000061481	wu:fj05g07	685.407	517.522	660.939	1050.55	706.714	753.352	0.430395	0.20284	2.12185	0.0338504	0.874753
ENSDARG00000094460	CR354556.3	791.625	787.896	848.314	991.476	942.65	1338.83	0.430879	0.168978	2.54991	0.0107751	0.509519
ENSDARG00000079191	zgc:172122	97.1995	100.345	91.3569	137.842	122.337	129.056	0.430889	0.213984	2.01365	0.0440462	0.973602
ENSDARG00000000542	gtf2e1	442.909	476.64	431.615	518.875	637.9	667.315	0.43235	0.154448	2.79933	0.00512092	0.31661
ENSDARG00000003961	parp3	215.442	201.62	233.053	322.943	251.228	303.229	0.43344	0.180042	2.40743	0.0160652	0.618883
ENSDARG00000058349	polr2l	195.401	211.84	177.12	227.439	296.012	266.506	0.433879	0.188791	2.2982	0.0215503	0.71024
ENSDARG00000022944	ecd	592.216	739.582	707.55	689.208	1095.57	975.79	0.436197	0.20153	2.16442	0.0304319	0.840812
ENSDARG00000041065	hspb1	333.685	229.493	268.477	427.309	377.934	320.017	0.437387	0.206837	2.11465	0.0344601	0.881025
ENSDARG00000007804	gas6	621.275	733.078	777.466	832.958	949.204	1105.9	0.437494	0.163696	2.6726	0.00752662	0.402884
ENSDARG00000105001	zgc:91999	1194.45	1024.82	1017.04	1423.71	1383.94	1575.95	0.438067	0.127483	3.43627	0.000589772	0.0712701
ENSDARG00000103498	epd	6047.41	5534.79	6023.96	8191.73	7556.49	8104.3	0.438128	0.0959359	4.56688	4.95041e-06	0.00146233
ENSDARG00000060153	h6pd	815.674	993.233	647.888	1009.2	1350.08	974.741	0.440251	0.206543	2.13152	0.0330464	0.871144
ENSDARG00000045748	stab2	339.697	317.76	370.089	387.926	472.963	534.061	0.44045	0.176018	2.5023	0.0123391	0.548252
ENSDARG00000040466	vil1	4696.64	4391.04	3410.04	6561.26	5676.65	4721.57	0.440512	0.176244	2.49944	0.0124388	0.548831
ENSDARG00000043531	jun	3277.73	3334.62	3493	3793.6	4181.3	5741.42	0.440725	0.171536	2.56929	0.0101908	0.493603
ENSDARG00000070170	si:ch211-225p5.8	135.278	103.133	102.543	160.487	146.367	155.287	0.440802	0.220183	2.00198	0.0452873	0.985978
ENSDARG00000095675	ccdc141	669.374	681.047	658.142	1083.04	844.343	799.518	0.441561	0.156957	2.81326	0.00490419	0.307986
ENSDARG00000034307	chrne	1050.16	757.235	719.668	1188.39	1201.52	1042.94	0.442385	0.179492	2.46465	0.0137147	0.570144
ENSDARG00000060879	slc28a1	407.837	417.176	266.613	546.444	525.393	411.301	0.442581	0.222326	1.99069	0.0465153	0.990189
ENSDARG00000024365	crlf1a	331.681	314.044	335.597	425.34	445.656	463.763	0.443656	0.135987	3.2625	0.00110434	0.117438
ENSDARG00000069377	si:dkey-242g16.2	156.321	152.376	114.662	173.287	212.997	189.912	0.44456	0.217263	2.04619	0.0407381	0.949115
ENSDARG00000021208	serpind1	510.047	425.538	359.834	608.473	660.838	493.141	0.444594	0.192589	2.30852	0.0209705	0.704373
ENSDARG00000067639	prpf4	678.393	741.44	834.331	948.154	1034.4	1087.01	0.444941	0.136628	3.2566	0.00112756	0.118851
ENSDARG00000069335	bcl6b	149.306	138.439	134.239	176.24	203.167	195.158	0.445052	0.187214	2.37724	0.0174429	0.649076
ENSDARG00000086098	errfi1b	840.726	1135.39	716.872	932.401	1438.55	1305.25	0.448688	0.22616	1.98394	0.0472626	0.994593
ENSDARG00000036445	serpinh2	169.348	172.817	149.154	240.238	257.781	173.124	0.450038	0.220498	2.04101	0.0412501	0.952694
ENSDARG00000069295	bcl6ab	390.802	312.185	418.564	522.814	430.364	579.179	0.450748	0.188208	2.39495	0.0166228	0.62833
ENSDARG00000071879	tgfb2l	81.1666	86.4085	81.1025	112.243	108.137	119.613	0.451142	0.225149	2.00375	0.0450969	0.98452
ENSDARG00000090623	si:dkeyp-106c3.1	394.81	411.602	357.97	519.86	638.992	438.581	0.455861	0.183137	2.48918	0.0128037	0.549999
ENSDARG00000017676	mmp2	1774.64	2364.62	2027.56	2598.32	2937.18	2933.67	0.457455	0.143466	3.1886	0.00142966	0.139622
ENSDARG00000077778	adamts9	300.617	444.121	374.75	423.371	574.547	542.455	0.459335	0.205421	2.23607	0.0253474	0.783576
ENSDARG00000044125	txn	657.349	701.488	762.55	866.433	909.881	1142.62	0.460125	0.156723	2.93591	0.00332566	0.242601
ENSDARG00000011876	ednraa	462.95	494.294	506.192	600.596	671.761	741.81	0.460236	0.14145	3.25369	0.00113917	0.119548
ENSDARG00000101495	ugt5b2	201.413	247.147	169.663	267.807	312.396	270.703	0.460243	0.203344	2.26337	0.023613	0.751313
ENSDARG00000002945	bgnb	684.405	671.756	632.973	759.114	1026.76	951.658	0.460324	0.154787	2.97392	0.00294026	0.222906
ENSDARG00000074425	si:busm1-57f23.1	554.138	563.978	477.293	683.301	815.944	696.693	0.460673	0.146602	3.14233	0.00167611	0.152488
ENSDARG00000053493	aldh1a2	714.467	748.873	544.412	998.368	992.895	773.287	0.461639	0.182033	2.53602	0.011212	0.518899
ENSDARG00000068637	si:ch211-281l24.3	1139.34	1507.04	1426.29	1750.59	1736.75	2137.3	0.465548	0.15946	2.91954	0.00350553	0.248156
ENSDARG00000007241	mycb	1264.6	1125.17	1076.71	1497.55	1533.58	1757.47	0.466307	0.129568	3.59893	0.00031953	0.043688
ENSDARG00000036376	cldn7a	808.66	736.795	679.583	868.403	1197.15	1011.46	0.467495	0.163107	2.86619	0.00415445	0.28001
ENSDARG00000090418	wdsub1	632.298	657.819	734.584	862.495	880.389	1057.63	0.467693	0.144216	3.243	0.00118277	0.12146
ENSDARG00000093244	zgc:91999	303.623	269.446	270.342	360.358	372.472	433.335	0.467781	0.159548	2.93192	0.00336873	0.24493
ENSDARG00000103234	ppie	207.426	229.493	199.494	249.1	274.166	357.79	0.468736	0.202277	2.3173	0.0204873	0.697459
ENSDARG00000076332	si:ch211-159i8.4	372.765	441.334	281.528	538.567	604.039	378.774	0.473553	0.240209	1.97142	0.0486754	0.999989
ENSDARG00000021945	ddx23	2089.29	2243.83	2217.73	2721.39	3097.75	3290.41	0.475504	0.117088	4.06109	4.88452e-05	0.00934975
ENSDARG00000103712	plpp7	420.864	363.287	342.122	573.028	445.656	546.652	0.476006	0.169481	2.8086	0.00497569	0.309938
ENSDARG00000067997	myhz1.3	149720	136838	129395	180723	188414	209478	0.476186	0.112373	4.23756	2.25966e-05	0.00505297
ENSDARG00000061797	zgc:154006	123.253	89.1958	94.1535	159.503	128.891	137.45	0.476589	0.239798	1.98746	0.046871	0.990522
ENSDARG00000070683	dkk3b	153.315	170.959	151.951	199.87	249.043	215.094	0.478249	0.189087	2.52925	0.0114307	0.521697
ENSDARG00000014916	slc10a2	180.37	254.58	197.629	326.882	263.243	292.737	0.480789	0.203541	2.36212	0.0181708	0.664728
ENSDARG00000036457	cacng6a	461.948	405.098	440.937	743.361	525.393	557.145	0.482159	0.179979	2.67898	0.00738469	0.400665
ENSDARG00000007901	crnkl1	871.79	831.565	879.077	1157.87	1189.51	1261.18	0.482664	0.107605	4.4855	7.27435e-06	0.00200061
ENSDARG00000018574	sf3b4	404.831	322.406	360.766	467.677	488.255	565.539	0.484188	0.162574	2.97826	0.00289894	0.221607
ENSDARG00000014274	rfc2	141.29	167.242	153.815	192.978	215.182	239.226	0.484377	0.192187	2.52034	0.0117241	0.530289
ENSDARG00000101990	CU571315.3	430.885	279.666	426.021	664.594	514.471	410.252	0.484393	0.245292	1.97476	0.0482951	0.998514
ENSDARG00000093303	ifitm1	1216.5	1587.87	1261.28	1405.99	2121.24	2169.82	0.486446	0.202154	2.40632	0.0161142	0.618885
ENSDARG00000051962	mmp15a	311.64	337.272	316.952	450.939	460.948	443.827	0.488811	0.133973	3.64858	0.000263694	0.0382388
ENSDARG00000054968	cd40	92.1892	91.0541	74.577	125.042	123.429	113.318	0.48962	0.23068	2.12251	0.0337951	0.874753
ENSDARG00000020015	mrps33	364.749	379.082	340.258	481.461	502.455	539.308	0.490485	0.137271	3.57311	0.000352772	0.0476881
ENSDARG00000077544	toe1	364.749	287.099	361.699	482.446	400.872	541.406	0.491931	0.185396	2.6534	0.00796845	0.418409
ENSDARG00000028213	ttn.2	103862	75016.5	57784.2	92996.9	125543	114495	0.492841	0.219197	2.24839	0.0245514	0.772324
ENSDARG00000002165	psme1	240.494	237.856	259.155	350.512	400.872	287.491	0.493841	0.183723	2.68796	0.00718897	0.395377
ENSDARG00000053625	anxa2b	732.504	500.797	624.583	983.599	604.039	1029.3	0.494761	0.238631	2.07334	0.038141	0.923051
ENSDARG00000071377	hsd11b1la	262.539	298.249	271.274	386.941	413.979	372.479	0.495261	0.148598	3.3329	0.000859459	0.0983937
ENSDARG00000000563	ttn.1	120964	83605.3	65364	106063	140209	134222	0.495271	0.225423	2.19708	0.0280151	0.815682
ENSDARG00000011125	snrpb	1537.16	1438.28	1620.19	2075.5	1891.85	2517.12	0.496779	0.144779	3.43129	0.000600729	0.0722293
ENSDARG00000043093	mpeg1.2	566.162	445.05	475.429	803.42	687.053	609.607	0.499198	0.170914	2.92075	0.00349195	0.247929
ENSDARG00000031890	tcp11l1	515.057	550.97	470.768	661.64	748.222	764.894	0.500591	0.137838	3.63175	0.00028151	0.0400975
ENSDARG00000001953	pfkfb3	2963.08	3889.31	3157.41	3323.95	5466.93	5397.27	0.503157	0.212374	2.3692	0.0178264	0.657215
ENSDARG00000016457	irf9	292.601	327.98	285.257	315.067	501.363	469.009	0.50397	0.213122	2.3647	0.0180448	0.66241
ENSDARG00000059363	tgfbr2a	389.8	299.178	333.732	422.386	482.794	545.603	0.504707	0.177862	2.83763	0.00454503	0.292617
ENSDARG00000002509	zgc:153911	220.453	216.486	197.629	211.685	371.38	318.968	0.506408	0.238765	2.12095	0.0339261	0.874753
ENSDARG00000078108	dok1a	81.1666	75.259	82.967	119.135	123.429	97.579	0.506908	0.239176	2.1194	0.0340569	0.877159
ENSDARG00000014190	sst2	100.206	93.8414	93.2213	138.826	114.691	155.287	0.510195	0.229562	2.22247	0.0262513	0.798542
ENSDARG00000019492	shbg	686.409	597.426	477.293	956.031	957.942	593.868	0.510243	0.230203	2.21649	0.026658	0.800389
ENSDARG00000088805	CR848841.1	353.726	410.672	310.427	584.843	477.333	471.107	0.512956	0.177316	2.8929	0.00381708	0.263964
ENSDARG00000070352	hoxc12a	129.265	84.5502	121.188	157.533	161.66	159.484	0.515988	0.23692	2.1779	0.0294131	0.833808
ENSDARG00000013150	dhx16	891.831	1041.55	861.365	1317.37	1285.63	1396.53	0.516995	0.127103	4.06754	4.75115e-05	0.0091678
ENSDARG00000035438	myhc4	7439.27	8451.3	6861.09	9611.5	10808.3	12170.1	0.51842	0.139136	3.72601	0.000194535	0.0298375
ENSDARG00000062606	si:dkey-26i13.8	474.975	368.862	302.969	522.814	530.855	588.622	0.5188	0.196211	2.64409	0.00819112	0.425482
ENSDARG00000056649	htatsf1	871.79	736.795	701.956	1117.5	1051.88	1145.77	0.521378	0.134676	3.87134	0.000108239	0.0187669
ENSDARG00000023759	zgc:73226	1091.24	1258.96	908.908	1372.51	1317.31	1990.4	0.522084	0.205413	2.54164	0.0110335	0.515781
ENSDARG00000103454		184.378	203.478	151.019	286.514	277.443	209.847	0.522353	0.216038	2.41787	0.0156115	0.608366
ENSDARG00000026183	polr2eb	812.668	843.644	1015.18	1163.78	1121.79	1556.02	0.523904	0.177156	2.95731	0.00310337	0.22918
ENSDARG00000062756	pllp	121.249	110.566	101.611	167.379	166.029	145.844	0.524423	0.206949	2.53407	0.0112746	0.519781
ENSDARG00000098957	BX908782.1	281.578	398.594	359.834	423.371	527.578	546.652	0.524929	0.193441	2.71364	0.00665491	0.375226
ENSDARG00000013221	pde4ca	444.913	580.702	425.089	725.638	754.775	607.508	0.525024	0.179153	2.93059	0.00338321	0.24493
ENSDARG00000045129	fkbp10b	150.309	157.022	137.035	230.393	185.69	223.487	0.526383	0.193086	2.72616	0.00640763	0.368547
ENSDARG00000004539	ptgs2a	1151.36	956.068	1086.03	1239.59	1444.01	1918	0.527002	0.187018	2.81793	0.0048335	0.305956
ENSDARG00000060106	crb2a	370.761	303.823	397.123	574.012	445.656	524.618	0.527762	0.177544	2.97257	0.0029532	0.222906
ENSDARG00000098377	tnfrsf11b	114.235	84.5502	107.205	142.765	139.814	158.435	0.52846	0.226097	2.33731	0.0194229	0.685647
ENSDARG00000020298	btg2	2024.16	2909.08	2200.02	2230.08	3794.63	4268.29	0.528894	0.247533	2.13666	0.0326254	0.866402
ENSDARG00000103586	si:dkey-65j6.2	367.755	317.76	452.123	595.673	463.133	583.376	0.529906	0.192534	2.75227	0.00591836	0.351386
ENSDARG00000093440	tnfaip6	159.327	151.447	179.917	207.747	202.074	299.032	0.530459	0.227292	2.33382	0.0196051	0.685647
ENSDARG00000036995	lsm6	238.49	207.194	216.273	285.529	332.057	338.903	0.530964	0.16748	3.17032	0.00152271	0.144351
ENSDARG00000096398	si:ch211-276a17.5	337.693	220.202	172.459	309.159	332.057	416.547	0.535214	0.271206	1.97346	0.0484432	0.998514
ENSDARG00000039486	bag3	403.829	395.806	509.921	568.105	534.132	796.371	0.535691	0.206849	2.58977	0.00960401	0.473804
ENSDARG00000042900	gtpbp1l	292.601	266.658	269.41	417.463	324.411	460.615	0.537993	0.184465	2.9165	0.00353982	0.249845
ENSDARG00000028048	rdh8a	524.076	645.741	660.007	632.103	1031.13	999.923	0.540786	0.216598	2.49673	0.0125345	0.549083
ENSDARG00000094451	cfp	379.78	235.068	390.597	421.402	549.424	495.24	0.544124	0.231125	2.35425	0.0185603	0.670836
ENSDARG00000057113	c6	705.448	760.023	948.993	845.757	1191.69	1485.72	0.544823	0.225405	2.41708	0.0156454	0.60869
ENSDARG00000044982	dhrs3a	221.455	272.233	227.46	287.498	376.841	389.267	0.54578	0.194376	2.80787	0.0049871	0.309938
ENSDARG00000077176	zgc:174888	295.607	303.823	368.224	314.082	541.778	559.243	0.547496	0.246719	2.21911	0.0264795	0.798585
ENSDARG00000024815	ogfrl2	103.212	137.51	136.103	197.901	205.351	148.992	0.550224	0.23566	2.33483	0.0195525	0.685647
ENSDARG00000091715	si:dkey-162h11.2	4107.43	3105.13	3558.26	6684.34	4766.77	4326	0.55083	0.193958	2.83995	0.00451213	0.291788
ENSDARG00000051762		187.385	119.857	118.391	245.161	200.982	177.321	0.552858	0.262088	2.10944	0.034907	0.885705
ENSDARG00000002591	ruvbl1	910.87	817.628	807.297	1115.53	1251.77	1361.91	0.556462	0.132817	4.1897	2.79319e-05	0.00581154
ENSDARG00000063466	isy1	544.117	585.348	581.701	744.345	865.097	914.934	0.56037	0.136681	4.09983	4.13455e-05	0.00831322
ENSDARG00000074698	sdsl	136.28	148.66	101.611	187.071	221.736	161.582	0.561091	0.240593	2.33211	0.0196947	0.685647
ENSDARG00000105344	pkd1l2a	155.319	104.062	120.255	164.425	164.936	231.881	0.56514	0.256469	2.20354	0.0275566	0.811887
ENSDARG00000007092	xab2	706.45	601.143	717.804	911.724	906.604	1179.34	0.565726	0.162988	3.47097	0.000518588	0.0656521
ENSDARG00000012140	ccnl1b	2197.51	2090.53	2708.08	2745.02	3036.58	4585.16	0.567281	0.213289	2.65968	0.0078214	0.414032
ENSDARG00000074892	pde6d	166.341	169.1	119.323	220.547	237.028	217.192	0.569644	0.209957	2.71314	0.00666491	0.375226
ENSDARG00000005945	sart1	2971.1	2831.04	3355.03	4110.64	4127.78	5361.6	0.570604	0.150408	3.79372	0.000148407	0.0238318
ENSDARG00000087687	TMEM100	80.1646	120.786	106.272	157.533	145.275	154.238	0.571626	0.236224	2.41985	0.0155271	0.606319
ENSDARG00000055751	fosb	190.391	202.549	211.612	187.071	346.257	366.184	0.572153	0.271303	2.10891	0.0349522	0.885914
ENSDARG00000063665	mat2al	331.681	304.752	246.104	493.276	422.718	395.562	0.572586	0.18303	3.12837	0.00175776	0.156349
ENSDARG00000029252	ssb	1186.44	1086.15	1044.08	1476.88	1627.52	1828.82	0.572829	0.132118	4.33572	1.45282e-05	0.00347617
ENSDARG00000100061	si:dkey-16p6.1	54.1111	48.3144	55.9328	71.8746	92.845	71.3481	0.574866	0.286043	2.00972	0.0444612	0.976881
ENSDARG00000037551	pm20d1.1	497.02	460.845	440.005	739.422	697.976	648.428	0.577988	0.132037	4.37747	1.20064e-05	0.00299291
ENSDARG00000005561	gfm2	728.495	967.217	788.652	1039.72	1173.12	1497.26	0.578253	0.18704	3.0916	0.00199083	0.171966
ENSDARG00000095294	si:dkey-200l5.4	173.356	205.336	184.578	234.331	299.289	308.476	0.57874	0.192787	3.00196	0.00268246	0.207042
ENSDARG00000042172	c7a	165.339	191.399	102.543	200.855	265.427	220.34	0.57982	0.271534	2.13535	0.0327326	0.867608
ENSDARG00000079731	kif13ba	1586.26	1340.72	1487.81	1852.99	2346.25	2400.65	0.580031	0.147766	3.92533	8.66109e-05	0.0156995
ENSDARG00000029747	mep1a.1	511.049	636.449	519.243	863.48	922.989	714.53	0.585145	0.165366	3.53848	0.000402435	0.0532875
ENSDARG00000017860	rgs5b	206.424	216.486	247.969	257.961	329.873	421.793	0.588822	0.22459	2.62177	0.00874752	0.443097
ENSDARG00000020741	fga	7776.96	10501	8328.39	7403.08	16431.4	16287.3	0.592583	0.278371	2.12875	0.0332746	0.872028
ENSDARG00000031261	sap30bp	462.95	465.491	475.429	663.609	705.622	749.155	0.593244	0.123761	4.79348	1.63913e-06	0.000560279
ENSDARG00000009123	sele	108.222	120.786	140.764	139.811	171.49	247.62	0.594784	0.273609	2.17385	0.0297165	0.834902
ENSDARG00000035625	snrnp27	846.738	826.92	960.179	1250.42	1204.8	1523.49	0.59506	0.146012	4.07543	4.59302e-05	0.00900796
ENSDARG00000105644	zgc:172079	1378.83	1403.91	1431.88	1796.86	1835.05	2737.46	0.595696	0.184962	3.22063	0.00127908	0.128053
ENSDARG00000014356	krt95	60.1234	45.527	54.0684	78.7667	76.4606	86.0374	0.596623	0.278594	2.14155	0.0322295	0.862223
ENSDARG00000103181	si:dkey-34d22.1	393.808	382.799	418.564	454.878	630.254	730.269	0.602545	0.200299	3.00822	0.0026278	0.204832
ENSDARG00000037804	phlda3	211.434	267.587	266.613	325.897	338.611	469.009	0.603459	0.211547	2.85261	0.00433624	0.287304
ENSDARG00000075163	cxcl20	52.107	57.6056	56.865	69.9054	88.4758	95.4805	0.605798	0.279548	2.16707	0.0302298	0.83826
ENSDARG00000095774	emd	126.259	157.022	143.561	183.133	291.643	176.272	0.607358	0.260568	2.3309	0.0197586	0.68616
ENSDARG00000107563	CABZ01095060.1	63.1296	66.8969	57.7972	74.8283	127.798	84.9882	0.612623	0.307258	1.99384	0.0461698	0.989149
ENSDARG00000075045	cxcl18b	198.407	300.107	253.562	244.177	365.919	542.455	0.615029	0.302298	2.03451	0.0419001	0.962279
ENSDARG00000033443	mdm2	1271.61	1351.87	1320.95	1891.38	2022.93	2134.15	0.61652	0.105674	5.83417	5.40589e-09	3.1548e-06
ENSDARG00000069934	parp4	551.131	642.953	605.938	635.056	1023.48	1102.75	0.616812	0.219534	2.80964	0.00495976	0.309849
ENSDARG00000104297	si:ch73-380l10.2	75.1543	54.8183	56.865	109.289	89.5681	87.0866	0.617053	0.278102	2.2188	0.0265005	0.798585
ENSDARG00000103775		2589.32	3639.38	2627.91	3119.16	5504.07	4989.12	0.619973	0.232331	2.66849	0.00761936	0.406032
ENSDARG00000042874	phlda2	618.269	769.314	880.009	713.823	1084.65	1688.22	0.620413	0.289702	2.14156	0.0322291	0.862223
ENSDARG00000016750	abcc6a	236.485	250.863	249.833	268.791	407.426	458.516	0.621352	0.22679	2.73976	0.00614835	0.360843
ENSDARG00000056819	hoxa9b	144.296	105.92	112.798	193.963	154.013	210.897	0.624512	0.234657	2.66139	0.00778198	0.412859
ENSDARG00000090401	CABZ01020840.1	170.35	172.817	143.561	181.163	241.397	331.559	0.631217	0.260095	2.42688	0.0152294	0.600811
ENSDARG00000106550	CABZ01064941.1	540.109	785.109	558.396	644.902	1304.2	969.495	0.631263	0.266966	2.36458	0.0180504	0.66241
ENSDARG00000100776	syt8	229.471	212.769	190.171	373.157	298.196	307.426	0.631537	0.180746	3.49406	0.000475742	0.0608721
ENSDARG00000071306	gip	67.1378	55.7474	81.1025	106.335	81.9221	128.007	0.633365	0.295912	2.14038	0.0323239	0.862223
ENSDARG00000054202	hbl4	79.1625	60.393	84.8314	105.35	90.6604	152.139	0.634381	0.30211	2.09983	0.0357436	0.899107
ENSDARG00000104631	RNF14 (1 of many)	253.52	297.319	212.545	385.957	447.841	354.642	0.638197	0.192883	3.30873	0.000937214	0.10334
ENSDARG00000099425		966.985	932.84	912.637	1298.67	1640.63	1469.98	0.648464	0.131527	4.93026	8.21209e-07	0.00031692
ENSDARG00000069583		1305.68	1586.94	1168.06	1907.14	2513.37	1947.38	0.648893	0.174242	3.72409	0.000196025	0.0298744
ENSDARG00000021633	sh3bgr	878.804	747.944	745.77	1207.1	937.188	1588.54	0.654117	0.206709	3.16442	0.0015539	0.14467
ENSDARG00000102200	man2a1	277.57	306.611	177.12	446.016	440.195	312.673	0.655472	0.254372	2.57683	0.0099711	0.485917
ENSDARG00000059231	hephl1a	117.241	129.148	145.425	166.395	222.828	228.734	0.655526	0.221304	2.96211	0.00305535	0.227743
ENSDARG00000056504	frg1	514.055	522.167	577.972	762.068	860.728	929.624	0.660561	0.139111	4.74845	2.04981e-06	0.00067186
ENSDARG00000012297	cnga3b	205.422	196.045	178.053	253.038	351.719	318.968	0.671951	0.194646	3.45217	0.000556102	0.0689422
ENSDARG00000076321	col28a2a	483.994	353.067	296.444	829.019	617.146	359.888	0.672693	0.307773	2.18568	0.0288391	0.825483
ENSDARG00000088745	MFAP4 (1 of many)	129.265	143.085	201.358	167.379	342.98	246.571	0.674555	0.307062	2.19681	0.0280342	0.815682
ENSDARG00000104919	si:ch211-153b23.3	67.1378	106.849	134.239	155.564	164.936	173.124	0.677361	0.28548	2.37271	0.0176579	0.654027
ENSDARG00000105674	si:ch73-56d11.5	76.1563	91.0541	72.7126	101.412	184.598	98.6282	0.678981	0.323401	2.0995	0.0357727	0.899107
ENSDARG00000075067	aipl1	94.1934	111.495	79.2381	97.4738	172.582	186.764	0.679607	0.310801	2.18663	0.0287696	0.825483
ENSDARG00000086266	CU467905.1	83.1707	100.345	91.3569	125.042	124.522	192.01	0.683025	0.268482	2.54402	0.0109584	0.515132
ENSDARG00000039516	c8a	365.751	251.792	230.257	485.4	594.208	281.195	0.683063	0.299542	2.28035	0.0225868	0.728457
ENSDARG00000100968	si:ch211-1a19.3	163.335	129.148	75.5093	157.533	219.551	216.143	0.689535	0.312175	2.20881	0.0271878	0.806798
ENSDARG00000070000	txnipb	1033.12	616.009	536.023	1482.78	1141.45	920.181	0.698312	0.273036	2.55759	0.0105401	0.50138
ENSDARG00000026611	socs3b	1364.8	1409.48	1586.63	1635.39	2315.66	3146.66	0.702585	0.226759	3.09838	0.00194583	0.169302
ENSDARG00000021107	sf3a2	1089.24	1030.4	1136.37	1615.7	1688.69	1996.7	0.70312	0.130779	5.37638	7.5997e-08	3.56545e-05
ENSDARG00000076667	ccng1	10960.5	10131.2	11675	17757	15147.9	20549.3	0.706086	0.143364	4.92514	8.4301e-07	0.00032017
ENSDARG00000001909	vill	265.545	283.383	262.884	413.525	436.918	475.304	0.707155	0.146031	4.84249	1.28225e-06	0.000457916
ENSDARG00000104501	HIST1H2BA (1 of many)	44.0905	59.4639	29.8308	63.0133	72.0914	82.8897	0.707875	0.355101	1.99345	0.0462126	0.989149
ENSDARG00000102456	cfhl4	4037.29	3388.51	4593.01	4595.05	7567.41	7606.97	0.717924	0.215732	3.32786	0.000875171	0.0992427
ENSDARG00000039517	c8b	330.679	265.729	261.02	407.618	694.699	308.476	0.718236	0.294737	2.43687	0.0148148	0.592767
ENSDARG00000079296	gcga	253.52	232.281	302.037	321.959	396.503	579.179	0.719505	0.248156	2.89941	0.00373863	0.260989
ENSDARG00000019772	si:ch1073-280e3.1	274.564	301.965	181.782	318.02	581.101	356.74	0.727362	0.28828	2.52311	0.0116322	0.528599
ENSDARG00000034956	myclb	919.888	668.969	1098.15	1137.19	1338.06	1979.91	0.729434	0.250643	2.91024	0.00361146	0.253406
ENSDARG00000019838	ugdh	355.73	460.845	264.749	496.23	770.067	527.766	0.729982	0.256366	2.84742	0.00440752	0.288053
ENSDARG00000035422	cyr61l1	65.1337	62.2513	54.0684	75.8129	102.676	122.761	0.730638	0.29383	2.4866	0.0128972	0.549999
ENSDARG00000045669	si:dkey-39a18.1	35.072	26.9446	27.9664	41.3525	50.2455	57.708	0.731241	0.361425	2.02322	0.043051	0.968121
ENSDARG00000036567	aanat1	39.0802	60.393	43.814	76.7975	79.7375	82.8897	0.738481	0.302292	2.44294	0.0145683	0.58584
ENSDARG00000106649	AL929493.2	38.0782	57.6056	59.6616	65.9671	79.7375	114.367	0.740676	0.345958	2.14094	0.0322788	0.862223
ENSDARG00000055550	FO834888.1	31.0638	32.5193	38.2207	55.1367	49.1532	66.1019	0.742546	0.336226	2.20847	0.0272113	0.806798
ENSDARG00000103519	adamts1	671.378	900.32	1218.4	1069.26	1205.89	2394.36	0.742774	0.319205	2.32695	0.0199679	0.688432
ENSDARG00000057498	habp2	322.662	197.903	175.256	492.292	483.886	187.813	0.742939	0.374969	1.98133	0.0475539	0.998514
ENSDARG00000077536	snrnp200	4477.19	4108.58	4469.96	7073.25	7357.69	7452.73	0.745185	0.0921625	8.08556	6.18813e-16	1.23386e-12
ENSDARG00000041703	rrbp1b	1503.09	1570.22	1308.83	1995.75	3058.42	2296.78	0.746137	0.182568	4.0869	4.37184e-05	0.00864504
ENSDARG00000086838	itga2.3	69.1419	86.4085	100.679	72.8592	202.074	157.386	0.752382	0.38346	1.96209	0.0497522	0.999989
ENSDARG00000090297	ldlrad2	87.179	81.7628	65.2549	115.196	140.906	138.499	0.752763	0.245178	3.07027	0.00213866	0.180682
ENSDARG00000037281	fgg	4819.89	5125.04	4816.74	5397.49	8891.27	10647.7	0.756353	0.226474	3.33969	0.000838708	0.0964796
ENSDARG00000007278	ect2	75.1543	84.5502	74.577	137.842	105.953	152.139	0.757596	0.250835	3.0203	0.00252527	0.202759
ENSDARG00000012903	slc34a2a	282.58	154.234	117.459	326.882	363.734	246.571	0.758891	0.329332	2.30434	0.0212038	0.707591
ENSDARG00000051914	slc14a2	114.235	158.88	73.6448	274.699	209.72	109.121	0.775842	0.390703	1.98576	0.0470599	0.992073
ENSDARG00000075261	timp2b	384.79	695.913	429.75	422.386	1116.32	1054.48	0.779284	0.355065	2.19476	0.0281808	0.816592
ENSDARG00000033175	snrpe	340.699	311.256	343.987	547.428	529.763	632.69	0.779969	0.146849	5.31138	1.08797e-07	4.82071e-05
ENSDARG00000099200	zgc:123103	1770.63	1042.48	1190.44	2425.03	2785.35	1665.14	0.780354	0.248322	3.1425	0.0016751	0.152488
ENSDARG00000108160	CU464120.3	47.0967	44.5979	63.3905	100.428	50.2455	119.613	0.802286	0.38836	2.06583	0.0388446	0.928199
ENSDARG00000056791		110.226	72.4716	86.6958	108.304	176.952	184.666	0.802769	0.299744	2.67818	0.00740234	0.400714
ENSDARG00000010276	ptgs2b	810.664	812.054	846.449	609.457	1754.22	1946.33	0.803479	0.345221	2.32744	0.0199421	0.688432
ENSDARG00000044387	cldn2	101.208	104.991	141.696	132.919	242.489	233.98	0.806969	0.29533	2.73243	0.00628685	0.366891
ENSDARG00000046014	kcna6a	199.409	122.644	110.933	286.514	181.321	289.589	0.808764	0.30018	2.69426	0.00705441	0.388919
ENSDARG00000104370	esm1	112.23	129.148	118.391	106.335	253.412	273.851	0.815204	0.348724	2.33768	0.0194039	0.685647
ENSDARG00000058053	serping1	287.59	309.398	149.154	430.263	545.055	337.854	0.815633	0.300191	2.71705	0.0065867	0.372577
ENSDARG00000104359	anxa1c	812.668	603.001	733.652	1749.6	773.344	1289.51	0.827251	0.27473	3.01114	0.0026027	0.20418
ENSDARG00000079467	si:ch73-15b2.5	33.0679	17.6533	28.8986	42.3371	41.5072	57.708	0.832561	0.410064	2.03032	0.0423242	0.965388
ENSDARG00000046091	si:ch211-283g2.1	109.224	130.077	53.1361	163.441	209.72	147.942	0.833436	0.345064	2.41531	0.0157218	0.609686
ENSDARG00000040440	snrpd2	738.516	794.4	705.685	1180.52	1287.81	1536.08	0.838812	0.145823	5.75228	8.80491e-09	4.68167e-06
ENSDARG00000094185	AL954149.2	102.21	94.7706	115.594	178.21	164.936	216.143	0.839421	0.219812	3.81882	0.000134091	0.022243
ENSDARG00000098204	CU984600.2	63.1296	75.259	57.7972	64.9825	172.582	120.662	0.866521	0.38056	2.27697	0.0227883	0.733857
ENSDARG00000004455	p2rx5	216.444	120.786	123.984	294.39	250.135	295.885	0.867646	0.267767	3.2403	0.00119403	0.122093
ENSDARG00000015065	c4	365.751	145.872	299.24	475.554	370.288	647.379	0.88156	0.335893	2.62452	0.00867703	0.443097
ENSDARG00000053315	tmprss3a	246.506	189.541	343.054	430.263	360.457	650.527	0.887419	0.289533	3.065	0.00217669	0.182104
ENSDARG00000007344	tcap	534.096	278.737	605.006	574.997	600.762	1451.09	0.889695	0.383969	2.3171	0.0204982	0.697459
ENSDARG00000024651	snrpa1	585.201	578.844	562.124	931.416	1098.85	1183.54	0.896459	0.139059	6.44663	1.14367e-10	8.82727e-08
ENSDARG00000055705	f5	1166.39	1730.03	1453.32	1246.48	3570.71	3330.28	0.905258	0.334983	2.7024	0.0068841	0.384021
ENSDARG00000063576	ankrd52b	26.0535	19.5116	21.4409	44.3063	42.5995	38.8218	0.910508	0.385549	2.36159	0.0181969	0.664728
ENSDARG00000007349	dmrt1	40.0823	46.4562	35.4241	63.9979	81.9221	83.9389	0.912727	0.308316	2.96036	0.00307282	0.228333
ENSDARG00000003903	hapln2	44.0905	23.2281	46.6107	86.6433	53.5224	74.4958	0.916872	0.389772	2.35233	0.0186563	0.672273
ENSDARG00000086425	prpf3	966.985	1015.53	921.027	1582.23	1911.51	2009.29	0.922191	0.136319	6.76494	1.33365e-11	1.13966e-08
ENSDARG00000088260	gig2p	16.0329	20.4407	14.9154	36.4296	30.5842	30.4279	0.923357	0.438442	2.106	0.0352047	0.891368
ENSDARG00000031483	col9a1b	399.821	212.769	167.798	537.583	443.471	510.978	0.9362	0.304565	3.07389	0.00211285	0.17927
ENSDARG00000007657	ccnh	139.286	150.518	153.815	255.992	292.735	304.279	0.942056	0.176708	5.33114	9.7598e-08	4.49082e-05
ENSDARG00000100288	impg2b	255.525	251.792	166.866	261.899	490.44	546.652	0.945938	0.301907	3.13321	0.00172906	0.15437
ENSDARG00000063223	arl14	96.1975	124.503	112.798	107.32	205.351	332.608	0.951184	0.38084	2.4976	0.0125038	0.548951
ENSDARG00000105037	snrpf	154.317	139.368	123.984	247.13	230.474	330.51	0.952952	0.220537	4.32105	1.55291e-05	0.00367219
ENSDARG00000016538	zgc:55888	35.072	30.6611	21.4409	29.5375	61.1685	78.6928	0.957914	0.46544	2.05808	0.0395822	0.934857
ENSDARG00000094067	si:dkey-121n8.7	44.0905	52.0309	22.3731	101.412	79.7375	49.3141	0.961258	0.433157	2.21919	0.0264736	0.798585
ENSDARG00000101485	si:ch1073-469d17.2	448.922	373.508	439.072	561.213	869.466	1028.25	0.962685	0.232543	4.13982	3.47582e-05	0.0071082
ENSDARG00000002219	si:dkey-103j14.5	66.1358	49.2435	56.865	177.225	74.276	86.0374	0.973497	0.390224	2.49472	0.0126058	0.549083
ENSDARG00000062487	si:dkey-6n6.1	503.033	256.438	177.12	458.816	436.918	943.264	0.973975	0.400593	2.43133	0.0150435	0.595908
ENSDARG00000091234	si:ch73-335l21.4	415.854	538.891	524.836	452.908	936.096	1520.34	0.975207	0.355354	2.74433	0.00606351	0.358226
ENSDARG00000106363	BX571681.7	78.1604	47.3853	62.4583	164.425	65.5377	139.548	0.977597	0.391048	2.49994	0.0124215	0.548831
ENSDARG00000075727	map1lc3cl	354.728	142.156	127.713	307.19	235.936	691.447	0.983777	0.462066	2.12908	0.0332474	0.872028
ENSDARG00000012261	eftud2	1283.64	1280.33	1278.06	2363	2560.34	2699.69	0.988382	0.104551	9.45358	3.27436e-21	2.61152e-17
ENSDARG00000023157	cbln10	105.216	52.0309	42.8818	160.487	164.936	71.3481	0.989515	0.442284	2.23728	0.0252678	0.783139
ENSDARG00000077706	CT025887.1	70.144	97.5579	108.137	143.749	196.613	209.847	0.993625	0.267315	3.71706	0.000201554	0.0304374
ENSDARG00000086628	stk19	15.0309	18.5825	22.3731	39.3833	39.3226	33.5756	1.00161	0.418594	2.39279	0.0167209	0.630048
ENSDARG00000015355	fosl1a	1350.77	1317.5	1743.24	1252.39	3321.67	4273.54	1.00397	0.509738	1.96958	0.048887	0.999989
ENSDARG00000106068	CABZ01044023.1	21.0432	70.6134	73.6448	93.5354	126.706	113.318	1.00967	0.440821	2.29044	0.021996	0.720321
ENSDARG00000059714	arsk	57.1173	88.2667	23.3053	104.366	136.537	99.6775	1.01316	0.444142	2.28116	0.0225389	0.728457
ENSDARG00000016319	c9	3344.87	2904.44	2817.15	4129.34	9462.54	4786.62	1.01937	0.280685	3.63172	0.000281539	0.0400975
ENSDARG00000078918	comtd1	28.0576	30.6611	65.2549	64.9825	116.875	70.2989	1.02119	0.437813	2.33248	0.0196756	0.685647
ENSDARG00000102815		15.0309	13.0077	11.1866	28.5529	24.0305	27.2802	1.02888	0.483296	2.12888	0.0332645	0.872028
ENSDARG00000099667	snrpg	445.915	402.31	356.105	717.761	859.636	888.703	1.03415	0.158881	6.50898	7.56622e-11	6.03457e-08
ENSDARG00000016775	aqr	1359.79	1234.8	1156.88	2533.33	2483.88	2675.55	1.03631	0.112943	9.17551	4.49455e-20	2.15082e-16
ENSDARG00000100513		1014.08	913.328	962.044	1824.43	1641.72	2497.18	1.04543	0.1795	5.8241	5.74221e-09	3.27128e-06
ENSDARG00000055439	adamtsl7	109.224	133.794	114.662	186.086	289.458	271.752	1.0613	0.240281	4.4169	1.00125e-05	0.00257601
ENSDARG00000100442	cfh	605.242	288.028	808.229	906.801	1058.43	1595.89	1.06554	0.34385	3.09884	0.0019428	0.169302
ENSDARG00000058461	ice1	807.658	733.078	845.517	1417.8	1749.86	1847.71	1.07144	0.147838	7.24735	4.25019e-13	5.35234e-10
ENSDARG00000018342	ggt1b	184.378	184.896	166.866	359.373	493.717	278.048	1.07671	0.240646	4.47424	7.66837e-06	0.00208501
ENSDARG00000021004	c5	1311.69	1501.46	937.806	2110.95	3589.28	2214.94	1.07727	0.248445	4.33604	1.45074e-05	0.00347617
ENSDARG00000058328	lsm7	435.895	494.294	506.192	918.616	980.88	1143.67	1.08259	0.146702	7.37951	1.58877e-13	2.11191e-10
ENSDARG00000067672	card9	130.267	182.108	147.29	262.884	336.427	376.676	1.08476	0.223681	4.8496	1.23714e-06	0.000448499
ENSDARG00000068006	gck	47.0967	35.3067	41.9496	98.4583	113.599	52.4618	1.08973	0.376112	2.89736	0.00376316	0.260989
ENSDARG00000041715	bco2b	17.035	8.36211	15.8476	20.6763	37.138	30.4279	1.0974	0.530275	2.06949	0.0385	0.924888
ENSDARG00000010434	clu	2225.57	2182.51	2067.65	4840.21	3566.34	5493.8	1.10209	0.172188	6.40052	1.54851e-10	1.12276e-07
ENSDARG00000044684	rbp4l	11445.5	10179.5	10796.9	14969.6	25209.1	29879.1	1.11157	0.230018	4.83254	1.34802e-06	0.000474325
ENSDARG00000070792	lrrc15	99.2036	127.29	95.0857	125.042	259.966	310.574	1.11187	0.343576	3.23617	0.00121144	0.123345
ENSDARG00000013461	supt7l	58.1193	53.8891	58.7294	129.965	140.906	101.776	1.12605	0.260704	4.31927	1.56544e-05	0.00367219
ENSDARG00000101109	cldn15b	13.0267	8.36211	16.7798	29.5375	36.0457	17.837	1.1277	0.551622	2.04434	0.0409202	0.950405
ENSDARG00000098779	BX547930.4	20.0411	13.9368	22.3731	40.3679	36.0457	47.2157	1.13491	0.420436	2.69936	0.00694738	0.385684
ENSDARG00000091656	lsm8	208.428	196.974	274.071	426.325	478.425	592.819	1.13955	0.208734	5.45935	4.77869e-08	2.43102e-05
ENSDARG00000068493	si:zfos-411a11.2	39.0802	52.0309	37.2885	129.965	107.045	46.1664	1.14127	0.425765	2.68051	0.00735094	0.400651
ENSDARG00000045190	ch25h	55.1131	51.1018	50.3395	84.6742	102.676	159.484	1.1473	0.324274	3.53804	0.000403103	0.0532875
ENSDARG00000058023	si:dkey-11o15.7	23.0473	15.7951	23.3053	73.8438	28.3996	35.674	1.15441	0.505844	2.28215	0.0224804	0.727861
ENSDARG00000102915		18.037	40.8814	12.1188	49.2292	55.707	53.5111	1.15495	0.496026	2.32842	0.01989	0.688389
ENSDARG00000095904	prpf31	895.839	941.202	1094.42	1793.91	2183.5	2590.57	1.16358	0.171237	6.79514	1.08205e-11	9.58899e-09
ENSDARG00000076554	cdkn1a	94.1934	52.0309	121.188	164.425	151.829	284.343	1.16758	0.371997	3.13868	0.00169709	0.152868
ENSDARG00000061379	cmya5	373.767	271.304	131.442	788.651	583.285	398.71	1.18997	0.366143	3.25002	0.00115397	0.120048
ENSDARG00000079614	ftr38	20.0411	12.0786	23.3053	38.3988	37.138	51.4126	1.19674	0.443245	2.69994	0.00693512	0.385684
ENSDARG00000036767	si:dkey-204a24.10	88.181	26.0154	101.611	286.514	46.9686	165.779	1.21132	0.613818	1.97341	0.0484484	0.998514
ENSDARG00000104400	socs3a	332.683	292.674	467.039	375.126	809.39	1364.01	1.22192	0.386907	3.15818	0.00158757	0.146663
ENSDARG00000067673	snapc4	570.17	505.443	551.87	1177.56	1250.68	1375.55	1.22493	0.127679	9.59386	8.48499e-22	1.0151e-17
ENSDARG00000055278	cfb	1789.67	2259.63	1751.63	2355.12	6892.38	4380.56	1.23213	0.316882	3.88828	0.000100956	0.0178248
ENSDARG00000093381	tgm2l	125.257	78.0463	77.3737	153.595	200.982	304.279	1.23213	0.32843	3.75158	0.000175724	0.0273023
ENSDARG00000035559	tp53	1126.31	1089.86	1134.5	2426.01	2491.52	2970.39	1.23517	0.124809	9.89648	4.31183e-23	1.03169e-18
ENSDARG00000070960	si:ch211-288g17.4	125.257	82.692	66.1871	184.117	386.672	76.5943	1.23993	0.503269	2.46375	0.013749	0.570144
ENSDARG00000031683	fosab	959.971	1505.18	1610.86	1592.07	3251.76	4836.98	1.24783	0.344864	3.61831	0.00029653	0.0412505
ENSDARG00000100105	impg2b	54.1111	66.8969	43.814	105.35	132.168	157.386	1.25952	0.293361	4.29343	1.75934e-05	0.00404766
ENSDARG00000037859	il11a	33.0679	58.5348	66.1871	34.4604	135.444	209.847	1.26519	0.564723	2.24037	0.0250672	0.778234
ENSDARG00000078683	RNF14 (1 of many)	337.693	321.477	279.664	744.345	774.437	764.894	1.28289	0.136909	9.37039	7.22679e-21	4.32288e-17
ENSDARG00000091136	zgc:174259	101.208	103.133	121.188	248.115	377.934	171.026	1.29103	0.307112	4.20377	2.62507e-05	0.00550965
ENSDARG00000097973	si:ch1073-190k2.1	125.257	317.76	122.12	406.633	609.5	388.218	1.31237	0.374092	3.50815	0.000451228	0.0583212
ENSDARG00000108970	CR925737.1	8.01646	6.50386	4.66107	15.7533	13.1075	18.8863	1.32018	0.659194	2.00272	0.0452075	0.985911
ENSDARG00000041645		4047.31	1556.28	1704.09	4505.45	9659.16	4460.31	1.34978	0.576193	2.34258	0.0191511	0.681889
ENSDARG00000088885	si:ch1073-340i21.3	281.578	509.16	226.528	768.96	1120.69	706.136	1.35104	0.308637	4.37744	1.20082e-05	0.00299291
ENSDARG00000105562	si:dkey-23i12.7	52.107	47.3853	51.2717	43.3217	122.337	220.34	1.35559	0.506631	2.6757	0.0074574	0.402784
ENSDARG00000055838	mettl16	248.51	282.453	239.579	607.488	732.929	636.887	1.35889	0.155629	8.73159	2.51126e-18	6.67634e-15
ENSDARG00000096863	si:ch73-380l3.4	6.01234	6.50386	6.52549	15.7533	22.9382	10.4924	1.36627	0.67753	2.01655	0.0437424	0.973602
ENSDARG00000086957	si:dkeyp-118a3.2	108.222	22.299	19.5765	107.32	86.2912	195.158	1.37588	0.620505	2.21735	0.0265993	0.800389
ENSDARG00000004874	spata6l	23.0473	24.1572	26.102	33.4758	63.3531	98.6282	1.41285	0.467582	3.0216	0.00251443	0.202568
ENSDARG00000036171	rnasel3	84.1728	106.849	78.3059	135.873	454.394	145.844	1.44948	0.449974	3.22126	0.00127629	0.128053
ENSDARG00000077960	si:ch211-186e20.7	123.253	156.093	108.137	412.54	413.979	242.374	1.46374	0.270346	5.41434	6.15156e-08	2.94377e-05
ENSDARG00000016818	abcg2d	7.0144	8.36211	9.32213	14.7688	37.138	16.7878	1.46997	0.642709	2.28715	0.022187	0.725227
ENSDARG00000074712	si:ch211-186e20.2	14.0288	20.4407	28.8986	52.1829	93.9373	31.4771	1.48279	0.52056	2.84844	0.00439335	0.288053
ENSDARG00000069878	snu13a	121.249	170.959	87.628	322.943	363.734	379.824	1.48893	0.258318	5.76395	8.21682e-09	4.46827e-06
ENSDARG00000101576	ta	93.1913	28.8028	15.8476	91.5663	112.506	190.961	1.52182	0.580218	2.62285	0.00871977	0.443097
ENSDARG00000108306	CR759863.5	15.0309	10.2204	7.4577	28.5529	34.9534	32.5263	1.5583	0.506237	3.07819	0.00208259	0.177965
ENSDARG00000105219	znf988	15.0309	3.71649	5.59328	38.3988	8.73835	24.1324	1.56064	0.790986	1.97303	0.0484922	0.998514
ENSDARG00000013800	snrpd3	131.269	140.298	100.679	356.419	308.027	434.384	1.56221	0.221804	7.0432	1.87877e-12	2.14064e-09
ENSDARG00000097019	dhrs13b	13.0267	17.6533	9.32213	35.445	58.9839	26.2309	1.5905	0.527114	3.01738	0.00254968	0.203271
ENSDARG00000100356	AL844192.1	4.00823	7.43299	13.051	14.7688	13.1075	46.1664	1.59119	0.759745	2.09438	0.0362263	0.902903
ENSDARG00000108007	CABZ01002339.2	32.0658	14.866	48.4751	40.3679	234.843	17.837	1.61797	0.799288	2.02427	0.0429429	0.968121
ENSDARG00000038424	si:dkey-8k3.2	1151.36	1274.76	817.551	1737.79	5258.3	2966.19	1.61877	0.339819	4.76364	1.90133e-06	0.000632884
ENSDARG00000103760	cfhl2	12.0247	20.4407	13.9832	15.7533	100.491	27.2802	1.62353	0.705114	2.30251	0.0213064	0.708015
ENSDARG00000087143	serpina7	160.329	119.857	160.341	396.787	683.776	289.589	1.63689	0.317363	5.15779	2.49876e-07	0.000103083
ENSDARG00000105362	faim2b	417.858	394.877	582.633	611.426	1642.81	2089.03	1.63792	0.368341	4.44674	8.71814e-06	0.00231777
ENSDARG00000106464	CABZ01067657.1	4.00823	12.0786	12.1188	22.6454	54.6147	13.6401	1.68083	0.719466	2.33622	0.0194798	0.685647
ENSDARG00000038405	zgc:153921	12.0247	16.7242	7.4577	33.4758	58.9839	25.1817	1.69791	0.558146	3.04206	0.00234964	0.192533
ENSDARG00000105052	cfhl5	69.1419	111.495	48.4751	113.227	483.886	164.73	1.73243	0.515229	3.36244	0.000772567	0.0900419
ENSDARG00000025428	socs3a	355.73	568.623	532.294	778.806	1497.54	2633.58	1.75276	0.367972	4.76331	1.90445e-06	0.000632884
ENSDARG00000075016	apobb.2	30.0617	9.29123	9.32213	94.52	54.6147	23.0832	1.82961	0.661319	2.76661	0.00566423	0.344723
ENSDARG00000100900	si:ch211-183d5.2	4.00823	2.78737	2.79664	5.9075	18.569	11.5416	1.90785	0.882866	2.16097	0.0306978	0.844816
ENSDARG00000079163	best2	6.01234	9.29123	8.38992	24.6146	41.5072	27.2802	1.97264	0.554386	3.55824	0.000373342	0.0499048
ENSDARG00000100551	znf985	0	4.64562	13.9832	20.6763	25.1228	32.5263	2.0632	0.894274	2.30712	0.0210481	0.705348
ENSDARG00000087359	c3a.2	288.592	249.934	215.341	389.895	1899.5	883.457	2.07334	0.616792	3.3615	0.000775217	0.0900419
ENSDARG00000002060	brf2	80.1646	76.1881	55.9328	266.822	354.996	290.639	2.10443	0.233669	9.00604	2.1364e-19	7.04035e-16
ENSDARG00000101973	CR769782.1	5.01029	2.78737	0	11.815	10.9229	10.4924	2.10546	1.00986	2.0849	0.0370787	0.912739
ENSDARG00000104644	CABZ01085177.1	15.0309	11.1495	42.8818	88.6125	57.8916	156.336	2.13091	0.565725	3.7667	0.000165422	0.0259317
ENSDARG00000088452	si:dkey-24i24.3	1.00206	2.78737	1.86443	4.92292	9.83065	10.4924	2.14668	1.0436	2.057	0.0396864	0.934929
ENSDARG00000105212	cfhl1	23.0473	20.4407	5.59328	55.1367	115.783	47.2157	2.15384	0.576252	3.73767	0.000185732	0.028671
ENSDARG00000045089	si:ch211-270n8.1	141.29	133.794	56.865	101.412	1040.96	348.347	2.16695	0.933625	2.321	0.0202866	0.694417
ENSDARG00000069481	ghrh	2.00411	2.78737	2.79664	9.84583	4.36918	19.9355	2.16811	0.979678	2.21308	0.0268921	0.802667
ENSDARG00000042621	cryaba	7.0144	2.78737	0.932213	24.6146	4.36918	18.8863	2.17164	0.986428	2.20152	0.0276995	0.811887
ENSDARG00000094056	si:dkey-235d18.6	6.01234	0	4.66107	12.7996	14.1998	23.0832	2.23953	0.919339	2.43602	0.01485	0.593183
ENSDARG00000078994	muc2.2	2.00411	2.78737	0.932213	6.89208	14.1998	7.34466	2.3097	1.02238	2.25914	0.0238749	0.755629
ENSDARG00000096638	BX510992.2	4.00823	0.929123	0.932213	9.84583	17.4767	3.14771	2.39035	1.13923	2.09822	0.0358861	0.899107
ENSDARG00000057102	BX957274.1	0	9.29123	0	13.7842	16.3844	19.9355	2.42107	1.22939	1.96933	0.0489156	0.999989
ENSDARG00000105359	FP325123.2	3.00617	0	0.932213	7.87667	8.73835	5.24618	2.49665	1.25196	1.9942	0.0461305	NA
ENSDARG00000045548	lepb	16.0329	21.3698	27.0342	20.6763	144.183	214.044	2.55395	0.666702	3.83072	0.00012777	0.0215292
ENSDARG00000096603	bmb	22.0453	17.6533	12.1188	108.304	93.9373	103.874	2.56794	0.347776	7.38391	1.5371e-13	2.11191e-10
ENSDARG00000105489	loc564660	32.0658	35.3067	20.5087	128.98	207.536	197.256	2.60262	0.330186	7.88227	3.21476e-15	5.91688e-12
ENSDARG00000087575	zmp:0000000912	1.00206	3.71649	1.86443	3.93833	25.1228	14.6893	2.7191	1.03704	2.62199	0.00874178	0.443097
ENSDARG00000108855	CR759863.6	1.00206	3.71649	2.79664	20.6763	17.4767	14.6893	2.8021	0.814953	3.43836	0.000585256	0.0712584
ENSDARG00000106097	BX511027.1	3.00617	2.78737	0	17.7225	10.9229	11.5416	2.8064	0.991675	2.82996	0.0046554	0.29625
ENSDARG00000079403	si:dkey-204l11.1	27.0555	16.7242	15.8476	145.718	135.444	169.976	2.92613	0.322268	9.0798	1.08773e-19	4.33767e-16
ENSDARG00000108085	BX640547.5	21.0432	36.2358	26.102	176.24	297.104	167.878	2.93917	0.34849	8.434	3.34039e-17	7.99256e-14
ENSDARG00000108818	BX640547.6	7.0144	6.50386	3.72885	42.3371	62.2608	33.5756	3.00481	0.564809	5.32004	1.03742e-07	4.68345e-05
ENSDARG00000105929	CR925768.1	10.0206	13.9368	14.9154	86.6433	167.121	74.4958	3.0734	0.454978	6.75506	1.42778e-11	1.17802e-08
ENSDARG00000095893	si:dkey-85n7.7	4.00823	0.929123	4.66107	47.26	4.36918	30.4279	3.10205	0.973568	3.18627	0.00144118	0.139874
ENSDARG00000058557	il11b	2.00411	4.64562	8.38992	17.7225	57.8916	56.6588	3.12596	0.714034	4.37789	1.19832e-05	0.00299291
ENSDARG00000096663	si:dkey-249p7.4	2.00411	0	0.932213	4.92292	9.83065	12.5908	3.24044	1.26605	2.5595	0.0104824	0.499978
ENSDARG00000005332	lipib	61.1255	50.1727	44.7462	145.718	669.576	756.5	3.33269	0.483729	6.88959	5.59525e-12	5.3551e-09
ENSDARG00000106748	BX088646.1	4.00823	0	1.86443	22.6454	3.27688	33.5756	3.35836	1.14823	2.92481	0.0034467	0.246177
ENSDARG00000095252	si:dkey-40h20.1	3.00617	3.71649	0	31.5067	17.4767	23.0832	3.43059	0.852779	4.02284	5.75011e-05	0.0108333
ENSDARG00000096720	CR352342.1	4.00823	0	0.932213	12.7996	19.6613	19.9355	3.43649	0.999314	3.43885	0.000584192	0.0712584
ENSDARG00000092897	pimr31	0	0	0.932213	4.92292	5.46147	3.14771	3.72211	1.75377	2.12234	0.0338088	NA
ENSDARG00000103788	AL645792.2	0	0	1.86443	11.815	3.27688	12.5908	3.87343	1.50058	2.58128	0.00984333	0.481639
ENSDARG00000076530	jac6	5.01029	2.78737	3.72885	35.445	68.8145	69.2496	3.9173	0.611137	6.40986	1.45656e-10	1.0891e-07
ENSDARG00000107821	FO904831.1	0	0	0.932213	3.93833	6.55377	6.29542	4.03129	1.67191	2.41119	0.0159004	NA
ENSDARG00000042992	crygs1	0	0	0	2.95375	4.36918	3.14771	4.31276	2.03535	2.11893	0.0340961	NA
ENSDARG00000093076	BX677666.1	0	0	0	2.95375	6.55377	1.04924	4.32334	2.15954	2.00197	0.0452881	NA
ENSDARG00000099100	BX470197.1	0	0	0	2.95375	6.55377	1.04924	4.32334	2.15954	2.00197	0.0452881	NA
ENSDARG00000094584	BX470240.1	0	0.929123	0	10.8304	2.18459	8.39389	4.38802	1.68017	2.61165	0.00901069	NA
ENSDARG00000093639	BX537282.1	1.00206	0	0	7.87667	2.18459	13.6401	4.53267	1.67189	2.71111	0.00670588	NA
ENSDARG00000107590	CU855942.1	2.00411	0	1.86443	45.2908	8.73835	41.9695	4.64867	1.05044	4.42543	9.62507e-06	0.00250325
ENSDARG00000096826	BX323575.1	0	0	0	4.92292	3.27688	5.24618	4.67607	1.88891	2.47554	0.0133035	NA
ENSDARG00000108675	CABZ01076120.1	2.00411	1.85825	0.932213	34.4604	39.3226	58.7573	4.79508	0.800992	5.98643	2.14499e-09	1.38712e-06
ENSDARG00000107655	FP085398.4	0	0	0	8.86125	2.18459	4.19695	4.85988	1.90433	2.55201	0.0107102	NA
ENSDARG00000079769	si:ch73-296e2.3	0	0	0	3.93833	4.36918	8.39389	4.98713	1.8004	2.77002	0.00560529	NA
ENSDARG00000076958	jac8	32.0658	13.0077	17.712	308.175	593.116	1256.99	5.10565	0.690622	7.39283	1.4374e-13	2.11191e-10
ENSDARG00000074983	jac9	106.218	39.9523	24.2375	1414.85	3049.69	4034.32	5.64147	0.74273	7.59559	3.06389e-14	5.2364e-11
ENSDARG00000106343	CABZ01076123.1	0	0	0.932213	3.93833	4.36918	44.0679	5.67438	1.66738	3.40317	0.000666076	0.0785084
ENSDARG00000098020	BX005129.5	0	0	0	8.86125	15.2921	23.0832	6.48621	1.46064	4.44066	8.96832e-06	0.00235808

## Sheet: G2
Significant transcriptional changes in each sibling-mutant pair identified by RNA-seq.
GeneID	Symbol	WT	WT	WT	Mut	Mut	Mut	log2FoldChange	lfcSE	stat	pvalue	padj
ENSDARG00000094331	BX901918.1	183.014	72.9995	358.116	0	0	0	-9.98592	1.52494	-6.54841	5.81514e-11	8.29311e-09
ENSDARG00000093042	si:dkey-104n9.1	288.219	65.2129	154.36	0	0	0	-9.70913	1.28121	-7.57811	3.50624e-14	8.39678e-12
ENSDARG00000106002	CABZ01063789.1	0	434.104	72.0347	0	0	0	-9.70593	3.90725	-2.48408	0.0129885	0.110271
ENSDARG00000068991	zgc:158862	160	143.079	109.081	0	0	0	-9.40579	1.21658	-7.73135	1.06413e-14	2.78484e-12
ENSDARG00000104773	junbb	466.85	169.359	828.056	0	2.20715	0	-9.38117	1.37338	-6.83072	8.44878e-12	1.36607e-09
ENSDARG00000092890	si:ch73-44m9.5	309.041	161.572	188.662	0	1.10358	0	-9.12316	1.22207	-7.46534	8.30866e-14	1.81824e-11
ENSDARG00000094206	si:ch73-191k20.3	129.315	113.879	74.7789	0	0	0	-9.03024	1.23161	-7.33208	2.2661e-13	4.63912e-11
ENSDARG00000075826	msh4	466.85	449.677	257.953	0	1.10358	1.94976	-8.4874	0.882964	-9.6124	7.08778e-22	3.9983e-19
ENSDARG00000079645	sc:d217	164.384	90.5194	135.837	0	1.10358	0	-8.37022	1.22673	-6.8232	8.90351e-12	1.43048e-09
ENSDARG00000095190	BX901918.2	65.7535	16.5466	103.593	0	0	0	-8.26554	1.35136	-6.11647	9.56732e-10	1.06055e-07
ENSDARG00000097275	si:ch211-147g22.4	47.1233	60.3463	74.0929	0	0	0	-8.23263	1.24843	-6.59441	4.2694e-11	6.19653e-09
ENSDARG00000091847	si:ch211-181d7.1	10.9589	761.142	1952.48	0	9.93219	0	-8.09981	2.47871	-3.26774	0.00108408	0.0176294
ENSDARG00000040640	si:ch73-44m9.3	72.3288	49.6397	39.1046	0	0	0	-8.04752	1.26443	-6.36457	1.95837e-10	2.51077e-08
ENSDARG00000068621	si:ch211-181d7.3	5.47946	798.128	1761.76	0	8.82861	1.94976	-7.89205	2.01277	-3.921	8.81837e-05	0.0023054
ENSDARG00000076122	si:ch211-160b11.4	32.8767	80.7862	21.9534	0	0	0	-7.80196	1.33753	-5.83313	5.43986e-09	5.25061e-07
ENSDARG00000096830	mhc1lja	42.7398	39.9064	43.2208	0	0	0	-7.69899	1.26066	-6.1071	1.01455e-09	1.11976e-07
ENSDARG00000107610	CT027604.2	46.0274	32.1198	45.965	0	0	0	-7.67954	1.27009	-6.04643	1.4809e-09	1.56636e-07
ENSDARG00000097976	CR812464.1	23.0137	57.4263	40.4767	0	0	0	-7.64329	1.30209	-5.87003	4.35718e-09	4.25412e-07
ENSDARG00000051712	mhc1lfa	31.7809	35.0398	48.7092	0	0	0	-7.58131	1.27846	-5.93002	3.02901e-09	3.03919e-07
ENSDARG00000102593	si:ch211-214b16.2	84.3836	64.2396	71.3487	0	1.10358	0	-7.5404	1.23117	-6.12456	9.09324e-10	1.02592e-07
ENSDARG00000023203	mhc1lda	31.7809	32.1198	41.1627	0	0	0	-7.44228	1.28001	-5.81423	6.0915e-09	5.74842e-07
ENSDARG00000105747	CABZ01069016.1	27.3973	42.8264	32.9302	0	0	0	-7.41218	1.28724	-5.75819	8.50195e-09	7.80139e-07
ENSDARG00000107775	CABZ01002522.1	371.507	46.7197	270.988	1.23068	0	2.92463	-7.33838	1.27426	-5.75892	8.46519e-09	7.80139e-07
ENSDARG00000093131	si:ch211-57f7.7	44.9315	24.3332	24.6976	0	0	0	-7.26985	1.31175	-5.54211	2.98843e-08	2.4083e-06
ENSDARG00000100311	si:dkey-165e24.1	648.768	207.319	1315.15	3.69203	7.72503	2.92463	-7.24591	0.90725	-7.98668	1.38622e-15	4.34433e-13
ENSDARG00000099583	CABZ01034082.1	26.3014	14.5999	45.965	0	0	0	-7.17235	1.35484	-5.29388	1.19746e-07	8.26016e-06
ENSDARG00000105829	CR788316.4	612.603	427.291	141.325	2.46135	2.20715	3.89951	-7.08368	0.677383	-10.4574	1.35489e-25	9.82685e-23
ENSDARG00000077058	CELA1 (1 of many)	1104.66	564.53	648.313	1.23068	3.31073	12.6734	-7.03456	0.792316	-8.87847	6.77886e-19	2.91663e-16
ENSDARG00000077252	si:rp71-36a1.5	61.3699	67.1596	26.7558	0	0	0.974878	-7.03219	1.2873	-5.46273	4.68866e-08	3.61768e-06
ENSDARG00000094790	pimr80	14.2466	37.9598	24.6976	0	0	0	-6.99009	1.35155	-5.17191	2.31708e-07	1.49667e-05
ENSDARG00000057253	pimr141	30.685	34.0665	11.6628	0	0	0	-6.96893	1.36686	-5.09849	3.42373e-07	2.08421e-05
ENSDARG00000099006	CABZ01029938.1	223.562	112.906	201.697	0	2.20715	1.94976	-6.95021	0.798738	-8.70149	3.27562e-18	1.34116e-15
ENSDARG00000092358	BX469930.1	5033.43	30.1731	4330.32	29.5362	29.7966	20.4724	-6.8796	1.44437	-4.76304	1.907e-06	8.89875e-05
ENSDARG00000106613	CABZ01081674.1	18.6302	22.3865	25.3837	0	0	0	-6.78037	1.33124	-5.09326	3.51955e-07	2.12218e-05
ENSDARG00000101499	ccl39.3	32.8767	8.75994	24.6976	0	0	0	-6.77322	1.40082	-4.8352	1.33014e-06	6.55643e-05
ENSDARG00000103070	si:dkeyp-75b4.7	96.4384	56.453	66.5464	0	2.20715	0	-6.64397	1.09551	-6.06474	1.32166e-09	1.40968e-07
ENSDARG00000106860	FO744832.2	53.6987	19.4665	38.4185	0	1.10358	0	-6.56068	1.3106	-5.00585	5.56156e-07	3.13734e-05
ENSDARG00000089713	BX004785.1	117.26	95.3861	87.1277	1.23068	2.20715	0	-6.50583	0.891778	-7.29534	2.97896e-13	6.04968e-11
ENSDARG00000058759	si:ch73-27e22.1	15.3425	14.5999	24.0116	0	0	0	-6.48436	1.37455	-4.71743	2.38843e-06	0.0001075
ENSDARG00000070490	si:dkeyp-75b4.7	6.57535	15.5732	29.4999	0	0	0	-6.42729	1.45876	-4.40599	1.05302e-05	0.000391375
ENSDARG00000077115	si:ch73-44m9.1	23.0137	14.5999	8.23254	0	0	0	-6.2294	1.4361	-4.33771	1.43975e-05	0.000509026
ENSDARG00000094821	si:ch73-44m9.2	17.5343	9.73327	17.1511	0	0	0	-6.19755	1.41331	-4.38512	1.15923e-05	0.000425863
ENSDARG00000100333	FO818712.1	17.5343	73.9729	66.5464	0	1.10358	0.974878	-6.19083	1.18578	-5.22091	1.7805e-07	1.18942e-05
ENSDARG00000067517	ccdc15	1.09589	18.4932	65.8603	0	0	0.974878	-6.18777	1.59246	-3.88567	0.000102047	0.00261134
ENSDARG00000058537	si:dkey-102c8.2	32.8767	24.3332	25.3837	0	1.10358	0	-6.12542	1.29822	-4.71831	2.3781e-06	0.000107226
ENSDARG00000099511	CABZ01034698.4	104.11	60.3463	57.6278	0	1.10358	1.94976	-6.08609	0.932481	-6.52678	6.72001e-11	9.42472e-09
ENSDARG00000094597	CR383662.4	17.5343	15.5732	8.23254	0	0	0	-6.08204	1.43769	-4.23041	2.33262e-05	0.000764046
ENSDARG00000091499	zmp:0000001020	129.315	192.719	115.942	2.46135	1.10358	2.92463	-6.0615	0.670245	-9.04372	1.51435e-19	7.25319e-17
ENSDARG00000094799	plxnb2a	119.452	88.5728	83.6975	0	4.4143	0	-6.05385	0.803716	-7.53233	4.98413e-14	1.13984e-11
ENSDARG00000077665	pimr140	19.726	14.5999	5.48836	0	0	0	-6.02457	1.48826	-4.04805	5.16457e-05	0.0014949
ENSDARG00000105731	CR788316.1	776.987	659.916	225.023	7.38406	7.72503	11.6985	-5.93799	0.488576	-12.1537	5.48374e-34	7.32656e-31
ENSDARG00000099160	CR749168.2	295.891	8.75994	254.523	3.69203	5.51788	0	-5.93611	1.61071	-3.68541	0.000228336	0.00515687
ENSDARG00000101473	si:ch211-25g7.5	3427.95	1338.32	650.371	0	2.20715	87.739	-5.90999	1.96969	-3.00046	0.00269569	0.0360919
ENSDARG00000097335	CT573316.2	54.7946	17.5199	56.9417	2.46135	0	0	-5.86235	1.18066	-4.9653	6.85959e-07	3.71281e-05
ENSDARG00000074111	bcdin3d	44.9315	57.4263	23.3255	1.23068	0	0.974878	-5.83694	1.15032	-5.07418	3.89164e-07	2.30278e-05
ENSDARG00000109149	CU570793.3	6.57535	11.6799	15.779	0	0	0	-5.8225	1.48872	-3.91109	9.18818e-05	0.00238002
ENSDARG00000096599	AL928650.3	17.5343	14.5999	33.6162	0	1.10358	0	-5.81112	1.35731	-4.28135	1.8576e-05	0.000629574
ENSDARG00000093900	pimr82	10.9589	13.6266	8.91859	0	0	0	-5.7848	1.46528	-3.94791	7.88358e-05	0.00210658
ENSDARG00000099115		4282.74	7515.06	8485.69	99.6848	150.086	136.483	-5.71238	0.267218	-21.3772	2.17826e-101	2.76475e-97
ENSDARG00000053940	btr32	17.5343	3.89331	9.60463	0	0	0	-5.67247	1.56712	-3.61969	0.000294958	0.00635612
ENSDARG00000109049	CABZ01046433.1	7.67124	3.89331	15.779	0	0	0	-5.50946	1.59939	-3.44473	0.000571623	0.0105995
ENSDARG00000106705	BX901921.1	20.8219	18.4932	14.4069	0	0	0.974878	-5.50234	1.35229	-4.0689	4.72349e-05	0.00138619
ENSDARG00000079992	senp6b	63.5617	36.9864	44.5929	0	1.10358	1.94976	-5.47592	0.95036	-5.76194	8.31531e-09	7.7038e-07
ENSDARG00000086077	si:ch211-156l18.4	84.3836	49.6397	0.686045	1.23068	0	1.94976	-5.38832	1.84678	-2.91769	0.00352638	0.0441842
ENSDARG00000103261	CABZ01038699.1	16.4384	30.1731	38.4185	0	0	1.94976	-5.31356	1.1955	-4.44464	8.80373e-06	0.000337587
ENSDARG00000045089	si:ch211-270n8.1	29.5891	141.132	236	2.46135	5.51788	2.92463	-5.22259	0.748099	-6.98116	2.92759e-12	5.02142e-10
ENSDARG00000096235	BX936397.1	36.1644	56.453	29.4999	0	2.20715	0.974878	-5.21987	0.973227	-5.36347	8.16386e-08	5.87081e-06
ENSDARG00000097728	CR388132.1	2.19178	5.83996	13.7209	0	0	0	-5.18471	1.71785	-3.01813	0.00254337	0.0346185
ENSDARG00000093309	BX890559.1	118.356	7.78662	115.256	1.23068	5.51788	0	-5.16947	1.53485	-3.36806	0.000756995	0.0132272
ENSDARG00000096216	si:ch211-162i8.7	179.726	72.9995	222.965	6.15338	7.72503	0	-5.1206	1.02573	-4.99214	5.97129e-07	3.32415e-05
ENSDARG00000099669	CR927050.2	17.5343	3.89331	19.2093	0	1.10358	0	-5.11056	1.4888	-3.43268	0.000597655	0.0109859
ENSDARG00000093819	CT027772.2	13.1507	7.78662	0	0	0	0	-5.09776	2.0648	-2.46888	0.0135535	0.113288
ENSDARG00000092739	BX510917.1	13.1507	0	7.5465	0	0	0	-5.09126	2.02378	-2.51572	0.0118791	0.10387
ENSDARG00000089278	si:rp71-1f1.6	7.67124	6.81329	6.17441	0	0	0	-5.08813	1.60915	-3.16199	0.00156694	0.0235227
ENSDARG00000091327	si:ch73-134f24.1	4.38357	5.83996	9.60463	0	0	0	-5.04419	1.65415	-3.04942	0.0022928	0.031857
ENSDARG00000092967	si:dkey-93m18.4	0	15.5732	3.43023	0	0	0	-4.97049	2.10417	-2.36221	0.0181665	0.136753
ENSDARG00000095491	zgc:174354	10.9589	7.78662	0	0	0	0	-4.93803	2.10289	-2.34822	0.0188636	0.140016
ENSDARG00000099699	BX649620.1	36.1644	12.6533	48.0232	0	2.20715	0.974878	-4.89852	1.05783	-4.63074	3.64359e-06	0.000156767
ENSDARG00000100434	znf1091	13.1507	6.81329	15.093	0	1.10358	0	-4.89788	1.44808	-3.38232	0.000718761	0.0127326
ENSDARG00000104962	CABZ01040078.1	6.57535	2.91998	8.23254	0	0	0	-4.87759	1.71565	-2.843	0.00446908	0.052443
ENSDARG00000093098	ccl34b.8	7.67124	0.973327	8.91859	0	0	0	-4.8635	1.8376	-2.64666	0.00812917	0.08083
ENSDARG00000074345	si:ch211-214b16.4	771.508	455.517	411.627	20.9215	13.2429	22.4222	-4.85122	0.344825	-14.0686	5.91926e-45	1.25217e-41
ENSDARG00000101802	CABZ01040076.1	40.548	38.9331	43.9069	1.23068	2.20715	0.974878	-4.81813	0.839141	-5.74174	9.37067e-09	8.46529e-07
ENSDARG00000097966	BX936420.1	23.0137	13.6266	21.9534	0	0	1.94976	-4.77148	1.22487	-3.89548	9.80027e-05	0.00252057
ENSDARG00000104318	si:dkey-9i5.2	1.09589	9.73327	5.48836	0	0	0	-4.75657	1.85638	-2.56228	0.0103987	0.0958395
ENSDARG00000100234	BX511246.1	94.2467	47.693	26.7558	0	0	5.84927	-4.7377	0.887264	-5.33968	9.31118e-08	6.63945e-06
ENSDARG00000108377	CR790382.4	9.86302	0	6.17441	0	0	0	-4.72393	2.12739	-2.22053	0.0263831	0.174736
ENSDARG00000104956	si:dkey-165o8.2	821.919	738.755	517.964	3.69203	72.836	2.92463	-4.70941	1.30749	-3.60188	0.000315926	0.00669275
ENSDARG00000108711	CR790382.5	2323.29	361.104	1955.91	41.843	56.2824	80.9149	-4.69434	0.773521	-6.06879	1.28876e-09	1.38039e-07
ENSDARG00000092356	si:dkey-27d5.3	10.9589	3.89331	0.686045	0	0	0	-4.66053	1.95333	-2.38594	0.0170357	0.131205
ENSDARG00000097608	CU929312.1	338.63	26.2798	322.441	12.3068	6.62146	8.7739	-4.63628	1.01594	-4.56356	5.02938e-06	0.000208954
ENSDARG00000099605	FO834829.1	8.76713	18.4932	26.0697	1.23068	0	0.974878	-4.62006	1.25149	-3.69165	0.000222807	0.00506762
ENSDARG00000051710	CR339041.1	4.38357	0	10.2907	0	0	0	-4.61063	2.19144	-2.10393	0.0353844	0.211997
ENSDARG00000099867	BX927308.3	60.274	116.799	41.8488	6.15338	3.31073	0	-4.60194	0.728497	-6.31704	2.66624e-10	3.35062e-08
ENSDARG00000108396	CABZ01074101.1	9.86302	2.91998	2.05814	0	0	0	-4.59627	1.86273	-2.4675	0.0136062	0.113596
ENSDARG00000107071	CABZ01018409.2	180.822	18.4932	172.883	8.61473	0	6.82415	-4.59426	1.37115	-3.35066	0.000806203	0.0139411
ENSDARG00000107497	CABZ01079260.1	3.28767	4.86664	6.17441	0	0	0	-4.57244	1.7831	-2.56431	0.0103381	0.0957081
ENSDARG00000098499	BX088712.1	6.57535	4.86664	2.74418	0	0	0	-4.53695	1.80041	-2.51995	0.0117372	0.103076
ENSDARG00000094195	CR936371.1	21.9178	0	5.48836	1.23068	0	0	-4.52771	1.86886	-2.42271	0.0154051	0.123688
ENSDARG00000078841	si:ch211-195b13.6	18.6302	18.4932	12.3488	0	0	1.94976	-4.52195	1.24805	-3.6232	0.000290978	0.00629708
ENSDARG00000095938	CT998556.1	7.67124	2.91998	3.43023	0	0	0	-4.52154	1.82233	-2.48118	0.0130946	0.110766
ENSDARG00000099693	AL935065.1	2.19178	4.86664	6.17441	0	0	0	-4.46095	1.85031	-2.41092	0.0159125	NA
ENSDARG00000075785		15.3425	16.5466	61.058	0	1.10358	2.92463	-4.46065	1.03435	-4.3125	1.61417e-05	0.000554956
ENSDARG00000088166	zgc:174354	7.67124	4.86664	0.686045	0	0	0	-4.42854	1.98308	-2.23316	0.0255386	NA
ENSDARG00000092259	si:dkey-211g8.5	10.9589	0.973327	0.686045	0	0	0	-4.35925	2.14908	-2.02842	0.0425169	NA
ENSDARG00000094995	HTRA2 (1 of many)	5.47946	17.5199	1.37209	0	1.10358	0	-4.35726	1.69735	-2.5671	0.0102553	0.0951158
ENSDARG00000093180	CR354547.1	6.57535	2.91998	2.74418	0	0	0	-4.3242	1.8865	-2.29218	0.0218954	NA
ENSDARG00000035185	fzd9a	0	14.5999	52.1394	1.23068	2.20715	0	-4.32055	1.45846	-2.9624	0.00305254	0.0397378
ENSDARG00000102853	si:rp71-7l19.2	7.67124	0.973327	14.4069	1.23068	0	0	-4.30158	1.70062	-2.52942	0.011425	0.10162
ENSDARG00000109059	AL929028.4	1161.64	211.212	1086.7	66.4565	26.4858	35.0956	-4.26611	0.785743	-5.42939	5.65457e-08	4.27206e-06
ENSDARG00000037619	BX569798.1	8.76713	4.86664	8.91859	0	1.10358	0	-4.25908	1.54216	-2.76177	0.00574896	0.0627958
ENSDARG00000093186	si:dkey-30j10.5	51.5069	22.3865	10.2907	1.23068	2.20715	0.974878	-4.2489	1.00703	-4.21923	2.45134e-05	0.000799775
ENSDARG00000092249	irgf2	2.19178	5.83996	3.43023	0	0	0	-4.24296	1.92135	-2.20832	0.0272219	NA
ENSDARG00000094152	si:dkey-27d5.5	9.86302	12.6533	0	0	1.10358	0	-4.2411	1.90506	-2.22623	0.0259988	0.173223
ENSDARG00000096978	CU972512.1	10.9589	26.2798	23.3255	0	2.20715	0.974878	-4.2225	1.0717	-3.93999	8.14842e-05	0.00216226
ENSDARG00000100221	BX511018.2	32.8767	2.91998	43.9069	0	3.31073	0.974878	-4.20324	1.16019	-3.62288	0.000291346	0.00629798
ENSDARG00000087708	zgc:174353	7.67124	2.91998	0.686045	0	0	0	-4.19664	2.0725	-2.02491	0.0428764	NA
ENSDARG00000095877	CR589947.2	2.19178	6.81329	2.05814	0	0	0	-4.18493	1.98047	-2.1131	0.0345926	NA
ENSDARG00000099180	CR927050.1	13.1507	10.7066	15.779	0	2.20715	0	-4.1797	1.2818	-3.2608	0.00111098	0.0180206
ENSDARG00000097734	BX957346.3	2.19178	3.89331	4.80232	0	0	0	-4.17749	1.93842	-2.1551	0.0311538	NA
ENSDARG00000106779	CABZ01002339.1	66.8494	5.83996	57.6278	0	2.20715	4.87439	-4.14667	0.983765	-4.2151	2.49666e-05	0.000809422
ENSDARG00000104546	CR847936.6	8.76713	5.83996	6.17441	0	0	0.974878	-4.13273	1.55657	-2.65502	0.00793041	0.0793041
ENSDARG00000103036	CABZ01032351.2	2.19178	4.86664	3.43023	0	0	0	-4.11628	1.95901	-2.1012	0.0356234	NA
ENSDARG00000096103	CU326364.1	6.57535	0.973327	2.74418	0	0	0	-4.0756	2.06901	-1.96983	0.0488578	NA
ENSDARG00000107047	CR925728.4	1.09589	3.89331	14.4069	0	1.10358	0	-4.06402	1.76346	-2.30457	0.0211904	0.151143
ENSDARG00000099023	CABZ01034698.3	3.28767	1.94665	4.80232	0	0	0	-4.05922	1.99381	-2.03591	0.0417594	NA
ENSDARG00000104144	si:dkey-68o6.8	2.19178	5.83996	2.05814	0	0	0	-4.05248	2.01518	-2.01098	0.0443274	NA
ENSDARG00000090009	si:ch73-167i17.7	54.7946	37.9598	18.5232	2.46135	4.4143	0	-4.05012	0.843937	-4.79908	1.59398e-06	7.63455e-05
ENSDARG00000108007	CABZ01002339.2	18.6302	5.83996	12.3488	2.46135	0	0	-4.02327	1.34455	-2.99228	0.00276898	0.0368593
ENSDARG00000092510	CR405715.1	371.507	34.0665	270.988	7.38406	17.6572	17.5478	-3.98522	0.96175	-4.14372	3.41716e-05	0.0010678
ENSDARG00000092191	CR318588.1	560	188.825	20.5814	14.7681	17.6572	16.5729	-3.97162	1.12236	-3.53862	0.000402217	0.00805863
ENSDARG00000098740	CABZ01046427.2	9.86302	5.83996	2.74418	1.23068	0	0	-3.94782	1.64026	-2.40682	0.0160922	0.126667
ENSDARG00000016290	clca1	1048.77	845.821	1058.57	60.3031	50.7645	79.94	-3.94357	0.217587	-18.1241	2.05509e-73	1.04337e-69
ENSDARG00000028664	ahsa1a	215.891	126.533	254.523	15.9988	12.1393	12.6734	-3.88018	0.391151	-9.9199	3.4109e-23	2.16464e-20
ENSDARG00000106330	AL772298.3	17.5343	12.6533	34.3023	1.23068	3.31073	0	-3.87497	1.00632	-3.85063	0.000117813	0.0029378
ENSDARG00000107315	CU855688.2	17.5343	9.73327	52.1394	1.23068	3.31073	0.974878	-3.86823	0.985923	-3.92346	8.72872e-05	0.0022914
ENSDARG00000095461	pimr171	16.4384	19.4665	11.6628	2.46135	0	0.974878	-3.83634	1.08164	-3.54677	0.00038999	0.0078633
ENSDARG00000101026	CABZ01038709.1	19.726	3.89331	8.23254	1.23068	1.10358	0	-3.82506	1.38428	-2.76322	0.00572349	0.0626524
ENSDARG00000108029	CR925768.4	601.644	119.719	539.231	22.1522	28.693	38.0202	-3.82076	0.491008	-7.78145	7.1697e-15	1.97829e-12
ENSDARG00000062057	zgc:174945	15.3425	6.81329	8.23254	0	1.10358	0.974878	-3.80366	1.33423	-2.85084	0.00436046	0.0517002
ENSDARG00000106477	BX470073.1	24.1096	0	6.86045	1.23068	1.10358	0	-3.77055	1.66272	-2.26771	0.0233471	0.161147
ENSDARG00000108964	BX640547.7	280.548	51.5863	247.662	20.9215	5.51788	16.5729	-3.75719	0.593107	-6.33477	2.37702e-10	3.00885e-08
ENSDARG00000100571	BX927122.1	52.6028	0	64.4882	2.46135	4.4143	1.94976	-3.7358	1.14816	-3.25373	0.00113901	0.0184046
ENSDARG00000070368	casp6l2	31.7809	36.9864	18.5232	2.46135	2.20715	1.94976	-3.72179	0.793257	-4.69178	2.70838e-06	0.000119778
ENSDARG00000107949	CR925768.3	12.0548	0.973327	14.4069	0	0	1.94976	-3.71798	1.5802	-2.35285	0.01863	0.138891
ENSDARG00000075985	FP243385.1	282.74	24.3332	240.116	8.61473	16.5536	16.5729	-3.70906	0.966025	-3.8395	0.000123284	0.00304743
ENSDARG00000092200	si:dkey-26i13.6	24.1096	11.6799	21.9534	1.23068	3.31073	0	-3.70574	0.992771	-3.73272	0.00018942	0.00440735
ENSDARG00000003523	itln3	169.863	433.131	1079.15	46.7657	43.0395	41.9197	-3.67588	0.733526	-5.01125	5.40782e-07	3.05741e-05
ENSDARG00000092634	CABZ01000634.1	15.3425	10.7066	15.779	0	3.31073	0	-3.66804	1.15226	-3.18334	0.00145584	0.0222728
ENSDARG00000094387	si:dkeyp-30e7.2	14.2466	48.6664	60.372	0	7.72503	1.94976	-3.66423	0.851701	-4.30226	1.69067e-05	0.000578404
ENSDARG00000099056	CABZ01065076.1	705.754	824.408	804.731	43.0737	71.7325	68.2415	-3.66402	0.21617	-16.9498	1.93221e-64	8.17486e-61
ENSDARG00000106672	CT027557.1	4.38357	7.78662	2.74418	0	0	0.974878	-3.64965	1.6974	-2.15014	0.031544	0.196309
ENSDARG00000105106	CR749167.2	101.918	53.533	45.965	2.46135	4.4143	8.7739	-3.6395	0.593966	-6.12745	8.92974e-10	1.01197e-07
ENSDARG00000043198	si:rp71-1i20.2	24.1096	46.7197	12.3488	3.69203	2.20715	0.974878	-3.63122	0.878928	-4.13142	3.60529e-05	0.00110934
ENSDARG00000108267	CABZ01069095.1	16.4384	1.94665	19.8953	0	0	2.92463	-3.62097	1.37267	-2.63791	0.00834184	0.0823639
ENSDARG00000108075	BX936456.1	5.47946	7.78662	13.0349	1.23068	0	0.974878	-3.60232	1.36399	-2.64101	0.00826587	0.0817728
ENSDARG00000101634	si:ch211-209j12.1	60.274	8.75994	48.7092	2.46135	3.31073	3.89951	-3.5931	0.82724	-4.34348	1.40243e-05	0.00049861
ENSDARG00000102399	CR925731.2	14.2466	33.0931	18.5232	0	5.51788	0	-3.58195	1.01857	-3.51664	0.000437039	0.00862693
ENSDARG00000106685	AL929028.3	124.932	14.5999	107.709	8.61473	5.51788	6.82415	-3.56595	0.709294	-5.02747	4.97003e-07	2.84795e-05
ENSDARG00000104518	si:dkeyp-13d12.23	4.38357	3.89331	5.48836	0	0	0.974878	-3.54961	1.69031	-2.09997	0.0357312	0.213521
ENSDARG00000101201	si:dkey-207b20.2	15.3425	28.2265	21.2674	4.9227	0	0.974878	-3.53358	0.924327	-3.82287	0.000131908	0.0032259
ENSDARG00000105547	CR388231.2	3.28767	6.81329	3.43023	0	0	0.974878	-3.51576	1.7183	-2.04606	0.0407503	0.231679
ENSDARG00000098337	CABZ01002281.1	5.47946	3.89331	4.11627	1.23068	0	0	-3.50998	1.6916	-2.07495	0.0379908	0.222109
ENSDARG00000044704	or137-2	6.57535	4.86664	2.05814	0	1.10358	0	-3.49751	1.73662	-2.01398	0.0440119	0.242352
ENSDARG00000100669	si:zfos-2131b9.2	93.1508	88.5728	155.046	2.46135	20.9679	6.82415	-3.47142	0.541592	-6.40966	1.45842e-10	1.94852e-08
ENSDARG00000108604	CR376825.1	2.19178	6.81329	14.4069	0	1.10358	0.974878	-3.46682	1.47481	-2.35068	0.018739	0.139335
ENSDARG00000097526	CU466287.2	18.6302	10.7066	18.5232	1.23068	2.20715	0.974878	-3.45043	0.978758	-3.52531	0.00042298	0.00840168
ENSDARG00000106521	CABZ01002187.1	21.9178	12.6533	48.7092	1.23068	5.51788	0.974878	-3.44769	0.887668	-3.88398	0.00010276	0.002624
ENSDARG00000107843	AL929210.4	54.7946	29.1998	155.046	7.38406	9.93219	4.87439	-3.4446	0.661458	-5.20758	1.91318e-07	1.26145e-05
ENSDARG00000105494	si:ch211-113d11.8	28.4932	47.693	136.523	6.15338	7.72503	5.84927	-3.44166	0.658556	-5.22607	1.73151e-07	1.15975e-05
ENSDARG00000022614	ddx43	219.178	387.384	375.953	29.5362	29.7966	31.1961	-3.44107	0.306457	-11.2286	2.95275e-29	2.99822e-26
ENSDARG00000108069	BX571711.5	100.822	11.6799	87.1277	2.46135	12.1393	3.89951	-3.4287	0.789119	-4.34497	1.39297e-05	0.000496625
ENSDARG00000091252	slc22a7b.2	39.4521	63.2663	24.6976	3.69203	6.62146	1.94976	-3.38666	0.679616	-4.98319	6.25435e-07	3.45897e-05
ENSDARG00000093944	BX004873.1	18.6302	11.6799	15.779	3.69203	0	0.974878	-3.36742	1.01504	-3.31752	0.000908212	0.0152986
ENSDARG00000103306	BX927130.4	124.932	46.7197	153.674	11.0761	8.82861	11.6985	-3.36525	0.514519	-6.54058	6.12822e-11	8.69078e-09
ENSDARG00000106201	BX255935.4	151.233	30.1731	170.139	15.9988	6.62146	11.6985	-3.36459	0.609709	-5.51835	3.42193e-08	2.71455e-06
ENSDARG00000103186	si:ch73-389k6.1	621.37	445.784	307.348	31.9976	70.6289	31.1961	-3.35924	0.360099	-9.32865	1.07229e-20	5.67085e-18
ENSDARG00000101336	CR450808.2	92.0549	19.4665	65.8603	7.38406	2.20715	7.79902	-3.34676	0.687283	-4.86954	1.11856e-06	5.61157e-05
ENSDARG00000101881	znf1097	13.1507	10.7066	9.60463	0	3.31073	0	-3.33892	1.20658	-2.76727	0.00565283	0.06212
ENSDARG00000104916	si:dkey-71l4.4	503.014	321.198	107.709	27.0749	19.8644	44.8444	-3.33516	0.493016	-6.76482	1.33476e-11	2.11768e-09
ENSDARG00000070396	serpinb1l2	186.302	112.906	180.43	9.84541	19.8644	17.5478	-3.33044	0.374804	-8.88583	6.34463e-19	2.77687e-16
ENSDARG00000028780	gzma	8.76713	8.75994	4.80232	1.23068	1.10358	0	-3.31276	1.38411	-2.39342	0.0166923	0.129622
ENSDARG00000107705	CU326347.1	64.6576	64.2396	4.11627	6.15338	4.4143	2.92463	-3.30829	0.892569	-3.70648	0.000210161	0.00482799
ENSDARG00000089840	xcr1b.3	24.1096	15.5732	43.2208	2.46135	2.20715	3.89951	-3.26817	0.778768	-4.19658	2.70973e-05	0.00087182
ENSDARG00000108317	CT867953.3	13.1507	6.81329	1.37209	1.23068	0	0.974878	-3.2601	1.5277	-2.134	0.032843	0.201625
ENSDARG00000103837		767.124	1116.41	1298	92.3007	108.15	131.609	-3.25719	0.242943	-13.4072	5.48473e-41	1.071e-37
ENSDARG00000097846	si:dkey-74h17.3	7.67124	5.83996	6.86045	0	1.10358	0.974878	-3.23792	1.39896	-2.31451	0.0206398	0.148805
ENSDARG00000094946	si:ch211-132b12.2	19.726	61.3196	50.7673	2.46135	5.51788	5.84927	-3.23644	0.66601	-4.85945	1.1771e-06	5.86948e-05
ENSDARG00000102360	si:ch211-11p18.6	18.6302	1.94665	10.9767	1.23068	2.20715	0	-3.23124	1.31547	-2.45634	0.0140361	0.116234
ENSDARG00000095593	si:ch211-134c9.2	35.0685	22.3865	23.3255	2.46135	2.20715	3.89951	-3.21062	0.72748	-4.41335	1.01783e-05	0.000381369
ENSDARG00000035101	dicp2.1	7.67124	3.89331	8.23254	0	1.10358	0.974878	-3.20426	1.42809	-2.24374	0.0248491	0.168033
ENSDARG00000092091	si:dkey-286h2.7	27.3973	10.7066	3.43023	1.23068	3.31073	0	-3.20332	1.20769	-2.65243	0.00799144	0.079773
ENSDARG00000102271	si:dkey-203a12.2	42.7398	21.4132	7.5465	1.23068	6.62146	0	-3.19422	1.02284	-3.12288	0.00179089	0.0262028
ENSDARG00000093415	si:dkey-78l4.1	14.2466	23.3599	21.2674	0	4.4143	1.94976	-3.18415	0.877146	-3.63013	0.000283284	0.00615681
ENSDARG00000053476	lipca	442.74	762.115	175.628	13.5374	18.7608	119.91	-3.17774	1.06396	-2.98671	0.00281999	0.037323
ENSDARG00000101421	si:dkeyp-80d11.10	71.2329	27.2532	148.872	9.84541	9.93219	7.79902	-3.17628	0.61749	-5.14386	2.69153e-07	1.69656e-05
ENSDARG00000086301	si:dkey-27j5.6	13.1507	2.91998	4.80232	2.46135	0	0	-3.17447	1.53671	-2.06576	0.0388516	0.225428
ENSDARG00000051890	hp	33.9726	58.3996	156.418	6.15338	7.72503	13.6483	-3.16809	0.623137	-5.0841	3.69367e-07	2.21664e-05
ENSDARG00000071680	loxl5a	12.0548	5.83996	1.37209	0	1.10358	0.974878	-3.14025	1.54884	-2.02749	0.0426126	0.238299
ENSDARG00000020711	rrm2	478.905	248.198	874.707	56.6111	40.8323	84.8144	-3.1336	0.417331	-7.50866	5.97342e-14	1.3419e-11
ENSDARG00000100373	si:ch211-175l6.1	9.86302	3.89331	5.48836	1.23068	0	0.974878	-3.12559	1.44171	-2.16797	0.0301606	0.190076
ENSDARG00000090946	si:zfos-364h11.1	243.288	170.332	115.942	14.7681	24.2787	21.4473	-3.11734	0.379047	-8.22414	1.96599e-16	6.56667e-14
ENSDARG00000107486	CR855320.2	31.7809	12.6533	54.8836	2.46135	0	8.7739	-3.11101	0.885359	-3.51385	0.00044167	0.00867786
ENSDARG00000087017	PTGR1 (1 of many)	602.74	840.955	1070.92	87.378	100.425	113.086	-3.06151	0.247984	-12.3456	5.14428e-35	7.68161e-32
ENSDARG00000108364	FO681342.2	5.47946	2.91998	9.60463	0	2.20715	0	-3.04751	1.55054	-1.96544	0.0493629	0.260352
ENSDARG00000105890	FO744832.1	38.3562	24.3332	52.8255	3.69203	5.51788	4.87439	-3.03563	0.623336	-4.86998	1.11611e-06	5.61037e-05
ENSDARG00000106621	BX571711.3	1009.32	159.626	916.556	107.069	87.1825	62.3922	-3.02351	0.758458	-3.98638	6.70881e-05	0.0018418
ENSDARG00000017038	zgc:152670	18.6302	1.94665	5.48836	0	1.10358	1.94976	-3.01964	1.38125	-2.18615	0.0288044	0.18488
ENSDARG00000104966	si:ch211-106j21.5	301.37	173.252	182.488	14.7681	43.0395	23.3971	-3.00895	0.38704	-7.77426	7.58909e-15	2.04946e-12
ENSDARG00000101925	si:ch1073-204b8.1	6.57535	9.73327	10.2907	2.46135	0	0.974878	-3.00545	1.2026	-2.49913	0.0124498	0.107096
ENSDARG00000077337	si:ch211-171h4.5	14.2466	8.75994	12.3488	2.46135	1.10358	0.974878	-2.99736	1.02472	-2.92505	0.00344403	0.0434311
ENSDARG00000107166	CABZ01004903.1	86.5754	15.5732	80.2673	9.84541	4.4143	8.7739	-2.98909	0.675348	-4.42601	9.59937e-06	0.000363702
ENSDARG00000091718	BX649490.1	7.67124	3.89331	6.17441	1.23068	1.10358	0	-2.98688	1.44324	-2.06957	0.0384929	0.223807
ENSDARG00000098752	csf3b	5.47946	6.81329	29.4999	1.23068	1.10358	2.92463	-2.98359	1.09977	-2.71291	0.00666945	0.0700182
ENSDARG00000103949	zbtb12.1	31.7809	72.0262	73.4068	6.15338	3.31073	12.6734	-2.98263	0.583502	-5.11161	3.1942e-07	1.96331e-05
ENSDARG00000093014	CR383662.2	26.3014	23.3599	26.7558	2.46135	1.10358	5.84927	-2.98198	0.726397	-4.10517	4.04016e-05	0.0012195
ENSDARG00000105961	BX571711.2	20.8219	2.91998	17.1511	0	1.10358	3.89951	-2.96641	1.15731	-2.56319	0.0103716	0.0958087
ENSDARG00000052779	zgc:153932	1815.89	1148.53	1695.9	216.599	248.305	133.558	-2.96367	0.260303	-11.3855	4.94052e-30	5.22563e-27
ENSDARG00000094518	si:ch211-125e6.8	33.9726	45.7464	37.0464	3.69203	2.20715	8.7739	-2.9564	0.606741	-4.8726	1.1014e-06	5.54742e-05
ENSDARG00000101189	CR589947.3	546.85	635.583	646.941	72.6099	77.2503	85.7893	-2.95376	0.190193	-15.5303	2.162e-54	6.86029e-51
ENSDARG00000093354	si:ch211-57i17.2	85.4795	65.2129	105.651	19.6908	5.51788	8.7739	-2.94396	0.471451	-6.24447	4.25229e-10	5.04413e-08
ENSDARG00000094202	CT583646.2	33.9726	23.3599	37.7325	7.38406	5.51788	0	-2.93573	0.733592	-4.00185	6.28488e-05	0.00175513
ENSDARG00000100578	si:dkeyp-90h9.1	162.192	69.1062	166.709	15.9988	18.7608	17.5478	-2.92752	0.424239	-6.90063	5.17741e-12	8.64661e-10
ENSDARG00000108727	CABZ01072255.2	456.987	58.3996	445.929	25.8442	39.7287	61.4173	-2.91827	0.870375	-3.35289	0.000799729	0.013848
ENSDARG00000106698	AL929210.3	10.9589	6.81329	30.872	1.23068	3.31073	1.94976	-2.91543	0.982872	-2.96624	0.00301469	0.0394067
ENSDARG00000097404	BX511308.1	4.38357	5.83996	6.17441	1.23068	0	0.974878	-2.91061	1.45738	-1.99715	0.0458085	0.248685
ENSDARG00000096299	CR786578.2	3.28767	9.73327	11.6628	2.46135	0	0.974878	-2.90209	1.27822	-2.27041	0.0231826	0.160559
ENSDARG00000074150	si:ch211-226h7.5	153.425	39.9064	122.802	8.61473	19.8644	13.6483	-2.9014	0.53671	-5.40589	6.44865e-08	4.77256e-06
ENSDARG00000093873	BX324213.1	143.562	48.6664	115.942	14.7681	13.2429	13.6483	-2.88839	0.474089	-6.0925	1.11161e-09	1.21156e-07
ENSDARG00000104329	si:ch73-281k2.5	736.439	1155.34	528.255	109.53	94.9076	123.809	-2.88006	0.289201	-9.95867	2.31138e-23	1.50447e-20
ENSDARG00000092889		40.548	49.6397	94.6742	14.7681	3.31073	7.79902	-2.86385	0.577815	-4.95635	7.18315e-07	3.83883e-05
ENSDARG00000038321	zgc:172053	13.1507	27.2532	24.6976	4.9227	4.4143	0	-2.85691	0.842364	-3.39154	0.000695003	0.0124332
ENSDARG00000039243	zgc:152791	77.8083	36.0131	13.7209	3.69203	9.93219	3.89951	-2.85294	0.746815	-3.82014	0.000133374	0.00325862
ENSDARG00000099381	si:dkey-27n6.1	107.397	113.879	178.372	13.5374	27.5894	14.6232	-2.84617	0.390553	-7.28753	3.15688e-13	6.36011e-11
ENSDARG00000092775	BX640547.1	15.3425	26.2798	13.7209	3.69203	1.10358	2.92463	-2.8458	0.831807	-3.42122	0.000623407	0.0113605
ENSDARG00000097573	si:ch211-107e6.5	30.685	11.6799	28.1278	3.69203	3.31073	2.92463	-2.83734	0.76089	-3.72898	0.000192258	0.0044652
ENSDARG00000058557	il11b	1.09589	2.91998	56.2557	1.23068	3.31073	3.89951	-2.83598	1.26298	-2.24547	0.0247377	0.16746
ENSDARG00000091969		21.9178	15.5732	24.6976	3.69203	3.31073	1.94976	-2.82251	0.757524	-3.72597	0.000194569	0.00451061
ENSDARG00000017984	zgc:172106	30.685	70.0796	86.4417	14.7681	5.51788	6.82415	-2.81597	0.567586	-4.96132	7.00164e-07	3.76561e-05
ENSDARG00000038681		12.0548	2.91998	7.5465	0	1.10358	1.94976	-2.81357	1.31303	-2.14282	0.0321279	0.198647
ENSDARG00000089079	si:ch211-214b16.3	29.5891	27.2532	34.9883	3.69203	5.51788	3.89951	-2.81181	0.618724	-4.54453	5.50576e-06	0.000225062
ENSDARG00000108798	CABZ01109030.1	8.76713	17.5199	5.48836	3.69203	1.10358	0	-2.79318	1.16131	-2.40519	0.0161639	0.127034
ENSDARG00000090728	tnfrsf9b	17.5343	10.7066	23.3255	0	5.51788	1.94976	-2.77339	0.915244	-3.03022	0.00244377	0.0334241
ENSDARG00000106078	BX255935.2	42.7398	6.81329	4.11627	2.46135	4.4143	0.974878	-2.77114	1.09305	-2.53525	0.0112369	0.100668
ENSDARG00000068951	si:ch211-219a15.4	50.411	15.5732	253.151	24.6135	17.6572	4.87439	-2.76582	1.18719	-2.32971	0.0198215	0.144382
ENSDARG00000076388	zgc:194686	58.0822	48.6664	72.0347	12.3068	5.51788	8.7739	-2.7656	0.474665	-5.82641	5.66321e-09	5.42493e-07
ENSDARG00000093365	si:ch211-226h7.3	764.932	333.851	846.58	89.8394	116.979	80.9149	-2.75863	0.332932	-8.28588	1.17242e-16	4.07697e-14
ENSDARG00000100040	AL845295.5	13.1507	24.3332	21.2674	4.9227	0	3.89951	-2.74866	0.839232	-3.27521	0.00105584	0.0173031
ENSDARG00000022461	nudt15	188.493	223.865	201.011	28.3056	26.4858	36.0705	-2.74741	0.268186	-10.2444	1.25359e-24	8.83956e-22
ENSDARG00000031150	gba3	42.7398	75.9195	34.3023	7.38406	4.4143	10.7237	-2.74626	0.562035	-4.88628	1.0276e-06	5.19636e-05
ENSDARG00000101556	si:ch1073-475a24.1	4.38357	3.89331	13.7209	2.46135	0	0.974878	-2.74137	1.33351	-2.05575	0.0398068	0.228412
ENSDARG00000098189	si:dkey-16p6.1	70.137	35.0398	93.3021	3.69203	14.3465	11.6985	-2.72566	0.555827	-4.90379	9.40031e-07	4.85014e-05
ENSDARG00000104991	CABZ01034529.1	10.9589	11.6799	6.86045	2.46135	1.10358	0.974878	-2.725	1.06501	-2.55866	0.0105077	0.0965202
ENSDARG00000108203	BX255935.6	48.2192	6.81329	56.2557	9.84541	5.51788	1.94976	-2.71378	0.828268	-3.27645	0.00105123	0.0172497
ENSDARG00000098514	si:ch211-59d8.3	14.2466	16.5466	19.2093	4.9227	0	2.92463	-2.69933	0.870675	-3.10028	0.00193341	0.027902
ENSDARG00000087143	serpina7	1280	2867.42	943.998	294.132	265.962	226.172	-2.69534	0.347809	-7.74949	9.22654e-15	2.43975e-12
ENSDARG00000107569	FQ790226.1	122.74	93.4394	276.476	22.1522	24.2787	30.2212	-2.6849	0.438715	-6.11991	9.36261e-10	1.04241e-07
ENSDARG00000090107	zmp:0000000984	225.754	280.318	103.593	20.9215	37.5216	36.0705	-2.67901	0.40626	-6.59433	4.27178e-11	6.19653e-09
ENSDARG00000052618	ahrrb	186.302	79.8128	122.116	22.1522	13.2429	25.3468	-2.67007	0.417321	-6.39813	1.57296e-10	2.05823e-08
ENSDARG00000093591	si:ch211-282k23.2	5.47946	9.73327	12.3488	2.46135	0	1.94976	-2.6655	1.13269	-2.35325	0.0186103	0.138785
ENSDARG00000100348	si:ch211-232d10.2	63.5617	70.0796	54.1976	4.9227	5.51788	18.5227	-2.65857	0.517596	-5.13638	2.80088e-07	1.75557e-05
ENSDARG00000104004	si:dkey-146c18.2	14.2466	1.94665	11.6628	2.46135	1.10358	0.974878	-2.64813	1.19345	-2.21889	0.0264944	0.174928
ENSDARG00000070885	AL953867.1	395.617	204.399	451.418	59.0725	37.5216	72.141	-2.63793	0.346594	-7.61102	2.71944e-14	6.83495e-12
ENSDARG00000087178	scpp9	118.356	153.786	330.674	1.23068	17.6572	77.9902	-2.63425	1.297	-2.03103	0.042252	0.237084
ENSDARG00000106158		3.28767	3.89331	65.1743	3.69203	2.20715	5.84927	-2.62906	1.11611	-2.35556	0.0184946	0.138314
ENSDARG00000033684	oxgr1a.1	7.67124	6.81329	18.5232	1.23068	2.20715	1.94976	-2.62283	1.0282	-2.55088	0.0107451	0.0980107
ENSDARG00000098843	FQ311879.1	38.3562	64.2396	45.965	15.9988	8.82861	0	-2.61627	0.713709	-3.66574	0.000246629	0.00549183
ENSDARG00000090392	si:dkey-71l4.2	184.11	164.492	114.57	15.9988	29.7966	29.2463	-2.60905	0.344064	-7.58303	3.37568e-14	8.1611e-12
ENSDARG00000091136	zgc:174259	1164.93	1144.63	1360.43	247.366	216.301	143.307	-2.60095	0.21541	-12.0745	1.44106e-33	1.74196e-30
ENSDARG00000093545	BX294165.1	74.5206	27.2532	86.4417	9.84541	6.62146	14.6232	-2.59122	0.561476	-4.61501	3.93084e-06	0.000167143
ENSDARG00000096478	BX901907.3	27.3973	27.2532	17.8372	3.69203	3.31073	4.87439	-2.59005	0.677176	-3.82479	0.000130886	0.00320709
ENSDARG00000096906	si:dkey-7i4.24	38.3562	100.253	6.86045	11.0761	3.31073	9.74878	-2.58842	0.83394	-3.10384	0.00191024	0.0276935
ENSDARG00000106118	CR361561.3	15.3425	11.6799	26.7558	6.15338	2.20715	0.974878	-2.5877	0.856155	-3.02247	0.00250722	0.0342182
ENSDARG00000109094	CT027707.3	23.0137	3.89331	18.5232	1.23068	3.31073	2.92463	-2.58704	0.969763	-2.6677	0.00763724	0.0771757
ENSDARG00000103844	si:ch211-266c8.1	711.234	437.024	146.128	51.6884	80.5611	82.8646	-2.58457	0.453395	-5.70048	1.19471e-08	1.05671e-06
ENSDARG00000102870	si:dkeyp-123a12.2	103.014	92.4661	198.953	18.4601	28.693	19.4976	-2.57091	0.407879	-6.30311	2.91733e-10	3.6125e-08
ENSDARG00000038683	MFAP4 (1 of many)	31.7809	64.2396	20.5814	3.69203	9.93219	5.84927	-2.56841	0.653363	-3.93106	8.4573e-05	0.00222706
ENSDARG00000102309	si:ch211-106j21.6	277.261	201.479	164.651	33.2283	36.418	39.97	-2.54463	0.297293	-8.55934	1.13514e-17	4.366e-15
ENSDARG00000071216	si:ch211-133n4.9	9.86302	25.3065	13.7209	0	2.20715	5.84927	-2.54246	0.936295	-2.71545	0.00661867	0.069658
ENSDARG00000100134	FO904861.3	12.0548	16.5466	26.7558	2.46135	1.10358	5.84927	-2.53548	0.82603	-3.06948	0.00214435	0.0302918
ENSDARG00000078731	si:dkey-85k7.12	13.1507	5.83996	6.86045	2.46135	1.10358	0.974878	-2.53091	1.11238	-2.27522	0.022893	0.159172
ENSDARG00000089661	FO704622.1	204.932	88.5728	178.372	24.6135	22.0715	35.0956	-2.52169	0.388889	-6.48433	8.91256e-11	1.22959e-08
ENSDARG00000108152	CABZ01092952.1	28.4932	17.5199	36.3604	7.38406	5.51788	1.94976	-2.51114	0.681213	-3.68628	0.000227555	0.0051438
ENSDARG00000092883	si:dkey-193b15.5	10.9589	9.73327	10.9767	3.69203	1.10358	0.974878	-2.50533	0.990789	-2.52862	0.0114512	0.101746
ENSDARG00000006372	ugt5c2	21.9178	29.1998	52.8255	4.9227	7.72503	5.84927	-2.50032	0.616173	-4.05783	4.95318e-05	0.00143863
ENSDARG00000108218	CABZ01059413.1	81.096	90.5194	24.0116	8.61473	9.93219	15.598	-2.49865	0.577455	-4.327	1.51151e-05	0.000527782
ENSDARG00000044862	opn1lw1	164.384	50.613	55.5697	6.15338	8.82861	32.171	-2.49673	0.641788	-3.89027	0.000100133	0.00256645
ENSDARG00000106156	CR792455.2	17.5343	6.81329	21.2674	7.38406	1.10358	0	-2.49258	1.05149	-2.37053	0.0177625	0.13492
ENSDARG00000095111	si:dkey-192k22.2	10.9589	6.81329	7.5465	3.69203	0	0.974878	-2.48847	1.15979	-2.14562	0.0319032	0.197881
ENSDARG00000032426	COQ8A (1 of many)	200.548	185.905	171.511	43.0737	30.9001	26.3217	-2.48721	0.277253	-8.97089	2.9413e-19	1.3333e-16
ENSDARG00000045142	hbae5	37.2603	33.0931	46.6511	8.61473	7.72503	4.87439	-2.48664	0.531862	-4.67535	2.93448e-06	0.000128656
ENSDARG00000100743	si:dkey-190j3.4	105.206	53.533	119.372	7.38406	15.4501	26.3217	-2.48138	0.488148	-5.08326	3.71013e-07	2.22127e-05
ENSDARG00000103555	si:ch211-8c17.4	12.0548	19.4665	6.17441	4.9227	1.10358	0.974878	-2.46729	0.999984	-2.46733	0.0136127	0.113596
ENSDARG00000039439	il22ra2	20.8219	4.86664	22.6395	4.9227	1.10358	2.92463	-2.45517	0.927613	-2.64676	0.00812675	0.08083
ENSDARG00000099982	ccl39.7	23.0137	5.83996	7.5465	2.46135	2.20715	1.94976	-2.44919	1.00084	-2.44713	0.0144	0.118261
ENSDARG00000102575	si:ch211-106j21.2	160	77.8662	24.0116	15.9988	13.2429	18.5227	-2.44541	0.606221	-4.03386	5.48689e-05	0.00156814
ENSDARG00000101872	BX842701.1	9.86302	27.2532	11.6628	4.9227	3.31073	0.974878	-2.44012	0.881353	-2.76861	0.00562956	0.061891
ENSDARG00000092894	si:ch211-114l13.9	32.8767	29.1998	25.3837	2.46135	5.51788	7.79902	-2.43382	0.6122	-3.97553	7.02221e-05	0.00191882
ENSDARG00000100942	zgc:194655	10.9589	9.73327	38.4185	2.46135	7.72503	0.974878	-2.43119	0.927668	-2.62075	0.00877356	0.0852668
ENSDARG00000099825	si:dkey-16p6.1	113.973	57.4263	131.035	14.7681	11.0358	30.2212	-2.42012	0.470498	-5.14373	2.69338e-07	1.69656e-05
ENSDARG00000069844	irg1	89.8631	84.6795	458.964	36.9203	35.3144	46.7941	-2.41465	0.567919	-4.25175	2.12103e-05	0.000704743
ENSDARG00000097416	si:ch73-306e8.2	109.589	108.039	110.453	13.5374	12.1393	35.0956	-2.41004	0.407	-5.92147	3.19082e-09	3.17643e-07
ENSDARG00000099738	ccr9b	65.7535	43.7997	54.8836	17.2295	4.4143	9.74878	-2.40539	0.504344	-4.76936	1.84817e-06	8.67203e-05
ENSDARG00000096576	si:ch211-286b5.6	13.1507	17.5199	15.093	1.23068	4.4143	2.92463	-2.39988	0.813219	-2.95109	0.00316654	0.0409907
ENSDARG00000103654	CABZ01084230.2	64.6576	53.533	34.3023	11.0761	13.2429	4.87439	-2.39415	0.52075	-4.59751	4.27561e-06	0.000180293
ENSDARG00000100556	si:dkeyp-5g9.1	108.493	73.9729	150.93	14.7681	12.1393	36.0705	-2.39081	0.460096	-5.19633	2.03262e-07	1.33329e-05
ENSDARG00000054160	zgc:113625	150.137	107.066	263.441	34.4589	36.418	29.2463	-2.38619	0.378436	-6.30538	2.87486e-10	3.57737e-08
ENSDARG00000071651	si:dkey-19a16.13	7.67124	44.773	4.80232	3.69203	4.4143	2.92463	-2.37356	0.982958	-2.41471	0.0157475	0.125369
ENSDARG00000052122	rag1	849.316	704.689	580.394	168.603	102.633	141.357	-2.3716	0.235006	-10.0917	6.01498e-24	4.12676e-21
ENSDARG00000108876	FP236197.1	90.959	129.453	71.3487	20.9215	8.82861	26.3217	-2.36996	0.435295	-5.44448	5.19562e-08	3.94883e-06
ENSDARG00000026049	mxf	74.5206	45.7464	287.453	24.6135	35.3144	19.4976	-2.36711	0.598648	-3.95409	7.6826e-05	0.00206811
ENSDARG00000096899	CU929451.1	59.1781	26.2798	25.3837	7.38406	1.10358	12.6734	-2.36565	0.704636	-3.35727	0.000787169	0.0136584
ENSDARG00000014975	irge1	7.67124	10.7066	14.4069	1.23068	1.10358	3.89951	-2.36531	0.973653	-2.42931	0.0151274	0.122413
ENSDARG00000033587	CABZ01088134.1	44.9315	25.3065	104.965	13.5374	12.1393	8.7739	-2.36405	0.592752	-3.98826	6.656e-05	0.00183257
ENSDARG00000094045	si:dkeyp-73d8.8	32.8767	12.6533	42.5348	3.69203	5.51788	7.79902	-2.36126	0.687088	-3.43662	0.000589027	0.0108904
ENSDARG00000059173	gdf2	5.47946	53.533	24.0116	2.46135	8.82861	4.87439	-2.35523	0.856357	-2.7503	0.00595414	0.0643448
ENSDARG00000056976	ifit16	15.3425	12.6533	17.1511	4.9227	2.20715	1.94976	-2.35003	0.809744	-2.90218	0.00370571	0.04591
ENSDARG00000093963	si:dkey-112g5.12	25.2055	16.5466	13.0349	1.23068	3.31073	5.84927	-2.34788	0.784784	-2.99175	0.00277384	0.0368852
ENSDARG00000010619	themis	26.3014	24.3332	21.2674	4.9227	2.20715	6.82415	-2.34687	0.656791	-3.57324	0.000352585	0.00728265
ENSDARG00000093859	si:ch73-106l15.2	8.76713	14.5999	9.60463	0	4.4143	1.94976	-2.34674	1.00538	-2.33418	0.0195863	0.143285
ENSDARG00000103832	CU457778.3	13.1507	2.91998	10.9767	1.23068	1.10358	2.92463	-2.33415	1.11202	-2.09902	0.0358148	0.213844
ENSDARG00000056498	crp	432.877	1374.34	832.859	185.832	193.126	145.257	-2.33356	0.348991	-6.68659	2.28437e-11	3.45171e-09
ENSDARG00000062442	meiob	96.4384	128.479	141.325	33.2283	20.9679	19.4976	-2.33108	0.341259	-6.83081	8.44379e-12	1.36607e-09
ENSDARG00000093189	BX571724.1	18.6302	38.9331	10.9767	9.84541	1.10358	2.92463	-2.33045	0.845062	-2.75772	0.00582058	0.0634143
ENSDARG00000077960	si:ch211-186e20.7	497.535	688.142	473.371	103.377	111.461	115.036	-2.32794	0.216277	-10.7637	5.10821e-27	4.47145e-24
ENSDARG00000101535	col10a1b	28.4932	123.613	72.0347	15.9988	14.3465	14.6232	-2.32123	0.541233	-4.28877	1.79663e-05	0.000612182
ENSDARG00000068303	zgc:171509	5.47946	5.83996	15.093	0	3.31073	1.94976	-2.31801	1.13933	-2.03454	0.0418974	0.235942
ENSDARG00000062788	irg1l	166.575	267.665	445.929	57.8418	75.0432	44.8444	-2.314	0.368728	-6.27562	3.48234e-10	4.24997e-08
ENSDARG00000076969	ftr22	10.9589	10.7066	15.779	0	5.51788	1.94976	-2.31325	0.960907	-2.40736	0.0160684	0.126667
ENSDARG00000105438	si:ch1073-220m6.1	12.0548	14.5999	15.779	2.46135	1.10358	4.87439	-2.30645	0.842398	-2.73796	0.00618216	0.0662728
ENSDARG00000097907	CU928083.1	73.4247	58.3996	19.2093	11.0761	7.72503	11.6985	-2.29562	0.593096	-3.87057	0.000108581	0.00275357
ENSDARG00000104166	si:ch211-232d10.1	281.644	234.572	106.337	38.151	38.6252	49.7188	-2.29089	0.377434	-6.06963	1.28203e-09	1.379e-07
ENSDARG00000103504	CR855311.4	26.3014	23.3599	19.2093	3.69203	3.31073	6.82415	-2.28776	0.658855	-3.47233	0.000515966	0.00980151
ENSDARG00000104919	si:ch211-153b23.3	70.137	135.292	207.186	33.2283	19.8644	32.171	-2.28126	0.430968	-5.29333	1.20107e-07	8.26265e-06
ENSDARG00000088251	si:ch211-24o10.6	50.411	14.5999	10.9767	9.84541	0	5.84927	-2.27739	0.927367	-2.45576	0.0140586	0.11636
ENSDARG00000095092	si:ch211-232m8.3	8.76713	7.78662	14.4069	2.46135	0	3.89951	-2.27272	1.03016	-2.20618	0.0273713	0.178847
ENSDARG00000090159	BX005105.1	46.0274	74.9462	38.4185	9.84541	15.4501	7.79902	-2.2689	0.498847	-4.5483	5.40821e-06	0.000222148
ENSDARG00000088795	engl	32.8767	17.5199	13.7209	6.15338	3.31073	3.89951	-2.26258	0.723466	-3.12741	0.00176352	0.0258918
ENSDARG00000030254	cbln9	78.9042	117.773	65.1743	7.38406	22.0715	24.3719	-2.26128	0.452546	-4.9968	5.82908e-07	3.26647e-05
ENSDARG00000068993	zgc:153631	155.617	124.586	146.814	35.6896	28.693	25.3468	-2.25985	0.290912	-7.76815	7.96389e-15	2.12803e-12
ENSDARG00000024789	mxc	147.945	120.693	429.464	22.1522	67.3181	56.5429	-2.25619	0.504625	-4.47102	7.78489e-06	0.000302633
ENSDARG00000097615	si:ch211-108d22.2	69.0412	75.9195	13.0349	12.3068	11.0358	9.74878	-2.25013	0.649983	-3.46183	0.000536507	0.0100734
ENSDARG00000094659	BX510324.2	35.0685	33.0931	38.4185	7.38406	5.51788	9.74878	-2.22637	0.521467	-4.26943	1.95973e-05	0.000660662
ENSDARG00000098030	BX571794.3	67.9453	61.3196	84.3835	25.8442	9.93219	10.7237	-2.22617	0.443438	-5.02025	5.16036e-07	2.93056e-05
ENSDARG00000001572	prf1.3	23.0137	32.1198	21.9534	4.9227	7.72503	3.89951	-2.22357	0.622061	-3.57452	0.000350874	0.00726258
ENSDARG00000104870	FP016239.1	35.0685	8.75994	30.872	3.69203	3.31073	8.7739	-2.2221	0.760084	-2.92349	0.00346129	0.0436053
ENSDARG00000037587	SYNPR	1283.29	1042.43	737.498	248.597	240.58	169.629	-2.21808	0.246252	-9.00735	2.11102e-19	9.74331e-17
ENSDARG00000107890	CABZ01085461.1	10.9589	5.83996	8.91859	3.69203	0	1.94976	-2.21259	1.09666	-2.01757	0.0436363	0.241413
ENSDARG00000095673	si:dkey-79f11.8	20.8219	7.78662	7.5465	2.46135	4.4143	0.974878	-2.20464	0.964804	-2.28506	0.0223091	0.156355
ENSDARG00000108629	AL954146.3	19.726	7.78662	6.86045	0	3.31073	3.89951	-2.19616	1.02302	-2.14674	0.0318137	0.197503
ENSDARG00000098746	dhrs13l1	3605.48	3368.69	5395.06	849.167	859.686	990.476	-2.19614	0.204594	-10.7341	7.03776e-27	5.95512e-24
ENSDARG00000089831	si:dkey-207m2.4	47.1233	95.3861	184.546	24.6135	29.7966	17.5478	-2.19567	0.497299	-4.41519	1.0092e-05	0.000379534
ENSDARG00000069381	si:ch211-125e6.5	28.4932	90.5194	27.4418	11.0761	13.2429	7.79902	-2.19148	0.610617	-3.58897	0.000331992	0.00694306
ENSDARG00000098997	BX001050.2	30.685	27.2532	43.2208	2.46135	8.82861	10.7237	-2.178	0.590395	-3.68906	0.000225085	0.00510615
ENSDARG00000104424	CABZ01009512.3	31.7809	20.4399	29.4999	2.46135	4.4143	10.7237	-2.17787	0.651827	-3.34117	0.000834249	0.0143136
ENSDARG00000096898	CR925728.1	61.3699	88.5728	118.686	17.2295	19.8644	22.4222	-2.17628	0.390514	-5.57286	2.5059e-08	2.03234e-06
ENSDARG00000099550	CT027772.3	67.9453	83.7061	64.4882	23.3828	16.5536	8.7739	-2.17063	0.41882	-5.18272	2.18668e-07	1.42331e-05
ENSDARG00000093761	si:ch211-250k18.7	83.2877	41.8531	71.3487	14.7681	14.3465	14.6232	-2.16732	0.43471	-4.98567	6.17486e-07	3.42247e-05
ENSDARG00000105562	si:dkey-23i12.7	36.1644	50.613	172.197	4.9227	37.5216	15.598	-2.15921	0.695922	-3.10267	0.00191784	0.0277721
ENSDARG00000103650	si:ch73-329n5.1	294.795	301.731	511.104	63.9952	112.565	72.141	-2.15692	0.30696	-7.02669	2.11484e-12	3.72815e-10
ENSDARG00000095446	CR383662.5	43.8357	36.0131	47.3371	6.15338	17.6572	4.87439	-2.15496	0.551845	-3.90501	9.4223e-05	0.00243569
ENSDARG00000105183	CT009487.2	405.48	649.209	393.104	118.145	92.7004	115.036	-2.15091	0.255391	-8.42201	3.70088e-17	1.38157e-14
ENSDARG00000096967	CR383662.7	42.7398	31.1465	28.8139	9.84541	5.51788	7.79902	-2.14882	0.538081	-3.99348	6.51092e-05	0.00180043
ENSDARG00000095280	CU682811.2	221.37	103.173	270.988	61.5338	47.4538	28.2715	-2.12705	0.40456	-5.25768	1.45885e-07	9.92839e-06
ENSDARG00000105092	FP236157.4	17.5343	24.3332	19.8953	4.9227	3.31073	5.84927	-2.12668	0.664645	-3.19973	0.00137558	0.0212662
ENSDARG00000090352	CR855311.1	1303.01	2173.44	3369.85	456.581	496.609	617.098	-2.12437	0.299539	-7.09214	1.32056e-12	2.41168e-10
ENSDARG00000092120	BX470185.1	33.9726	24.3332	45.279	7.38406	8.82861	7.79902	-2.116	0.542796	-3.89833	9.68589e-05	0.00249874
ENSDARG00000075045	cxcl18b	81.096	142.106	589.313	49.227	43.0395	95.538	-2.11323	0.888051	-2.37963	0.0173302	0.132708
ENSDARG00000102540	CR450832.1	116.164	121.666	98.7905	15.9988	29.7966	31.1961	-2.11151	0.333339	-6.33442	2.38243e-10	3.00885e-08
ENSDARG00000061196	emilin2a	720.001	192.719	916.556	139.066	148.983	135.508	-2.11149	0.425043	-4.96771	6.77475e-07	3.68259e-05
ENSDARG00000095820	BX649485.4	86.5754	59.373	32.2441	14.7681	18.7608	7.79902	-2.10916	0.522722	-4.03496	5.46112e-05	0.00156291
ENSDARG00000100896	znf973	43.8357	11.6799	48.7092	2.46135	7.72503	13.6483	-2.10765	0.723808	-2.91189	0.00359247	0.0448573
ENSDARG00000094560	BX005254.2	37.2603	6.81329	36.3604	4.9227	9.93219	3.89951	-2.10719	0.773822	-2.72309	0.00646742	0.0686671
ENSDARG00000079345	si:ch211-217k17.10	23.0137	26.2798	39.1046	1.23068	15.4501	3.89951	-2.10236	0.734825	-2.86103	0.00422262	0.0506097
ENSDARG00000093688	CU074419.2	24.1096	9.73327	7.5465	1.23068	2.20715	5.84927	-2.10136	0.924858	-2.27209	0.0230811	0.159998
ENSDARG00000104062	BX572103.5	150.137	48.6664	192.093	31.9976	35.3144	24.3719	-2.09793	0.473677	-4.42903	9.4658e-06	0.000359177
ENSDARG00000094159	BX072561.1	14.2466	9.73327	17.8372	2.46135	4.4143	2.92463	-2.09782	0.807345	-2.59842	0.00936546	0.0895451
ENSDARG00000106936	znf1050	23.0137	11.6799	45.279	3.69203	1.10358	13.6483	-2.09763	0.84089	-2.49454	0.0126121	0.108089
ENSDARG00000102514	BX323596.2	21.9178	7.78662	28.8139	1.23068	5.51788	6.82415	-2.08802	0.813004	-2.56827	0.0102207	0.0948986
ENSDARG00000089327	BX120005.1	8.76713	13.6266	5.48836	2.46135	1.10358	2.92463	-2.08394	1.00081	-2.08224	0.0373202	0.219452
ENSDARG00000015068	txk	19.726	13.6266	8.91859	3.69203	3.31073	2.92463	-2.08149	0.81275	-2.56105	0.0104358	0.0960522
ENSDARG00000076800	tnfrsf18	36.1644	94.4127	156.418	12.3068	13.2429	41.9197	-2.08118	0.595288	-3.49609	0.000472126	0.00912094
ENSDARG00000098126	znf985	37.2603	21.4132	30.186	3.69203	2.20715	14.6232	-2.0787	0.697659	-2.97954	0.00288685	0.0380309
ENSDARG00000105974	CR847870.3	17.5343	26.2798	34.9883	9.84541	4.4143	4.87439	-2.07438	0.632321	-3.28058	0.00103595	0.0170542
ENSDARG00000012395	mmp13a	272.877	305.625	704.568	88.6087	71.7325	144.282	-2.07403	0.387366	-5.35417	8.59482e-08	6.16326e-06
ENSDARG00000098223	AL773558.1	83.2877	43.7997	117.314	20.9215	22.0715	15.598	-2.07166	0.451094	-4.59253	4.37902e-06	0.000184347
ENSDARG00000045548	lepb	5.47946	11.6799	9.60463	1.23068	1.10358	3.89951	-2.06987	1.02441	-2.02055	0.0433267	0.240636
ENSDARG00000089342	wu:fc75a09	40.548	18.4932	9.60463	1.23068	12.1393	2.92463	-2.05812	0.869708	-2.36645	0.0179595	0.135899
ENSDARG00000056874	lygl1	467.946	478.877	779.347	139.066	121.393	155.006	-2.05617	0.250886	-8.19564	2.49266e-16	8.21768e-14
ENSDARG00000096105	BX942819.3	55.8905	15.5732	46.6511	9.84541	8.82861	9.74878	-2.05546	0.598211	-3.43601	0.000590352	0.0109069
ENSDARG00000103814	CR450808.3	26.3014	36.0131	94.6742	13.5374	9.93219	14.6232	-2.05431	0.580289	-3.54015	0.000399905	0.00802497
ENSDARG00000104580	znf1099	62.4658	39.9064	86.4417	9.84541	8.82861	26.3217	-2.05424	0.522989	-3.92788	8.56989e-05	0.00225204
ENSDARG00000086374	isg15	202.74	130.426	160.535	52.9191	39.7287	27.2966	-2.05135	0.320774	-6.39498	1.60563e-10	2.0902e-08
ENSDARG00000093748	si:ch211-217k17.11	17.5343	16.5466	31.5581	3.69203	3.31073	8.7739	-2.0432	0.698366	-2.92569	0.00343691	0.0433705
ENSDARG00000056885	per1a	3269.04	2776.9	951.545	844.244	612.485	241.77	-2.04278	0.695608	-2.93668	0.0033175	0.0422765
ENSDARG00000099327	zgc:174944	370.411	329.958	361.546	89.8394	70.6289	97.4878	-2.03956	0.205861	-9.90743	3.86466e-23	2.39279e-20
ENSDARG00000056462	crp2	63.5617	309.518	198.953	24.6135	34.2109	79.94	-2.03748	0.542974	-3.75245	0.000175118	0.00412026
ENSDARG00000053836	si:ch211-284o19.8	107.397	68.1329	231.197	31.9976	27.5894	39.97	-2.03366	0.452992	-4.4894	7.14234e-06	0.000282852
ENSDARG00000102150	CR352258.2	41.6439	47.693	36.3604	9.84541	11.0358	9.74878	-2.03344	0.464791	-4.37497	1.21449e-05	0.000441689
ENSDARG00000095939	si:ch73-226l13.2	26.3014	14.5999	9.60463	6.15338	3.31073	2.92463	-2.03196	0.785751	-2.58601	0.00970932	0.0918297
ENSDARG00000079522	si:ch211-184m13.4	12.0548	15.5732	8.23254	3.69203	1.10358	3.89951	-2.03138	0.879696	-2.30919	0.0209332	0.150025
ENSDARG00000107287	BX005011.2	9.86302	9.73327	19.8953	3.69203	2.20715	3.89951	-2.02581	0.838625	-2.41563	0.0157079	0.125274
ENSDARG00000074712	si:ch211-186e20.2	195.069	405.877	160.535	63.9952	61.8003	61.4173	-2.02279	0.358025	-5.64986	1.60576e-08	1.38177e-06
ENSDARG00000093707	CR385053.1	16.4384	11.6799	8.91859	4.9227	4.4143	0	-2.02024	0.949068	-2.12866	0.0332827	0.203312
ENSDARG00000093087	BX649388.3	31.7809	10.7066	22.6395	2.46135	6.62146	6.82415	-2.01032	0.721969	-2.7845	0.005361	0.0596775
ENSDARG00000088872	si:busm1-228j01.4	10.9589	5.83996	14.4069	3.69203	3.31073	0.974878	-2.00823	0.950682	-2.11241	0.034651	0.209084
ENSDARG00000015228	ero1a	143.562	152.812	139.953	31.9976	36.418	39.97	-2.00247	0.265226	-7.55006	4.35051e-14	1.00398e-11
ENSDARG00000092477	BX284666.1	17.5343	5.83996	20.5814	6.15338	1.10358	3.89951	-1.99921	0.882251	-2.26603	0.0234496	0.161538
ENSDARG00000074754	si:dkey-188i13.9	82.1919	13.6266	17.8372	9.84541	6.62146	11.6985	-1.99886	0.743454	-2.68862	0.0071749	0.0740386
ENSDARG00000075600	si:dkeyp-41f9.3	1637.26	1628.38	347.139	255.981	301.276	348.031	-1.99613	0.654316	-3.05072	0.00228297	0.0317552
ENSDARG00000040118	zgc:113232	38.3562	93.4394	148.872	11.0761	40.8323	19.4976	-1.97718	0.561602	-3.5206	0.000430571	0.00851913
ENSDARG00000042613	crp3	832.877	2622.14	1879.76	332.283	425.98	597.6	-1.9756	0.356319	-5.54445	2.94873e-08	2.38387e-06
ENSDARG00000096153	si:dkey-21h14.9	20.8219	7.78662	14.4069	2.46135	5.51788	2.92463	-1.97267	0.821624	-2.40093	0.0163533	0.127889
ENSDARG00000105095	AL929028.2	112.877	70.0796	179.058	23.3828	19.8644	48.7439	-1.97061	0.453352	-4.34675	1.3817e-05	0.000493312
ENSDARG00000033566	cyp17a1	203.836	211.212	166.709	50.4577	30.9001	66.2917	-1.97055	0.301624	-6.53312	6.44135e-11	9.08409e-09
ENSDARG00000013134	zmp:0000000545	224.658	145.999	155.046	40.6123	44.143	48.7439	-1.96996	0.285736	-6.89435	5.41135e-12	8.91994e-10
ENSDARG00000096587	itgam	17.5343	7.78662	8.91859	2.46135	3.31073	2.92463	-1.95944	0.882317	-2.2208	0.0263648	0.174736
ENSDARG00000098369	si:dkey-165o8.1	414.247	339.691	163.279	81.2246	51.8681	102.362	-1.95668	0.368676	-5.30733	1.11243e-07	7.73673e-06
ENSDARG00000087743	si:dkey-156k2.8	14.2466	19.4665	24.0116	2.46135	5.51788	6.82415	-1.94849	0.691495	-2.81779	0.0048355	0.0553922
ENSDARG00000091561	si:dkey-156k2.4	245.48	89.5461	202.383	41.843	54.0752	43.8695	-1.94213	0.380439	-5.10498	3.30837e-07	2.01882e-05
ENSDARG00000010312	cp	5144.11	7525.77	5758.66	2197.99	1612.32	994.375	-1.93997	0.270389	-7.17476	7.24361e-13	1.38255e-10
ENSDARG00000041008		47.1233	41.8531	30.186	9.84541	16.5536	4.87439	-1.93529	0.539029	-3.59033	0.000330254	0.00692851
ENSDARG00000106441	CABZ01010710.1	26.3014	7.78662	15.779	2.46135	5.51788	4.87439	-1.93507	0.793254	-2.43941	0.0147112	0.119963
ENSDARG00000101160	apoa4a	415.343	608.329	520.708	166.141	155.604	84.8144	-1.93079	0.273961	-7.04766	1.81945e-12	3.25259e-10
ENSDARG00000095751	leg1.2	865.754	1158.26	298.43	206.754	172.158	230.071	-1.92972	0.38654	-4.99229	5.96679e-07	3.32415e-05
ENSDARG00000074210	zgc:110286	55.8905	318.278	85.0696	25.8442	30.9001	63.3671	-1.92868	0.589058	-3.27418	0.00105969	0.0173325
ENSDARG00000053131	irak3	93.1508	63.2663	373.209	40.6123	51.8681	47.769	-1.92097	0.553612	-3.46988	0.000520691	0.00986399
ENSDARG00000104398	si:ch73-343g19.4	26.3014	22.3865	17.1511	6.15338	2.20715	8.7739	-1.92085	0.667933	-2.87581	0.00402988	0.0489232
ENSDARG00000010729	CABZ01073795.1	106.301	53.533	111.825	13.5374	50.7645	7.79902	-1.91728	0.594264	-3.22631	0.00125397	0.0198453
ENSDARG00000079075	si:ch211-71m22.3	23.0137	8.75994	18.5232	6.15338	4.4143	2.92463	-1.91672	0.759341	-2.52418	0.0115967	0.102529
ENSDARG00000099418	BX649198.1	302.466	277.398	100.163	40.6123	52.9717	85.7893	-1.91352	0.425837	-4.49355	7.00463e-06	0.000277832
ENSDARG00000015355	fosl1a	456.987	559.663	2168.59	145.22	377.423	323.659	-1.91222	0.79363	-2.40946	0.0159762	0.126341
ENSDARG00000031588	si:dkey-239b22.1	6916.17	5047.67	6342.49	1175.3	2325.24	1372.63	-1.90931	0.253915	-7.51948	5.49949e-14	1.24647e-11
ENSDARG00000089934	si:ch211-64i20.3	64.6576	5.83996	34.9883	9.84541	4.4143	13.6483	-1.90923	0.793174	-2.40707	0.016081	0.126667
ENSDARG00000077688	cpo	309.041	924.661	364.29	121.837	125.808	177.428	-1.90855	0.382025	-4.99587	5.85708e-07	3.27493e-05
ENSDARG00000061462	vwa7	1293.15	1197.19	1152.56	295.362	337.694	336.333	-1.9078	0.143533	-13.2917	2.58546e-40	4.68799e-37
ENSDARG00000106873	CABZ01057446.1	139.178	174.226	255.895	54.1498	60.6967	38.0202	-1.90683	0.320016	-5.95856	2.54471e-09	2.56339e-07
ENSDARG00000100830	si:ch211-127b16.6	27.3973	29.1998	50.0813	12.3068	9.93219	6.82415	-1.90245	0.538269	-3.53439	0.000408724	0.00815463
ENSDARG00000102163	CR361561.2	66.8494	26.2798	124.86	11.0761	33.1073	14.6232	-1.89443	0.601574	-3.14912	0.00163766	0.0243269
ENSDARG00000105583	si:dkeyp-75h12.7	9.86302	20.4399	13.0349	1.23068	3.31073	6.82415	-1.89335	0.827969	-2.28674	0.0222113	0.155816
ENSDARG00000096311	si:dkey-211g8.8	54.7946	5.83996	6.17441	6.15338	8.82861	2.92463	-1.8932	0.9642	-1.9635	0.0495884	0.260915
ENSDARG00000092604	si:ch211-15j1.4	71.2329	50.613	56.9417	9.84541	26.4858	11.6985	-1.89211	0.457432	-4.13637	3.52844e-05	0.00109204
ENSDARG00000088900	si:dkey-21o19.2	58.0822	57.4263	59.6859	12.3068	15.4501	19.4976	-1.87827	0.390951	-4.80437	1.55238e-06	7.4635e-05
ENSDARG00000033160	nr1d1	14236.7	10312.4	5283.23	3768.33	3003.93	1349.23	-1.87711	0.534728	-3.51041	0.000447424	0.00875703
ENSDARG00000094681	hbl2	27.3973	27.2532	25.3837	8.61473	5.51788	7.79902	-1.86851	0.55478	-3.36802	0.000757104	0.0132272
ENSDARG00000104740	si:ch211-223g7.6	143.562	121.666	229.139	40.6123	62.9038	33.1458	-1.862	0.354244	-5.25625	1.47023e-07	9.97912e-06
ENSDARG00000088831	si:dkey-81j8.6	66.8494	86.6261	61.7441	22.1522	17.6572	19.4976	-1.85993	0.366525	-5.0745	3.88524e-07	2.30278e-05
ENSDARG00000095592	si:dkey-11o15.5	293.699	290.051	277.162	73.8406	67.3181	95.538	-1.85647	0.216097	-8.59088	8.63067e-18	3.47761e-15
ENSDARG00000105530	si:dkey-19b23.14	14.2466	27.2532	33.6162	8.61473	6.62146	5.84927	-1.85618	0.622568	-2.9815	0.00286843	0.0378654
ENSDARG00000098218	si:dkey-261j11.1	199.452	125.559	124.174	43.0737	20.9679	59.4675	-1.85446	0.385318	-4.8128	1.48833e-06	7.18273e-05
ENSDARG00000105311	BX927327.1	30.685	11.6799	39.1046	4.9227	8.82861	8.7739	-1.85147	0.657297	-2.81679	0.00485069	0.0555412
ENSDARG00000045999	saa	17.5343	26.2798	78.2091	11.0761	4.4143	18.5227	-1.84608	0.701856	-2.63028	0.00853142	0.0837148
ENSDARG00000045887	mmp30	2166.58	357.211	1917.5	459.042	413.841	362.655	-1.84595	0.713112	-2.58859	0.009637	0.0912818
ENSDARG00000096979	NPC2 (1 of many)	54.7946	111.933	74.7789	30.7669	14.3465	22.4222	-1.84582	0.424534	-4.34788	1.3746e-05	0.000491466
ENSDARG00000088861	znf1021	32.8767	4.86664	25.3837	7.38406	4.4143	5.84927	-1.84334	0.797231	-2.31218	0.0207679	0.149329
ENSDARG00000103238	CR848751.1	23.0137	17.5199	7.5465	6.15338	3.31073	3.89951	-1.84154	0.783396	-2.35071	0.0187378	0.139335
ENSDARG00000094175	znf1027	246.576	57.4263	297.058	84.9167	69.5253	13.6483	-1.84094	0.926532	-1.98691	0.0469319	0.252355
ENSDARG00000096588	adgre15	13.1507	17.5199	19.2093	4.9227	1.10358	7.79902	-1.84013	0.764632	-2.40656	0.0161036	0.126717
ENSDARG00000104399	tppp	158.904	228.732	321.755	55.3804	51.8681	90.6636	-1.8399	0.334466	-5.501	3.77638e-08	2.97713e-06
ENSDARG00000099639	trim35-19	17.5343	10.7066	10.9767	3.69203	3.31073	3.89951	-1.83516	0.787364	-2.33076	0.019766	0.144184
ENSDARG00000061717	cytip	62.4658	77.8662	58.9999	20.9215	15.4501	19.4976	-1.83437	0.373354	-4.91321	8.95957e-07	4.6511e-05
ENSDARG00000106219	CABZ01027551.1	77.8083	59.373	118	20.9215	27.5894	23.3971	-1.83293	0.389597	-4.70467	2.54275e-06	0.000113241
ENSDARG00000097909	si:dkey-195m11.11	51.5069	40.8797	134.465	24.6135	12.1393	27.2966	-1.83161	0.536515	-3.4139	0.000640398	0.0116035
ENSDARG00000035663	zgc:103438	741.918	1211.79	502.185	217.83	177.676	296.363	-1.82562	0.317364	-5.75244	8.79638e-09	8.03224e-07
ENSDARG00000103297	FO704607.1	24.1096	21.4132	16.4651	4.9227	5.51788	6.82415	-1.82556	0.630468	-2.89557	0.00378473	0.0466685
ENSDARG00000093443	BX323559.2	26.3014	15.5732	52.1394	2.46135	14.3465	9.74878	-1.82075	0.698196	-2.60779	0.00911301	0.0875601
ENSDARG00000007769	sult5a1	124.932	109.013	244.232	35.6896	56.2824	43.8695	-1.8194	0.374432	-4.8591	1.17921e-06	5.86948e-05
ENSDARG00000095739	si:dkey-73p2.1	80.0001	84.6795	96.7324	17.2295	22.0715	34.1207	-1.81924	0.354912	-5.12589	2.96133e-07	1.83526e-05
ENSDARG00000069675	her8.2	110.685	106.093	114.57	30.7669	32.0037	31.1961	-1.81883	0.284597	-6.39091	1.64902e-10	2.13573e-08
ENSDARG00000094055	si:dkey-88l16.3	43.8357	35.0398	41.1627	12.3068	12.1393	9.74878	-1.818	0.456688	-3.98084	6.86728e-05	0.00187851
ENSDARG00000057652	dbpb	4650.96	6166.03	1976.5	1448.51	1206.21	974.878	-1.81754	0.335461	-5.41805	6.02524e-08	4.49855e-06
ENSDARG00000015638	gemin2	374.795	365.971	427.406	121.837	107.047	104.312	-1.81463	0.188445	-9.6295	6.00236e-22	3.46295e-19
ENSDARG00000109052	CABZ01088569.1	10.9589	16.5466	7.5465	3.69203	4.4143	1.94976	-1.80663	0.85587	-2.11087	0.0347834	0.209675
ENSDARG00000093975	si:dkey-222h21.9	15.3425	13.6266	18.5232	7.38406	6.62146	0	-1.80035	0.860836	-2.0914	0.0364926	0.216188
ENSDARG00000108449	CABZ01085462.1	40.548	22.3865	64.4882	18.4601	11.0358	7.79902	-1.79772	0.566041	-3.17596	0.00149343	0.0227011
ENSDARG00000102951	si:dkey-193i10.4	99.7261	57.4263	161.221	30.7669	35.3144	26.3217	-1.79312	0.420035	-4.26897	1.96374e-05	0.000661136
ENSDARG00000104026	si:dkeyp-35e5.5	199.452	265.718	262.755	39.3816	68.4217	101.387	-1.79071	0.323304	-5.5388	3.04551e-08	2.43881e-06
ENSDARG00000097352	si:ch211-147g22.7	20.8219	11.6799	8.23254	1.23068	3.31073	6.82415	-1.79028	0.860454	-2.08062	0.0374687	0.219917
ENSDARG00000098279	si:dkey-205i10.1	99.7261	71.0529	103.593	15.9988	27.5894	35.0956	-1.78921	0.371303	-4.81873	1.44472e-06	7.01226e-05
ENSDARG00000098268	si:dkey-48g21.4	12.0548	5.83996	19.8953	3.69203	5.51788	1.94976	-1.78737	0.874741	-2.04331	0.0410216	0.232752
ENSDARG00000092428	BX649599.1	9.86302	24.3332	17.1511	2.46135	4.4143	7.79902	-1.78401	0.75168	-2.37337	0.0176266	0.134289
ENSDARG00000034063	unm_sa911	86.5754	123.613	131.721	35.6896	35.3144	29.2463	-1.77967	0.31387	-5.67009	1.42722e-08	1.24502e-06
ENSDARG00000061747	si:ch73-147f11.1	41.6439	60.3463	67.2324	22.1522	16.5536	11.6985	-1.76883	0.42899	-4.12324	3.73578e-05	0.00114487
ENSDARG00000099597	si:ch211-209n20.3	60.274	28.2265	46.6511	9.84541	9.93219	19.4976	-1.76504	0.509978	-3.46101	0.000538151	0.0100968
ENSDARG00000003977	zgc:153896	562.192	1004.47	692.219	270.749	184.297	210.574	-1.76449	0.253733	-6.95412	3.54782e-12	6.00409e-10
ENSDARG00000101571	si:ch211-106j21.4	132.603	111.933	96.0463	15.9988	26.4858	56.5429	-1.76364	0.421896	-4.18027	2.91167e-05	0.000928553
ENSDARG00000045904	nr2e3	348.493	261.825	180.43	67.6872	51.8681	112.111	-1.76301	0.342438	-5.14841	2.62706e-07	1.66304e-05
ENSDARG00000101030	si:ch73-158p21.3	52.6028	54.5063	24.6976	17.2295	9.93219	11.6985	-1.76031	0.513178	-3.43022	0.000603092	0.0110618
ENSDARG00000088740	hmgcll1	23.0137	15.5732	29.4999	2.46135	6.62146	10.7237	-1.75899	0.668955	-2.62946	0.008552	0.0838518
ENSDARG00000075263	ankrd1a	396.713	1067.74	310.092	148.912	179.883	195.95	-1.75623	0.395667	-4.43864	9.05276e-06	0.000345052
ENSDARG00000039682	si:ch211-121a2.2	407.672	1520.34	491.208	98.4541	294.655	326.584	-1.74844	0.769424	-2.2724	0.0230621	0.15995
ENSDARG00000102475	si:dkey-3p4.1	77.8083	21.4132	61.058	12.3068	7.72503	27.2966	-1.74651	0.606041	-2.88183	0.00395373	0.0482015
ENSDARG00000027584	ttpa	463.562	772.822	600.975	195.678	210.783	144.282	-1.74077	0.243384	-7.15234	8.53106e-13	1.60415e-10
ENSDARG00000103760	cfhl2	161.096	481.797	258.639	52.9191	94.9076	121.86	-1.73714	0.408701	-4.25041	2.13381e-05	0.000707139
ENSDARG00000100303	CU638714.1	82.1919	24.3332	66.5464	20.9215	17.6572	13.6483	-1.73506	0.517924	-3.35003	0.000808022	0.013963
ENSDARG00000059361	slc39a4	63.5617	99.2794	43.2208	23.3828	11.0358	27.2966	-1.73097	0.472661	-3.66219	0.00025007	0.00555868
ENSDARG00000099585	si:dkeyp-4c4.2	292.603	316.331	395.162	79.9939	109.254	113.086	-1.72985	0.2291	-7.55061	4.33229e-14	1.00398e-11
ENSDARG00000077308	gpr84	58.0822	62.2929	224.337	25.8442	17.6572	60.4424	-1.72866	0.58894	-2.9352	0.00333333	0.0424143
ENSDARG00000094098	si:ch211-278p9.3	104.11	85.6528	83.6975	23.3828	25.3823	33.1458	-1.7267	0.323595	-5.33599	9.50236e-08	6.75679e-06
ENSDARG00000102468	si:dkey-71l4.5	155.617	82.7328	32.2441	27.0749	32.0037	22.4222	-1.72511	0.526501	-3.27656	0.00105078	0.0172497
ENSDARG00000092858	si:ch1073-126c3.2	590.685	980.14	629.789	171.064	221.819	271.991	-1.72395	0.256415	-6.72328	1.77677e-11	2.73353e-09
ENSDARG00000103943	CR450842.5	94.2467	51.5863	24.6976	3.69203	11.0358	36.0705	-1.72349	0.711728	-2.42155	0.0154543	0.123921
ENSDARG00000097536	CR848844.1	32.8767	29.1998	29.4999	11.0761	12.1393	4.87439	-1.72117	0.536204	-3.20993	0.00132769	0.0207406
ENSDARG00000033227	lect2l	569.864	802.995	1561.44	281.825	307.898	302.212	-1.71933	0.319444	-5.38227	7.35528e-08	5.34996e-06
ENSDARG00000037408	tbc1d10c	113.973	113.879	112.511	44.3043	27.5894	32.171	-1.71745	0.295011	-5.82163	5.82766e-09	5.56148e-07
ENSDARG00000052646	ftr69	12.0548	11.6799	22.6395	6.15338	3.31073	4.87439	-1.71634	0.74055	-2.31766	0.0204678	0.148027
ENSDARG00000094771	si:dkey-280e8.1	6.57535	14.5999	10.9767	2.46135	4.4143	2.92463	-1.71627	0.864544	-1.98517	0.0471252	0.253233
ENSDARG00000088171	ciartb	570.959	546.037	306.662	215.368	140.154	79.94	-1.71179	0.352901	-4.85062	1.23076e-06	6.10212e-05
ENSDARG00000055270	si:ch1073-358c10.1	321.096	255.985	209.93	65.2258	75.0432	100.412	-1.69975	0.264446	-6.42758	1.2965e-10	1.75062e-08
ENSDARG00000094004	FP102120.1	66.8494	83.7061	80.9533	28.3056	25.3823	18.5227	-1.69375	0.345683	-4.89973	9.59708e-07	4.94162e-05
ENSDARG00000098377	tnfrsf11b	126.028	438.971	231.883	67.6872	65.111	113.086	-1.69362	0.41873	-4.04466	5.24001e-05	0.00151156
ENSDARG00000096756	si:ch211-196c10.13	16.4384	14.5999	30.186	1.23068	8.82861	8.7739	-1.6877	0.735157	-2.2957	0.0216929	0.153276
ENSDARG00000074322	si:ch211-194m7.3	359.452	366.944	915.87	163.68	115.876	232.996	-1.68057	0.380751	-4.41382	1.01562e-05	0.000381369
ENSDARG00000040250	si:ch211-132g1.1	31.7809	27.2532	21.9534	2.46135	6.62146	15.598	-1.67597	0.648701	-2.58358	0.00977801	0.0922828
ENSDARG00000077874	vwa10.1	214.795	209.265	170.139	55.3804	75.0432	55.568	-1.67254	0.248658	-6.72627	1.74062e-11	2.69424e-09
ENSDARG00000088634	adcy1b	907.398	1016.15	367.72	274.441	221.819	222.272	-1.6723	0.329407	-5.0767	3.84047e-07	2.28851e-05
ENSDARG00000107493	BX936391.2	473.425	401.984	332.046	116.914	121.393	140.382	-1.66737	0.212195	-7.85773	3.91153e-15	1.10327e-12
ENSDARG00000100654	si:dkey-207m2.4	466.85	528.517	401.336	173.525	177.676	89.6888	-1.66705	0.27095	-6.1526	7.62229e-10	8.75528e-08
ENSDARG00000095801	BX649485.2	99.7261	72.9995	59.6859	23.3828	20.9679	28.2715	-1.66576	0.368639	-4.51867	6.22304e-06	0.000251148
ENSDARG00000107367	AL773596.1	24.1096	20.4399	10.9767	4.9227	5.51788	6.82415	-1.66094	0.680316	-2.44142	0.0146295	0.119424
ENSDARG00000103154	si:ch73-144l3.1	32.8767	38.9331	18.5232	8.61473	11.0358	8.7739	-1.65664	0.554184	-2.98933	0.00279589	0.0370854
ENSDARG00000101147	znf987	165.48	64.2396	189.348	35.6896	58.4895	38.9951	-1.65555	0.420589	-3.93626	8.27622e-05	0.00218164
ENSDARG00000098881	si:dkey-238i5.3	10.9589	18.4932	13.0349	8.61473	3.31073	1.94976	-1.65083	0.794909	-2.07676	0.0378239	0.221337
ENSDARG00000100690	si:ch211-256e16.11	101.918	76.8928	76.837	20.9215	27.5894	32.171	-1.64983	0.338882	-4.86844	1.1248e-06	5.63177e-05
ENSDARG00000097698	si:dkey-117a8.4	12.0548	9.73327	12.3488	4.9227	1.10358	4.87439	-1.64805	0.84047	-1.96086	0.0498951	0.261854
ENSDARG00000088234	si:ch211-217k17.12	21.9178	22.3865	47.3371	4.9227	5.51788	18.5227	-1.64804	0.663291	-2.48464	0.0129683	0.110211
ENSDARG00000090730	zgc:158446	155.617	227.759	317.639	71.3792	62.9038	89.6888	-1.64803	0.309088	-5.33193	9.71765e-08	6.89057e-06
ENSDARG00000057365	elovl8b	115.069	134.319	91.93	33.2283	33.1073	41.9197	-1.64698	0.305368	-5.39345	6.91192e-08	5.07107e-06
ENSDARG00000067815		155.617	109.986	65.8603	29.5362	38.6252	37.0454	-1.64462	0.381475	-4.3112	1.62371e-05	0.000556997
ENSDARG00000100900	si:ch211-183d5.2	71.2329	72.0262	136.523	14.7681	49.6609	25.3468	-1.64172	0.468527	-3.504	0.000458319	0.00892753
ENSDARG00000074487	CR762483.1	26.3014	54.5063	212.674	19.6908	28.693	45.8193	-1.64146	0.650848	-2.52203	0.0116678	0.102843
ENSDARG00000076015		46.0274	48.6664	32.9302	17.2295	12.1393	11.6985	-1.63859	0.451829	-3.62658	0.000287196	0.00622585
ENSDARG00000096382	neu3.1	191.781	194.665	212.674	62.7645	50.7645	78.9651	-1.63453	0.244941	-6.67315	2.50373e-11	3.76078e-09
ENSDARG00000109189	CR762420.2	14.2466	16.5466	16.4651	3.69203	6.62146	4.87439	-1.63438	0.687375	-2.37771	0.0174205	0.133233
ENSDARG00000012499	per1b	9996.72	8338.49	4013.36	3664.95	2390.35	1160.1	-1.6311	0.554329	-2.94247	0.00325601	0.0417022
ENSDARG00000016541	sash3	104.11	111.933	102.221	36.9203	30.9001	35.0956	-1.62912	0.284192	-5.73245	9.89878e-09	8.91066e-07
ENSDARG00000053525	enpp7.2	19.726	73.9729	27.4418	24.6135	12.1393	2.92463	-1.62793	0.73019	-2.22946	0.0257834	0.172318
ENSDARG00000074457		75.6165	141.132	152.988	30.7669	34.2109	54.5932	-1.62531	0.374093	-4.34466	1.39489e-05	0.000496625
ENSDARG00000101278	CU207245.1	58.0822	19.4665	48.0232	13.5374	16.5536	10.7237	-1.62529	0.53916	-3.01448	0.00257417	0.0349214
ENSDARG00000099318	CABZ01062422.1	101.918	48.6664	78.8952	22.1522	28.693	23.3971	-1.62525	0.395293	-4.11151	3.93074e-05	0.00119356
ENSDARG00000075016	apobb.2	76.7124	246.252	198.953	15.9988	78.3539	75.0656	-1.61944	0.532717	-3.03996	0.00236608	0.0325545
ENSDARG00000058094	ciarta	4162.2	4084.08	2172.7	1501.42	1111.3	790.626	-1.61444	0.288325	-5.59939	2.15104e-08	1.77864e-06
ENSDARG00000106231	CABZ01094910.1	33.9726	44.773	34.9883	12.3068	13.2429	11.6985	-1.61068	0.45492	-3.54058	0.000399242	0.008018
ENSDARG00000098323	FO704889.1	84.3836	46.7197	124.86	28.3056	39.7287	16.5729	-1.60807	0.463999	-3.46567	0.000528904	0.00995849
ENSDARG00000011573	abcb11a	483.288	895.461	773.173	257.211	241.683	208.624	-1.60699	0.244996	-6.55924	5.40812e-11	7.75623e-09
ENSDARG00000053526	enpp7.1	1705.21	4151.24	1579.28	996.848	655.524	791.601	-1.60532	0.338044	-4.74883	2.04594e-06	9.44294e-05
ENSDARG00000105212	cfhl1	143.562	277.398	155.046	51.6884	65.111	72.141	-1.60335	0.3228	-4.96701	6.79945e-07	3.68812e-05
ENSDARG00000041257	smtnl1	329.863	320.225	220.22	111.992	113.668	61.4173	-1.60285	0.290497	-5.51762	3.43617e-08	2.71736e-06
ENSDARG00000058023	si:dkey-11o15.7	78.9042	144.052	185.232	47.9964	47.4538	39.97	-1.6008	0.35748	-4.478	7.53439e-06	0.000296069
ENSDARG00000104217	gpc2	184.11	144.052	162.593	51.6884	69.5253	40.9449	-1.6004	0.277946	-5.75798	8.51284e-09	7.80139e-07
ENSDARG00000089090	mmd2b	59.1781	33.0931	39.7906	14.7681	9.93219	18.5227	-1.59938	0.471646	-3.39107	0.000696206	0.0124459
ENSDARG00000038424	si:dkey-8k3.2	1568.22	2959.89	2587.08	633.798	571.652	1143.53	-1.59829	0.300117	-5.32557	1.00635e-07	7.09614e-06
ENSDARG00000092197	si:dkeyp-53e4.4	147.945	82.7328	141.325	39.3816	28.693	54.5932	-1.59576	0.35715	-4.46804	7.8939e-06	0.000306402
ENSDARG00000078167	si:dkeyp-100h4.1	281.644	108.039	315.581	75.0712	96.0111	63.3671	-1.59151	0.382826	-4.15727	3.22072e-05	0.00101563
ENSDARG00000104266	si:dkey-29m1.2	156.712	78.8395	201.011	50.4577	54.0752	40.9449	-1.59141	0.37164	-4.28214	1.85108e-05	0.000628203
ENSDARG00000077466	BX324215.1	15.3425	12.6533	8.91859	4.9227	4.4143	2.92463	-1.59118	0.782095	-2.03451	0.0418997	0.235942
ENSDARG00000103381	si:ch211-199m9.2	168.767	192.719	253.837	45.535	111.461	47.769	-1.58959	0.362791	-4.38157	1.17826e-05	0.000431604
ENSDARG00000095245	si:ch211-157j23.5	50.411	70.0796	44.5929	4.9227	20.9679	28.2715	-1.5865	0.530461	-2.99079	0.00278252	0.0369813
ENSDARG00000015752	zap70	43.8357	32.1198	36.3604	15.9988	8.82861	12.6734	-1.58612	0.470091	-3.37406	0.000740679	0.013048
ENSDARG00000100184	BX908782.2	146.849	321.198	155.046	60.3031	92.7004	54.5932	-1.58548	0.365966	-4.33232	1.47547e-05	0.000518047
ENSDARG00000093156	si:ch73-21g5.7	10.9589	12.6533	25.3837	6.15338	6.62146	3.89951	-1.58446	0.725069	-2.18526	0.0288701	0.185114
ENSDARG00000062811	p2ry10	24.1096	13.6266	12.3488	8.61473	3.31073	4.87439	-1.57957	0.71741	-2.20177	0.0276819	0.180416
ENSDARG00000070605	b4galnt2.2	25.2055	14.5999	11.6628	2.46135	5.51788	8.7739	-1.57927	0.732541	-2.15588	0.0310934	0.194219
ENSDARG00000043792	si:rp71-7l19.2	61.3699	38.9331	80.9533	13.5374	29.7966	17.5478	-1.5767	0.457433	-3.44685	0.000567169	0.0105245
ENSDARG00000089211	si:dkey-53k12.33	15.3425	15.5732	17.1511	2.46135	6.62146	6.82415	-1.57647	0.693776	-2.27231	0.0230678	0.15995
ENSDARG00000086492	si:dkey-265e15.2	29.5891	29.1998	42.5348	8.61473	6.62146	18.5227	-1.57339	0.543985	-2.89234	0.00382382	0.0469943
ENSDARG00000029546	grem1a	65.7535	39.9064	62.4301	22.1522	24.2787	10.7237	-1.56951	0.444129	-3.53389	0.000409486	0.00815918
ENSDARG00000096885	CR388164.2	15.3425	23.3599	16.4651	6.15338	6.62146	5.84927	-1.56674	0.636939	-2.45979	0.0139019	0.115441
ENSDARG00000098212	CABZ01024848.1	56.9864	31.1465	85.7556	17.2295	24.2787	17.5478	-1.56612	0.475394	-3.29435	0.000986487	0.0163481
ENSDARG00000058553	sprb	31.7809	30.1731	25.3837	2.46135	8.82861	17.5478	-1.56504	0.62541	-2.50243	0.0123345	0.1065
ENSDARG00000105307	BX005331.1	258.63	272.532	196.209	55.3804	73.9396	115.036	-1.56349	0.296707	-5.26949	1.36804e-07	9.33543e-06
ENSDARG00000006341	tas1r3	121.644	156.706	63.8022	27.0749	43.0395	44.8444	-1.56208	0.398418	-3.92071	8.82879e-05	0.00230575
ENSDARG00000105100	si:dkey-3h2.2	78.9042	60.3463	78.8952	24.6135	9.93219	38.9951	-1.56025	0.455136	-3.42809	0.000607841	0.0111248
ENSDARG00000107120	CABZ01078989.1	123.836	189.799	119.372	43.0737	49.6609	53.6183	-1.55919	0.298831	-5.21765	1.81203e-07	1.20731e-05
ENSDARG00000075397	cipca	642.192	824.408	382.813	257.211	174.365	195.95	-1.55916	0.288508	-5.40421	6.50939e-08	4.80351e-06
ENSDARG00000099377	si:cabz01030277.1	160	230.679	178.372	47.9964	87.1825	58.4927	-1.55289	0.291666	-5.3242	1.01399e-07	7.13021e-06
ENSDARG00000102825	olfm2b	113.973	170.332	85.7556	35.6896	55.1788	35.0956	-1.55135	0.358369	-4.32892	1.49841e-05	0.000523926
ENSDARG00000030357	zgc:66313	63.5617	64.2396	37.0464	14.7681	14.3465	26.3217	-1.55134	0.44684	-3.4718	0.00051699	0.00980151
ENSDARG00000094511	ccl20b	40.548	38.9331	78.8952	17.2295	28.693	8.7739	-1.55018	0.524217	-2.95713	0.00310513	0.0402748
ENSDARG00000108093	BX936391.3	51.5069	36.0131	48.0232	22.1522	8.82861	15.598	-1.55011	0.461361	-3.35986	0.000779823	0.0135495
ENSDARG00000055656	pdzd3b	117.26	298.811	94.6742	63.9952	33.1073	77.0154	-1.54928	0.463112	-3.34536	0.000821751	0.0141521
ENSDARG00000077220	si:ch211-208f21.3	101.918	52.5597	130.349	23.3828	29.7966	43.8695	-1.5491	0.421892	-3.6718	0.000240848	0.00538672
ENSDARG00000042014	cyp11c1	98.6302	136.266	52.1394	30.7669	28.693	38.0202	-1.54849	0.410079	-3.77609	0.000159312	0.00381523
ENSDARG00000098058	im:7150988	589.59	754.329	570.103	183.371	258.237	212.523	-1.54721	0.203038	-7.62031	2.53067e-14	6.4241e-12
ENSDARG00000107204	CABZ01063790.1	21.9178	11.6799	35.6743	6.15338	9.93219	7.79902	-1.54539	0.650845	-2.37444	0.0175756	0.133942
ENSDARG00000098354	CR388206.2	17.5343	16.5466	15.779	3.69203	3.31073	9.74878	-1.54351	0.702676	-2.19662	0.0280479	0.181709
ENSDARG00000098774	si:zfos-741a10.3	13.1507	27.2532	22.6395	6.15338	7.72503	7.79902	-1.54123	0.620029	-2.48574	0.0129284	0.109982
ENSDARG00000040004		278.356	233.599	265.499	82.4553	82.7682	101.387	-1.53986	0.211581	-7.27787	3.39137e-13	6.72577e-11
ENSDARG00000099217	zgc:109982	30.685	65.2129	34.3023	23.3828	12.1393	9.74878	-1.53875	0.526741	-2.92126	0.00348616	0.04381
ENSDARG00000051970	smu1b	690.412	1123.22	432.208	317.514	236.165	220.322	-1.53704	0.3187	-4.82283	1.41535e-06	6.91425e-05
ENSDARG00000086218	nkd3	41.6439	31.1465	19.8953	15.9988	2.20715	13.6483	-1.53555	0.652285	-2.35411	0.018567	0.138543
ENSDARG00000075996	si:dkey-103d23.5	37.2603	11.6799	37.0464	6.15338	6.62146	16.5729	-1.53537	0.666788	-2.30264	0.0212992	0.151636
ENSDARG00000099099	CABZ01015815.1	223.562	144.052	21.9534	47.9964	44.143	41.9197	-1.53484	0.600545	-2.55575	0.010596	0.0970698
ENSDARG00000102987	capn7	557.809	349.424	142.011	105.838	122.497	133.558	-1.53175	0.401426	-3.81579	0.00013575	0.00331028
ENSDARG00000055186	ccr9a	315.617	501.263	445.929	134.144	98.2183	203.749	-1.53161	0.292936	-5.22849	1.70903e-07	1.14772e-05
ENSDARG00000105017	CT737138.1	67.9453	27.2532	83.6975	18.4601	33.1073	10.7237	-1.53113	0.546638	-2.801	0.00509453	0.0575304
ENSDARG00000100250	ftr41	20.8219	9.73327	10.9767	6.15338	3.31073	4.87439	-1.52814	0.760878	-2.00839	0.0446019	0.244329
ENSDARG00000095724	si:ch211-196c10.15	1242.74	835.115	890.487	539.036	302.38	191.076	-1.52543	0.329087	-4.63534	3.56354e-06	0.000154369
ENSDARG00000089296	si:dkey-240n22.6	1227.4	800.075	571.476	356.896	243.89	302.212	-1.52427	0.280942	-5.42558	5.77677e-08	4.33856e-06
ENSDARG00000093224	CR456628.1	74.5206	24.3332	43.9069	14.7681	23.1751	11.6985	-1.5222	0.532815	-2.85691	0.00427792	0.0510315
ENSDARG00000098700	il1b	58.0822	101.226	214.046	17.2295	37.5216	75.0656	-1.5208	0.552455	-2.75281	0.0059087	0.0640333
ENSDARG00000104918	si:ch211-196f19.1	305.754	250.145	423.29	99.6848	81.6646	159.88	-1.51891	0.303965	-4.99698	5.82344e-07	3.26647e-05
ENSDARG00000043798	ms4a17a.1	21.9178	34.0665	62.4301	7.38406	15.4501	18.5227	-1.51725	0.566949	-2.67617	0.00744697	0.075627
ENSDARG00000037603	zgc:162144	62.4658	83.7061	30.872	28.3056	22.0715	11.6985	-1.51667	0.50337	-3.01303	0.00258649	0.0349955
ENSDARG00000091715	si:dkey-162h11.2	6075.62	3280.11	7890.2	1782.02	2223.71	2024.82	-1.51598	0.275706	-5.49854	3.82943e-08	3.00031e-06
ENSDARG00000104008	si:ch211-232d10.3	100.822	110.959	157.79	31.9976	36.418	60.4424	-1.51531	0.343385	-4.41287	1.02009e-05	0.000381369
ENSDARG00000091603	CABZ01066696.1	25.2055	39.9064	23.3255	7.38406	5.51788	17.5478	-1.51415	0.59475	-2.54585	0.0109011	0.0988302
ENSDARG00000068638	lpar5b	18.6302	17.5199	26.0697	9.84541	5.51788	6.82415	-1.50755	0.607158	-2.48295	0.0130298	0.110401
ENSDARG00000088625	si:ch211-142d6.2	143.562	169.359	100.163	29.5362	22.0715	92.6134	-1.50679	0.482866	-3.12051	0.00180539	0.0263693
ENSDARG00000088885	si:ch1073-340i21.3	38.3562	216.079	29.4999	27.0749	37.5216	35.0956	-1.50641	0.6506	-2.31542	0.02059	0.148572
ENSDARG00000094281	si:ch73-196i15.3	35.0685	24.3332	34.9883	14.7681	12.1393	6.82415	-1.50378	0.51802	-2.90294	0.00369674	0.0458211
ENSDARG00000093381	tgm2l	65.7535	71.0529	125.546	25.8442	30.9001	36.0705	-1.50283	0.380415	-3.9505	7.79892e-05	0.00208835
ENSDARG00000098928	si:ch211-196h24.1	77.8083	62.2929	113.197	15.9988	35.3144	38.0202	-1.49813	0.41036	-3.65077	0.000261457	0.00574639
ENSDARG00000092398	BX936320.1	179.726	152.812	128.976	60.3031	50.7645	52.6434	-1.49294	0.261561	-5.70781	1.14442e-08	1.01577e-06
ENSDARG00000069270	si:dkey-182i3.11	12.0548	21.4132	26.7558	6.15338	5.51788	9.74878	-1.49289	0.647047	-2.30724	0.0210414	0.150461
ENSDARG00000102473	zgc:171673	510.685	346.504	233.941	114.453	155.604	116.985	-1.4919	0.300531	-4.96421	6.89819e-07	3.72576e-05
ENSDARG00000087195	rorc	69.0412	50.613	39.1046	18.4601	11.0358	26.3217	-1.49156	0.456101	-3.27024	0.00107457	0.0175083
ENSDARG00000096519	irbpl	150.137	226.785	133.093	62.7645	66.2146	52.6434	-1.48961	0.293187	-5.08075	3.75942e-07	2.24548e-05
ENSDARG00000098616	si:ch211-134a4.3	12.0548	13.6266	13.7209	4.9227	2.20715	6.82415	-1.48844	0.753527	-1.9753	0.048234	0.257015
ENSDARG00000058731	slc2a6	167.671	187.852	509.045	102.146	78.3539	128.684	-1.48611	0.410769	-3.61788	0.000297029	0.00638449
ENSDARG00000104243	eomesb	20.8219	20.4399	18.5232	9.84541	9.93219	1.94976	-1.48323	0.675165	-2.19684	0.0280321	0.181709
ENSDARG00000019492	shbg	1538.63	1856.13	1039.36	542.728	537.442	505.962	-1.48249	0.218934	-6.77142	1.27524e-11	2.03598e-09
ENSDARG00000095057	si:dkey-103d23.3	31.7809	32.1198	34.9883	6.15338	13.2429	15.598	-1.48152	0.501428	-2.9546	0.00313072	0.0405476
ENSDARG00000100995	zgc:173615	58.0822	26.2798	60.372	11.0761	11.0358	29.2463	-1.48118	0.543951	-2.72301	0.00646903	0.0686671
ENSDARG00000078254	ftr14l	59.1781	48.6664	32.2441	13.5374	16.5536	19.4976	-1.4795	0.444755	-3.32655	0.000879293	0.0149303
ENSDARG00000106696	CABZ01085281.1	13.1507	23.3599	13.0349	7.38406	6.62146	3.89951	-1.47937	0.690452	-2.14262	0.0321439	0.198647
ENSDARG00000011785	tbx6	352.877	366.944	319.697	125.529	134.636	113.086	-1.47794	0.186314	-7.93251	2.14765e-15	6.41389e-13
ENSDARG00000103199	si:dkey-247k7.2	2655.34	1547.59	2236.51	727.33	1082.61	503.037	-1.47752	0.286257	-5.16151	2.44972e-07	1.55855e-05
ENSDARG00000101653	zgc:110171	167.671	105.119	91.244	38.151	54.0752	38.0202	-1.47673	0.341015	-4.33038	1.48853e-05	0.000521191
ENSDARG00000100941	clca5.2	15.3425	27.2532	27.4418	6.15338	14.3465	4.87439	-1.47657	0.633623	-2.33036	0.0197871	0.144267
ENSDARG00000102873	CT956002.2	132.603	140.159	74.7789	46.7657	30.9001	46.7941	-1.47503	0.352078	-4.18949	2.79581e-05	0.000894977
ENSDARG00000094491	si:ch211-202m22.1	53.6987	36.0131	51.4534	15.9988	14.3465	20.4724	-1.46855	0.421488	-3.48421	0.000493595	0.00945654
ENSDARG00000102083	CR792415.1	87.6713	63.2663	50.0813	28.3056	17.6572	26.3217	-1.46854	0.392889	-3.73778	0.00018565	0.0043236
ENSDARG00000099558	NPC1L1	840.549	1118.35	502.871	365.511	257.133	267.117	-1.46818	0.287049	-5.11473	3.1419e-07	1.93586e-05
ENSDARG00000091026	si:ch211-218h8.1	24.1096	13.6266	28.1278	7.38406	7.72503	8.7739	-1.46648	0.603412	-2.43031	0.0150859	0.122198
ENSDARG00000106968	CABZ01054727.1	50.411	57.4263	30.872	14.7681	15.4501	19.4976	-1.46448	0.447519	-3.27245	0.0010662	0.0173832
ENSDARG00000056047	noxa1	19.726	15.5732	32.9302	8.61473	5.51788	10.7237	-1.46408	0.617013	-2.37285	0.0176514	0.134362
ENSDARG00000076843	si:dkey-174i8.1	60.274	68.1329	99.4765	28.3056	30.9001	24.3719	-1.45922	0.360547	-4.04723	5.18282e-05	0.00149847
ENSDARG00000098406	si:dkey-22a18.2	116.164	117.773	176.314	49.227	52.9717	47.769	-1.45918	0.290601	-5.02126	5.13328e-07	2.92171e-05
ENSDARG00000091602	si:dkey-163f14.6	883.288	671.596	423.976	223.983	226.233	269.066	-1.45699	0.266232	-5.47262	4.43428e-08	3.44233e-06
ENSDARG00000102440	CABZ01070852.1	772.603	480.824	1300.74	258.442	327.762	347.057	-1.45303	0.318266	-4.56545	4.98415e-06	0.000207755
ENSDARG00000102520	BX323588.1	9.86302	17.5199	29.4999	7.38406	9.93219	3.89951	-1.45169	0.707305	-2.05243	0.0401283	0.229554
ENSDARG00000099689	si:dkey-203a12.3	41.6439	59.373	43.9069	8.61473	26.4858	17.5478	-1.45068	0.468029	-3.09955	0.00193815	0.0279387
ENSDARG00000091712	si:dkey-238d18.5	18.6302	20.4399	13.7209	1.23068	9.93219	7.79902	-1.44909	0.725305	-1.99791	0.0457264	0.248397
ENSDARG00000103436	BX548028.1	266.302	210.239	242.174	94.7621	87.1825	81.8897	-1.44782	0.214358	-6.7542	1.43625e-11	2.26455e-09
ENSDARG00000104770	CABZ01072815.1	261.918	180.066	262.755	65.2258	76.1468	116.01	-1.44726	0.285903	-5.06206	4.14744e-07	2.42587e-05
ENSDARG00000075932	si:ch73-211l2.3	63.5617	54.5063	32.2441	17.2295	23.1751	14.6232	-1.44214	0.448154	-3.21796	0.00129105	0.0203126
ENSDARG00000038668	gbp1	183.014	201.479	373.209	88.6087	112.565	78.9651	-1.44111	0.319042	-4.51699	6.27252e-06	0.000252298
ENSDARG00000092339	pimr61	77.8083	72.9995	43.9069	11.0761	26.4858	33.1458	-1.44031	0.455273	-3.16362	0.00155819	0.0234051
ENSDARG00000100621	CABZ01080550.1	136.986	71.0529	76.151	49.227	37.5216	18.5227	-1.43894	0.428327	-3.35945	0.000780973	0.0135602
ENSDARG00000032242	tnnt2c	74.5206	188.825	124.174	44.3043	38.6252	60.4424	-1.43214	0.382734	-3.74186	0.000182661	0.00426574
ENSDARG00000074745	zmp:0000000760	17.5343	63.2663	148.186	13.5374	46.3502	25.3468	-1.43058	0.667826	-2.14214	0.032182	0.198647
ENSDARG00000076269	zgc:172131	81.096	93.4394	111.139	33.2283	35.3144	38.0202	-1.42569	0.302796	-4.70843	2.49631e-06	0.000111565
ENSDARG00000076747	TMCC1 (1 of many)	305.754	339.691	412.313	182.14	129.118	85.7893	-1.42098	0.280524	-5.06546	4.07426e-07	2.39562e-05
ENSDARG00000088863	BX936412.1	37.2603	19.4665	15.093	8.61473	13.2429	4.87439	-1.42096	0.645084	-2.20276	0.0276118	0.18014
ENSDARG00000086947	si:ch211-147m6.1	549.042	523.65	1155.99	287.978	200.851	345.107	-1.41924	0.325138	-4.36504	1.27097e-05	0.000458942
ENSDARG00000070272	casp8l2	81.096	115.826	210.616	43.0737	58.4895	51.6685	-1.41696	0.382067	-3.70867	0.000208347	0.004795
ENSDARG00000074217	si:dkey-188i13.6	30.685	36.0131	24.6976	14.7681	9.93219	9.74878	-1.41235	0.500796	-2.82021	0.00479926	0.0550764
ENSDARG00000088689	si:ch211-201o1.1	381.37	642.396	386.243	203.062	154.501	172.553	-1.41188	0.254933	-5.53823	3.05548e-08	2.4391e-06
ENSDARG00000107447	CR388179.1	37.2603	52.5597	52.8255	22.1522	15.4501	16.5729	-1.40969	0.41224	-3.4196	0.000627136	0.0114063
ENSDARG00000088641	grn2	279.452	203.425	256.581	86.1473	59.5931	132.583	-1.40479	0.303346	-4.63099	3.63929e-06	0.000156767
ENSDARG00000093193	chia.6	829.59	1821.1	1007.11	482.425	384.045	515.71	-1.40378	0.283299	-4.95514	7.22793e-07	3.85464e-05
ENSDARG00000088794	si:ch73-180n10.1	27.3973	37.9598	36.3604	15.9988	14.3465	8.7739	-1.39675	0.481514	-2.90074	0.00372277	0.0460314
ENSDARG00000063014	dbpa	2438.36	2659.13	1363.17	1038.69	857.479	561.53	-1.39464	0.285888	-4.87828	1.07013e-06	5.40064e-05
ENSDARG00000059235	zgc:113274	161.096	172.279	100.163	51.6884	54.0752	58.4927	-1.39223	0.299329	-4.65117	3.3005e-06	0.000144454
ENSDARG00000106886	CABZ01079276.1	12.0548	19.4665	14.4069	4.9227	7.72503	4.87439	-1.39174	0.683098	-2.03739	0.0416108	0.235045
ENSDARG00000034605	zgc:153169	135.891	204.399	182.488	62.7645	68.4217	68.2415	-1.39156	0.256406	-5.42717	5.72559e-08	4.31288e-06
ENSDARG00000103755	si:dkeyp-4c4.1	146.849	66.1862	90.558	28.3056	30.9001	55.568	-1.39092	0.40917	-3.39938	0.000675397	0.0121423
ENSDARG00000097726	si:ch211-149e23.4	33.9726	45.7464	29.4999	15.9988	9.93219	15.598	-1.39049	0.471662	-2.94807	0.0031976	0.0412455
ENSDARG00000019521	mpx	803.288	1225.42	1173.14	387.663	334.384	500.112	-1.38909	0.225094	-6.17115	6.77939e-10	7.82249e-08
ENSDARG00000026084		62.4658	50.613	47.3371	29.5362	18.7608	13.6483	-1.38439	0.41559	-3.33114	0.000864904	0.0147452
ENSDARG00000103019	gstp2	981.919	1242.94	1597.11	562.419	509.852	394.826	-1.38363	0.222378	-6.22198	4.90908e-10	5.79614e-08
ENSDARG00000087575	zmp:0000000912	32.8767	19.4665	42.5348	17.2295	9.93219	9.74878	-1.38278	0.540477	-2.55844	0.0105143	0.0965202
ENSDARG00000108983	BX649303.1	9.86302	36.0131	26.7558	4.9227	12.1393	10.7237	-1.38222	0.666669	-2.07332	0.0381422	0.222638
ENSDARG00000060354	samd7	219.178	103.173	146.814	68.9179	48.5574	62.3922	-1.38161	0.332478	-4.15551	3.24567e-05	0.00101969
ENSDARG00000045190	ch25h	29.5891	65.2129	170.825	33.2283	35.3144	34.1207	-1.3804	0.549191	-2.51352	0.0119532	0.10424
ENSDARG00000060860	pstpip1a	38.3562	51.5863	26.7558	14.7681	13.2429	16.5729	-1.37692	0.470941	-2.92377	0.00345821	0.0435882
ENSDARG00000092243	BX005065.1	307.945	323.145	307.348	135.374	135.74	91.6385	-1.37625	0.214935	-6.40311	1.52238e-10	2.01427e-08
ENSDARG00000099200	zgc:123103	6908.5	12961.8	5569.31	3266.21	3055.8	3481.29	-1.37563	0.276589	-4.97356	6.57337e-07	3.59561e-05
ENSDARG00000100649	tlr1	20.8219	26.2798	22.6395	6.15338	7.72503	12.6734	-1.37511	0.566644	-2.42675	0.0152345	0.122927
ENSDARG00000068114	f11r.2	23.0137	53.533	20.5814	7.38406	12.1393	17.5478	-1.37051	0.593559	-2.30896	0.0209456	0.150029
ENSDARG00000104088	si:dkey-14o6.2	25.2055	17.5199	27.4418	8.61473	8.82861	9.74878	-1.3692	0.554152	-2.47081	0.0134807	0.11302
ENSDARG00000100381	rock2bl	36.1644	18.4932	37.7325	11.0761	11.0358	13.6483	-1.3688	0.524443	-2.61	0.00905419	0.0871599
ENSDARG00000104697	si:dkey-57k17.1	119.452	45.7464	166.709	35.6896	55.1788	38.0202	-1.36846	0.45528	-3.00576	0.00264919	0.0356196
ENSDARG00000106643	FP015915.1	70.137	74.9462	88.4998	35.6896	35.3144	20.4724	-1.36718	0.347098	-3.93889	8.18605e-05	0.00216461
ENSDARG00000106904	CABZ01095157.1	676.165	268.638	454.848	221.522	204.162	117.96	-1.3658	0.344177	-3.9683	7.23865e-05	0.00196738
ENSDARG00000086179	si:dkey-3h2.4	24.1096	35.0398	35.6743	9.84541	14.3465	12.6734	-1.3646	0.48756	-2.79883	0.00512878	0.0577613
ENSDARG00000099806	si:dkey-53k12.2	40.548	40.8797	46.6511	14.7681	4.4143	30.2212	-1.36253	0.57728	-2.36025	0.0182625	0.137158
ENSDARG00000102133	si:dkey-47k16.4	112.877	39.9064	113.883	45.535	37.5216	21.4473	-1.36067	0.466542	-2.9165	0.00353985	0.0443311
ENSDARG00000041645		11009.3	16118.3	9438.61	4208.91	3891.21	6137.83	-1.3606	0.242798	-5.60382	2.09683e-08	1.74518e-06
ENSDARG00000079553	cd83	64.6576	99.2794	99.4765	24.6135	40.8323	37.0454	-1.36037	0.346918	-3.92131	8.80682e-05	0.00230475
ENSDARG00000094779	si:dkey-192d15.1	33.9726	23.3599	17.1511	3.69203	12.1393	12.6734	-1.35564	0.617156	-2.19659	0.02805	0.181709
ENSDARG00000059256	hoxd13a	30.685	37.9598	21.9534	6.15338	11.0358	17.5478	-1.35545	0.551096	-2.45956	0.0139109	0.115477
ENSDARG00000019838	ugdh	1360	2059.56	1961.4	665.796	754.846	685.339	-1.35388	0.189758	-7.13474	9.69672e-13	1.78371e-10
ENSDARG00000041787	cx32.3	874.521	1600.15	525.511	455.35	379.63	339.257	-1.35317	0.338257	-4.00041	6.32331e-05	0.00175985
ENSDARG00000094729	apela	19.726	12.6533	21.2674	11.0761	4.4143	5.84927	-1.35162	0.659991	-2.04794	0.040566	0.230941
ENSDARG00000024877	ptgr1	1917.81	1979.75	1621.12	589.494	615.796	955.38	-1.35122	0.213256	-6.33613	2.35609e-10	3.00549e-08
ENSDARG00000018587	zgc:152658	16.4384	11.6799	21.2674	4.9227	6.62146	7.79902	-1.35079	0.663056	-2.03722	0.0416277	0.235088
ENSDARG00000070502	si:dkey-31e10.1	19.726	34.0665	45.279	8.61473	18.7608	11.6985	-1.35028	0.54367	-2.48364	0.0130046	0.110298
ENSDARG00000039351	ccl19b	412.055	223.865	357.429	125.529	134.636	129.659	-1.34898	0.257655	-5.23562	1.64429e-07	1.10717e-05
ENSDARG00000010146	cpa2	172.055	203.425	185.232	40.6123	82.7682	95.538	-1.34871	0.309619	-4.35603	1.32444e-05	0.000475962
ENSDARG00000098386	ctps1b	3100.28	1453.18	764.94	866.396	722.842	500.112	-1.34785	0.60498	-2.22792	0.0258859	0.172788
ENSDARG00000078226	cdh12a	383.562	361.104	222.279	139.066	134.636	106.262	-1.34636	0.262561	-5.12779	2.93169e-07	1.82404e-05
ENSDARG00000079233	E2F2	39.4521	73.9729	48.0232	18.4601	27.5894	17.5478	-1.34511	0.428007	-3.14274	0.00167373	0.0247571
ENSDARG00000099994	si:dkey-16p6.1	147.945	97.3327	145.442	51.6884	61.8003	40.9449	-1.34385	0.302008	-4.44974	8.59747e-06	0.000330177
ENSDARG00000076839	ftr86	97.5343	162.546	163.965	34.4589	45.2466	86.7641	-1.34252	0.381463	-3.51941	0.000432512	0.00854422
ENSDARG00000101675	zgc:123107	43.8357	50.613	39.1046	17.2295	18.7608	16.5729	-1.34245	0.403703	-3.32535	0.000883073	0.0149714
ENSDARG00000090814	si:dkey-18a10.3	1181.37	656.996	1064.06	579.648	454.673	111.136	-1.34192	0.683476	-1.96337	0.0496027	0.260915
ENSDARG00000057440	si:dkey-228d14.5	515.069	468.17	533.057	172.295	198.644	226.172	-1.3417	0.17709	-7.57636	3.55375e-14	8.43103e-12
ENSDARG00000057789	lyz	854.795	958.727	1341.9	390.124	481.159	376.303	-1.34032	0.213024	-6.29188	3.13653e-10	3.84642e-08
ENSDARG00000041540	sult1st2	2278.36	2709.74	1853.69	1054.69	865.204	783.802	-1.33977	0.192132	-6.97318	3.09859e-12	5.27904e-10
ENSDARG00000086337	si:dkey-102g19.3	58.0822	43.7997	99.4765	25.8442	19.8644	34.1207	-1.33901	0.43427	-3.08335	0.00204683	0.0291739
ENSDARG00000080016	si:cabz01032454.3	46.0274	64.2396	30.872	15.9988	19.8644	19.4976	-1.33822	0.447693	-2.98914	0.00279766	0.0370854
ENSDARG00000096904	si:dkeyp-100a5.4	64.6576	84.6795	105.651	18.4601	45.2466	37.0454	-1.33717	0.389914	-3.42939	0.000604944	0.0110877
ENSDARG00000078674	hspb9	703.562	781.582	326.557	180.909	224.026	311.961	-1.33411	0.327186	-4.07752	4.55186e-05	0.00134516
ENSDARG00000101469	si:dkey-56m15.2	78.9042	48.6664	105.651	30.7669	32.0037	30.2212	-1.33362	0.383545	-3.47708	0.000506897	0.00968945
ENSDARG00000052396	pkz	38.3562	28.2265	61.058	17.2295	15.4501	18.5227	-1.32766	0.468638	-2.83302	0.00461101	0.05357
ENSDARG00000090889		122.74	112.906	286.767	70.1485	71.7325	67.2666	-1.32732	0.376917	-3.52153	0.000429062	0.00850253
ENSDARG00000010276	ptgs2b	332.055	635.583	721.719	174.756	214.094	284.664	-1.32645	0.302786	-4.38082	1.18231e-05	0.000432463
ENSDARG00000090486	CABZ01114051.1	423.014	181.039	410.941	103.377	136.843	164.754	-1.32366	0.33353	-3.96862	7.22888e-05	0.00196738
ENSDARG00000070078	abcb11b	1865.21	4907.52	2359.31	936.545	1036.26	1678.74	-1.32203	0.341292	-3.8736	0.000107239	0.00272499
ENSDARG00000095981	si:ch211-161n3.5	29.5891	21.4132	14.4069	7.38406	7.72503	10.7237	-1.31624	0.598642	-2.19872	0.0278981	0.181458
ENSDARG00000053068	cyp8b1	646.576	1422.03	616.068	356.896	293.551	427.971	-1.31495	0.317564	-4.14073	3.46198e-05	0.00107567
ENSDARG00000090977	ifit12	29.5891	36.0131	43.2208	9.84541	12.1393	21.4473	-1.31494	0.485148	-2.71038	0.00672061	0.0704678
ENSDARG00000087440	ponzr4	106.301	121.666	54.8836	13.5374	57.386	41.9197	-1.31489	0.491204	-2.67688	0.00743117	0.0755165
ENSDARG00000043035	capn3b	74.5206	107.066	120.744	41.843	47.4538	33.1458	-1.31434	0.32333	-4.06502	4.80275e-05	0.00140135
ENSDARG00000044626	ccdc90b	166.575	105.119	113.883	61.5338	72.836	21.4473	-1.31201	0.418038	-3.13849	0.00169823	0.0250633
ENSDARG00000052157	il12rb2	63.5617	58.3996	63.1161	25.8442	26.4858	22.4222	-1.31186	0.341522	-3.84121	0.00012243	0.00303208
ENSDARG00000060200		32.8767	41.8531	46.6511	15.9988	16.5536	16.5729	-1.31159	0.423497	-3.09704	0.00195462	0.0281441
ENSDARG00000102793	slc16a6a	172.055	514.89	432.208	153.835	158.915	139.408	-1.30962	0.349368	-3.74855	0.000177861	0.00417329
ENSDARG00000040487	zgc:113176	220.274	261.825	129.663	70.1485	73.9396	101.387	-1.3095	0.314712	-4.16096	3.16909e-05	0.00100308
ENSDARG00000076182	stat1b	71.2329	70.0796	93.3021	33.2283	41.9359	20.4724	-1.30712	0.363658	-3.59436	0.000325192	0.00683926
ENSDARG00000020994	wu:fb63a08	310.137	202.452	242.86	116.914	98.2183	90.6636	-1.30626	0.242803	-5.37992	7.4521e-08	5.4049e-06
ENSDARG00000068749	si:ch211-250k18.5	44.9315	50.613	32.9302	11.0761	9.93219	30.2212	-1.30311	0.520912	-2.5016	0.0123635	0.106642
ENSDARG00000086345	cux2b	193.973	175.199	109.081	68.9179	73.9396	50.6936	-1.30304	0.307689	-4.23494	2.28614e-05	0.000750759
ENSDARG00000090708	si:dkey-28g23.6	130.411	72.9995	83.6975	40.6123	37.5216	38.0202	-1.3011	0.336186	-3.87017	0.000108759	0.00275535
ENSDARG00000013598	tnfb	46.0274	62.2929	117.314	24.6135	24.2787	42.8946	-1.29988	0.451637	-2.87814	0.00400024	0.0486565
ENSDARG00000091702	csnk2a4	95.3426	131.399	98.1044	50.4577	44.143	38.0202	-1.29688	0.294624	-4.4018	1.07358e-05	0.00039727
ENSDARG00000087870	adgrf3a	40.548	11.6799	37.0464	12.3068	15.4501	8.7739	-1.29629	0.607766	-2.13287	0.0329351	0.201946
ENSDARG00000041294	noxo1a	158.904	239.438	194.151	63.9952	88.2861	88.7139	-1.29446	0.260288	-4.97318	6.58641e-07	3.59561e-05
ENSDARG00000012694	c3a.1	16711.2	21362.6	23814	6817.95	7335.47	11117.5	-1.29212	0.220966	-5.84758	4.98762e-09	4.83247e-07
ENSDARG00000099514	zgc:112234	30.685	50.613	47.3371	11.0761	18.7608	22.4222	-1.29183	0.454905	-2.83977	0.00451456	0.0527202
ENSDARG00000075541	si:ch73-236c18.3	26.3014	29.1998	35.6743	13.5374	15.4501	8.7739	-1.28845	0.492754	-2.6148	0.00892796	0.0863048
ENSDARG00000051912		1243.84	1485.3	2170.65	626.414	608.07	773.078	-1.28773	0.226736	-5.67943	1.35143e-08	1.18706e-06
ENSDARG00000014427	mxe	38.3562	26.2798	32.9302	15.9988	16.5536	7.79902	-1.28605	0.498709	-2.57876	0.00991558	0.0930037
ENSDARG00000106289	CU681840.2	31.7809	33.0931	26.0697	15.9988	7.72503	13.6483	-1.28196	0.49837	-2.5723	0.0101026	0.0942503
ENSDARG00000051713	mhc1lga	10.9589	20.4399	18.5232	6.15338	6.62146	7.79902	-1.28118	0.649354	-1.973	0.0484955	0.257966
ENSDARG00000022160	ttc23	80.0001	56.453	102.221	29.5362	29.7966	38.9951	-1.28022	0.359408	-3.56203	0.000367994	0.00753957
ENSDARG00000090783	mfap4	343.014	325.091	519.336	116.914	129.118	242.745	-1.2785	0.313667	-4.07597	4.5823e-05	0.00135101
ENSDARG00000021573	slc16a7	681.644	973.327	532.371	223.983	275.894	400.675	-1.27737	0.27978	-4.56562	4.98027e-06	0.000207755
ENSDARG00000103540	gpr132b	69.0412	31.1465	41.1627	17.2295	24.2787	16.5729	-1.27695	0.461934	-2.76436	0.00570354	0.0624878
ENSDARG00000035422	cyr61l1	56.9864	70.0796	111.825	28.3056	28.693	41.9197	-1.27498	0.384941	-3.31215	0.000925805	0.015564
ENSDARG00000102525	lck	50.411	48.6664	57.6278	27.0749	18.7608	19.4976	-1.274	0.377439	-3.37537	0.000737157	0.013004
ENSDARG00000074851	s1pr4	14.2466	19.4665	20.5814	4.9227	6.62146	10.7237	-1.27399	0.630784	-2.0197	0.0434147	0.240738
ENSDARG00000052656	si:ch211-193e13.5	23.0137	28.2265	39.1046	19.6908	5.51788	12.6734	-1.27322	0.56351	-2.25944	0.0238561	0.163194
ENSDARG00000096933	si:ch211-135n15.2	92.0549	98.306	87.1277	28.3056	30.9001	54.5932	-1.27248	0.33727	-3.77289	0.000161369	0.00385721
ENSDARG00000045959	csf3r	150.137	142.106	158.476	70.1485	61.8003	55.568	-1.27158	0.239066	-5.31896	1.04364e-07	7.2983e-06
ENSDARG00000086453	cx52.9	47.1233	48.6664	48.7092	28.3056	19.8644	12.6734	-1.26502	0.416744	-3.03549	0.00240144	0.0329338
ENSDARG00000104917	BX321887.3	37.2603	28.2265	35.6743	9.84541	15.4501	16.5729	-1.2619	0.466067	-2.70755	0.00677823	0.0708671
ENSDARG00000077169	si:ch211-153b23.4	249.863	235.545	438.383	98.4541	114.772	172.553	-1.25938	0.314334	-4.0065	6.16258e-05	0.00173242
ENSDARG00000075159	mfi2	2178.63	2419.69	1691.79	1084.23	844.236	701.912	-1.25833	0.20962	-6.00289	1.93835e-09	1.98408e-07
ENSDARG00000093074	si:ch211-139g16.8	46.0274	56.453	52.8255	18.4601	19.8644	26.3217	-1.25779	0.378388	-3.32407	0.000887126	0.0149832
ENSDARG00000102403	cry2	4320	3000.77	2824.45	1848.48	1467.76	928.084	-1.25753	0.262171	-4.79659	1.61386e-06	7.7152e-05
ENSDARG00000088745	MFAP4 (1 of many)	277.261	292.971	680.557	251.058	148.983	125.759	-1.25519	0.377606	-3.32409	0.000887079	0.0149832
ENSDARG00000103984	cyth4b	67.9453	72.9995	54.8836	23.3828	32.0037	26.3217	-1.25358	0.34722	-3.61033	0.000305809	0.00655103
ENSDARG00000069961	il21r.1	56.9864	97.3327	95.3603	35.6896	37.5216	32.171	-1.25251	0.343265	-3.64883	0.000263437	0.0057849
ENSDARG00000102364	si:dkey-202l22.6	3231.78	2373.94	1403.65	632.568	1209.52	1107.46	-1.24789	0.312384	-3.99474	6.47664e-05	0.00179291
ENSDARG00000053774	alpi.2	843.836	2068.32	688.103	583.34	471.227	462.092	-1.24714	0.352739	-3.53558	0.000406888	0.00813295
ENSDARG00000094123	CR318674.1	28.4932	20.4399	26.0697	17.2295	11.0358	3.89951	-1.24569	0.605697	-2.05662	0.0397223	0.228289
ENSDARG00000094140	BX936391.1	54.7946	42.8264	27.4418	14.7681	19.8644	17.5478	-1.2455	0.456973	-2.72555	0.00641942	0.0682685
ENSDARG00000103077	si:rp71-81e14.2	17.5343	29.1998	37.7325	8.61473	16.5536	10.7237	-1.24442	0.550736	-2.25956	0.0238486	0.163194
ENSDARG00000042215	pias4b	26.3014	28.2265	19.8953	7.38406	9.93219	13.6483	-1.24318	0.540046	-2.30198	0.0213361	0.151685
ENSDARG00000094374	si:ch211-165f21.2	55.8905	59.373	39.1046	8.61473	38.6252	17.5478	-1.24314	0.519447	-2.3932	0.0167022	0.129651
ENSDARG00000092422	CR854838.1	99.7261	108.039	78.8952	40.6123	46.3502	34.1207	-1.24177	0.303644	-4.08955	4.32218e-05	0.00128778
ENSDARG00000036104	MYO1G	30.685	27.2532	26.7558	8.61473	13.2429	13.6483	-1.2407	0.49304	-2.51642	0.0118553	0.103775
ENSDARG00000017565	itk	21.9178	28.2265	21.9534	9.84541	8.82861	11.6985	-1.24043	0.529141	-2.34423	0.0190665	0.141013
ENSDARG00000012829	asah2	3143.02	4190.17	2548.66	1468.2	1483.21	1241.02	-1.23694	0.202006	-6.12329	9.16642e-10	1.0296e-07
ENSDARG00000078918	comtd1	364.932	386.411	307.348	145.22	153.397	150.131	-1.2353	0.186488	-6.62401	3.49587e-11	5.18963e-09
ENSDARG00000042379		230.137	334.825	203.069	98.4541	96.0111	130.634	-1.23527	0.266177	-4.64076	3.47126e-06	0.000150887
ENSDARG00000073726	zbtb32	26.3014	32.1198	23.3255	11.0761	7.72503	15.598	-1.23498	0.521913	-2.36626	0.0179686	0.135916
ENSDARG00000105651	BX323060.3	812.056	279.345	669.58	228.906	299.069	221.297	-1.23285	0.339768	-3.6285	0.000285068	0.00618501
ENSDARG00000075720	il2rb	87.6713	89.5461	89.1859	29.5362	35.3144	47.769	-1.2322	0.307612	-4.00571	6.18327e-05	0.00173631
ENSDARG00000100442	cfh	817.535	1943.73	1003.68	301.516	568.342	732.133	-1.23171	0.35865	-3.4343	0.00059409	0.0109362
ENSDARG00000030094	mal	61.3699	57.4263	43.2208	24.6135	18.7608	25.3468	-1.22874	0.379829	-3.23499	0.00121646	0.0193604
ENSDARG00000100334	BX784026.1	31.7809	26.2798	19.8953	13.5374	9.93219	9.74878	-1.22804	0.524452	-2.34156	0.0192034	0.14175
ENSDARG00000068858	il2rga	64.6576	73.9729	63.8022	30.7669	25.3823	30.2212	-1.22788	0.327915	-3.7445	0.000180753	0.00422506
ENSDARG00000004979	elovl5	384.658	632.663	252.465	175.987	194.229	171.579	-1.22711	0.310434	-3.95287	7.72185e-05	0.00207428
ENSDARG00000108618	BX321893.2	73.4247	54.5063	90.558	50.4577	27.5894	16.5729	-1.22499	0.43991	-2.78463	0.00535881	0.0596775
ENSDARG00000096493	BX901907.5	44.9315	23.3599	27.4418	11.0761	8.82861	20.4724	-1.2245	0.540156	-2.26694	0.023394	0.161287
ENSDARG00000101356	CABZ01044157.1	53.6987	63.2663	89.8719	23.3828	24.2787	40.9449	-1.22099	0.390587	-3.12603	0.00177181	0.0259685
ENSDARG00000100899	si:ch211-241b2.5	30.685	34.0665	65.1743	17.2295	15.4501	23.3971	-1.21997	0.478197	-2.55118	0.0107359	0.0979957
ENSDARG00000100023	CABZ01019474.1	23.0137	18.4932	27.4418	3.69203	9.93219	15.598	-1.21912	0.615074	-1.98207	0.0474717	0.254502
ENSDARG00000089868	si:ch211-112c15.8	21.9178	28.2265	19.2093	3.69203	9.93219	15.598	-1.21856	0.614088	-1.98434	0.0472177	0.25347
ENSDARG00000087788	si:ch211-22k7.9	141.37	165.466	201.697	68.9179	57.386	92.6134	-1.21555	0.276112	-4.40236	1.07081e-05	0.000396826
ENSDARG00000091961	pth1b	78.9042	27.2532	61.058	20.9215	16.5536	34.1207	-1.2151	0.495945	-2.45008	0.0142826	0.117487
ENSDARG00000094668	si:ch211-51a19.5	49.3151	24.3332	30.186	18.4601	17.6572	8.7739	-1.21508	0.518778	-2.3422	0.0191703	0.141629
ENSDARG00000106467	BX470107.1	290.411	144.052	313.523	113.222	136.843	73.1158	-1.21441	0.342921	-3.54138	0.000398037	0.00800449
ENSDARG00000055955	lcp2a	109.589	101.226	109.767	44.3043	43.0395	50.6936	-1.21295	0.266891	-4.54474	5.50043e-06	0.000225062
ENSDARG00000068493	si:zfos-411a11.2	513.973	476.93	822.568	248.597	247.201	287.589	-1.21255	0.240315	-5.04566	4.51963e-07	2.6016e-05
ENSDARG00000053802	cbln5	65.7535	143.079	104.279	40.6123	39.7287	54.5932	-1.21254	0.359637	-3.37157	0.000747408	0.0131301
ENSDARG00000007344	tcap	1632.88	1257.54	1641.02	531.652	741.603	681.44	-1.21239	0.187136	-6.47865	9.25495e-11	1.26993e-08
ENSDARG00000062904	idua	208.219	199.532	192.093	78.7633	96.0111	83.8395	-1.21133	0.211755	-5.72044	1.06247e-08	9.5303e-07
ENSDARG00000008029	mep1a.2	1427.95	2422.61	1232.14	829.476	720.635	646.344	-1.2105	0.254498	-4.75642	1.97058e-06	9.145e-05
ENSDARG00000021172	cyp2ad2	2888.77	3492.3	2604.23	1160.53	1335.33	1393.1	-1.20746	0.162466	-7.43205	1.06931e-13	2.30037e-11
ENSDARG00000025983	l3mbtl3	374.795	372.784	205.814	137.836	147.879	126.734	-1.20574	0.269502	-4.47397	7.67819e-06	0.000299863
ENSDARG00000079412	ftr02	78.9042	182.012	97.4184	33.2283	37.5216	83.8395	-1.20458	0.442438	-2.72259	0.00647729	0.0686852
ENSDARG00000055713	fmnl1a	140.274	233.599	208.558	89.8394	65.111	98.4627	-1.20185	0.282758	-4.25045	2.13338e-05	0.000707139
ENSDARG00000099008		127.123	126.533	89.8719	55.3804	52.9717	40.9449	-1.20162	0.293385	-4.09572	4.20864e-05	0.00125838
ENSDARG00000039222	mpl	24.1096	26.2798	15.779	11.0761	8.82861	8.7739	-1.2009	0.563208	-2.13225	0.0329866	0.202164
ENSDARG00000101407	tgm1l4	100.822	95.3861	102.907	49.227	39.7287	41.9197	-1.19704	0.274925	-4.35407	1.33631e-05	0.000479128
ENSDARG00000094433	caspbl	52.6028	103.173	88.4998	34.4589	46.3502	26.3217	-1.19688	0.382396	-3.12995	0.00174837	0.0257289
ENSDARG00000041691	bhlhe41	3342.47	5197.57	1999.14	1757.41	1455.62	1385.3	-1.19648	0.292949	-4.08425	4.42194e-05	0.00131288
ENSDARG00000099760	CT573263.1	73.4247	30.1731	82.3254	35.6896	36.418	9.74878	-1.1958	0.549274	-2.17705	0.0294766	0.187394
ENSDARG00000056400	helt	49.3151	36.0131	50.7673	35.6896	9.93219	14.6232	-1.19286	0.510292	-2.33759	0.0194083	0.142516
ENSDARG00000101389	zgc:174180	94.2467	18.4932	75.465	23.3828	27.5894	31.1961	-1.19279	0.546126	-2.1841	0.0289548	0.185377
ENSDARG00000070021	cyp3c4	771.508	1409.38	760.138	459.042	423.773	404.574	-1.19184	0.253566	-4.70029	2.59788e-06	0.000115292
ENSDARG00000075454	hdc	362.74	394.197	182.488	164.911	167.744	78.9651	-1.19106	0.357604	-3.33066	0.000866419	0.0147611
ENSDARG00000016789	zgc:152891	73.4247	61.3196	43.2208	24.6135	26.4858	26.3217	-1.1894	0.375926	-3.16393	0.00155656	0.0233945
ENSDARG00000098177	si:dkey-28i19.3	61.3699	36.9864	71.3487	28.3056	11.0358	35.0956	-1.18863	0.481071	-2.47079	0.0134814	0.11302
ENSDARG00000098410	si:dkey-19b23.10	41.6439	34.0665	26.7558	14.7681	13.2429	16.5729	-1.18754	0.458711	-2.58887	0.00962919	0.0912505
ENSDARG00000103146	nlrc3	33.9726	60.3463	49.3952	19.6908	22.0715	21.4473	-1.18742	0.408673	-2.90556	0.00366595	0.0455507
ENSDARG00000016319	c9	7603.29	8981.86	9317.86	3572.65	3810.65	3993.1	-1.1871	0.134602	-8.8193	1.15174e-18	4.87282e-16
ENSDARG00000010556	mmp25b	75.6165	86.6261	95.3603	38.151	35.3144	39.97	-1.18694	0.296757	-3.99969	6.34243e-05	0.00175985
ENSDARG00000089933	rasal3	186.302	237.492	208.558	76.3019	101.529	100.412	-1.18101	0.228499	-5.16855	2.35917e-07	1.51999e-05
ENSDARG00000109137	CR356223.4	18.6302	22.3865	17.8372	6.15338	8.82861	10.7237	-1.17921	0.581427	-2.02814	0.0425461	0.238207
ENSDARG00000044326	cpn2	53.6987	75.9195	86.4417	20.9215	35.3144	38.9951	-1.1788	0.373231	-3.15837	0.00158652	0.0237324
ENSDARG00000090361	CU633981.1	117.26	94.4127	82.3254	70.1485	34.2109	26.3217	-1.17839	0.392506	-3.00223	0.00268009	0.0359398
ENSDARG00000102681	BX664605.2	186.302	43.7997	205.127	73.8406	93.804	25.3468	-1.17771	0.557281	-2.11331	0.0345741	0.208719
ENSDARG00000103466	ccl35.1	40.548	36.9864	83.0115	23.3828	18.7608	29.2463	-1.17757	0.459527	-2.56256	0.0103902	0.0958395
ENSDARG00000097539	si:ch211-39f2.3	56.9864	69.1062	61.058	28.3056	36.418	18.5227	-1.17643	0.370912	-3.17171	0.00151543	0.0229804
ENSDARG00000099382	si:ch211-209n20.1	38.3562	55.4796	48.7092	19.6908	11.0358	32.171	-1.1721	0.462493	-2.5343	0.0112672	0.100782
ENSDARG00000076586	csf2rb	116.164	109.013	127.604	52.9191	44.143	59.4675	-1.17208	0.265598	-4.413	1.01949e-05	0.000381369
ENSDARG00000056652		44.9315	31.1465	30.186	18.4601	9.93219	18.5227	-1.17164	0.472948	-2.47731	0.0132378	0.111531
ENSDARG00000099026	si:dkey-185m8.2	85.4795	84.6795	87.1277	40.6123	43.0395	31.1961	-1.1698	0.29691	-3.9399	8.15161e-05	0.00216226
ENSDARG00000076411	cavin1a	108.493	171.306	113.197	55.3804	70.6289	48.7439	-1.16979	0.303118	-3.8592	0.000113759	0.00286771
ENSDARG00000101555	BX088583.2	25.2055	17.5199	16.4651	7.38406	9.93219	8.7739	-1.16831	0.582828	-2.00455	0.045011	0.245933
ENSDARG00000109162	CR361542.3	191.781	104.146	61.058	47.9964	57.386	52.6434	-1.16736	0.41227	-2.83154	0.00463249	0.0537704
ENSDARG00000089404	si:dkey-24p1.7	53.6987	59.373	63.8022	25.8442	30.9001	22.4222	-1.16676	0.34929	-3.34037	0.000836656	0.0143407
ENSDARG00000076789	cx32.2	85.4795	99.2794	133.779	41.843	51.8681	48.7439	-1.16611	0.302492	-3.85499	0.000115733	0.00290305
ENSDARG00000092653	si:dkey-1h24.6	49.3151	33.0931	48.7092	18.4601	16.5536	23.3971	-1.16277	0.416826	-2.78958	0.00527772	0.0589938
ENSDARG00000108805	CABZ01049280.1	18.6302	17.5199	20.5814	9.84541	9.93219	5.84927	-1.16193	0.587707	-1.97705	0.0480362	0.256176
ENSDARG00000093424	znf1135	44.9315	27.2532	38.4185	17.2295	17.6572	14.6232	-1.16191	0.445491	-2.60817	0.00910283	0.0874954
ENSDARG00000106730	BX005268.2	208.219	141.132	165.337	68.9179	102.633	58.4927	-1.1618	0.291139	-3.99052	6.59294e-05	0.00181915
ENSDARG00000105481	si:ch211-243a20.4	26.3014	20.4399	37.7325	12.3068	11.0358	14.6232	-1.16087	0.513945	-2.25874	0.0238996	0.163308
ENSDARG00000089156	egr3	390.137	407.824	484.348	205.523	208.576	161.83	-1.15958	0.192798	-6.01452	1.80423e-09	1.8694e-07
ENSDARG00000101450	si:ch211-215p11.3	113.973	102.199	240.802	60.3031	100.425	44.8444	-1.15943	0.412566	-2.81029	0.00494974	0.0564209
ENSDARG00000097189	FP101861.1	15.3425	21.4132	24.6976	11.0761	11.0358	5.84927	-1.15929	0.588436	-1.97012	0.048825	0.25886
ENSDARG00000062049	hmha1b	235.617	267.665	252.465	102.146	104.84	130.634	-1.1589	0.204733	-5.66054	1.50896e-08	1.30289e-06
ENSDARG00000093621	si:dkey-27b3.4	27.3973	35.0398	17.8372	6.15338	18.7608	10.7237	-1.15622	0.581799	-1.98731	0.0468877	0.252224
ENSDARG00000010478	hsp90aa1.1	2929.32	6213.72	4062.07	1735.25	1615.64	2580.5	-1.15445	0.279235	-4.13435	3.55966e-05	0.00109929
ENSDARG00000073901	CABZ01046997.1	99.7261	113.879	115.256	36.9203	62.9038	47.769	-1.15414	0.29156	-3.95849	7.54258e-05	0.0020369
ENSDARG00000079387	si:ch211-102c2.4	83.2877	71.0529	79.5812	27.0749	40.8323	37.0454	-1.1502	0.315946	-3.64049	0.000272115	0.00594604
ENSDARG00000073820	zgc:174917	31.7809	44.773	34.9883	15.9988	17.6572	16.5729	-1.15015	0.42933	-2.67895	0.00738527	0.075258
ENSDARG00000092341	AL590150.2	24.1096	45.7464	28.1278	11.0761	25.3823	7.79902	-1.15001	0.569893	-2.01794	0.043597	0.241324
ENSDARG00000095696	trpm2	374.795	292.971	403.395	180.909	195.333	108.211	-1.14907	0.260091	-4.41798	9.96297e-06	0.000375237
ENSDARG00000093494	si:ch211-217k17.9	4874.52	4634.98	2429.97	1334.05	1784.48	2273.42	-1.14624	0.279351	-4.10323	4.07419e-05	0.00122685
ENSDARG00000079903	si:ch73-343l4.2	33.9726	22.3865	37.7325	14.7681	14.3465	13.6483	-1.14508	0.476986	-2.40065	0.0163659	0.127948
ENSDARG00000093024	si:ch211-213a13.2	155.617	138.212	135.151	62.7645	57.386	73.1158	-1.14463	0.243293	-4.70474	2.54187e-06	0.000113241
ENSDARG00000078473	nucks1a	3163.84	4070.45	3320.46	1470.66	1650.95	1654.37	-1.14372	0.15032	-7.6086	2.77078e-14	6.89572e-12
ENSDARG00000022841	ptk2ba	93.1508	117.773	93.9882	39.3816	46.3502	51.6685	-1.14344	0.28539	-4.0066	6.15994e-05	0.00173242
ENSDARG00000100887	si:dkey-11f4.20	30.685	31.1465	37.7325	18.4601	15.4501	11.6985	-1.14262	0.454254	-2.51538	0.0118905	0.103903
ENSDARG00000015149	wasa	60.274	63.2663	50.0813	23.3828	27.5894	27.2966	-1.14102	0.349864	-3.26134	0.00110888	0.017998
ENSDARG00000061222	uba7	221.37	251.118	292.941	100.915	116.979	129.659	-1.13907	0.217028	-5.24851	1.53338e-07	1.03524e-05
ENSDARG00000035875	tmem54b	46.0274	74.9462	27.4418	14.7681	17.6572	34.1207	-1.13893	0.517647	-2.20021	0.0277923	0.181038
ENSDARG00000095051	si:ch211-236l14.1	54.7946	90.5194	100.849	55.3804	37.5216	20.4724	-1.13489	0.420673	-2.6978	0.00697984	0.0725566
ENSDARG00000070668	cd4-1	24.1096	20.4399	16.4651	12.3068	7.72503	7.79902	-1.13476	0.575018	-1.97343	0.0484467	0.25777
ENSDARG00000045561	dram1	77.8083	96.3594	231.197	56.6111	39.7287	88.7139	-1.13424	0.453855	-2.49913	0.0124499	0.107096
ENSDARG00000099112	si:dkey-71l4.3	246.576	149.892	100.163	72.6099	62.9038	89.6888	-1.13302	0.353867	-3.20183	0.00136556	0.0211629
ENSDARG00000077907	si:dkey-183p4.10	42.7398	72.0262	28.8139	20.9215	18.7608	25.3468	-1.13178	0.467025	-2.42338	0.0153769	0.123605
ENSDARG00000095139	CR388373.2	42.7398	18.4932	24.0116	12.3068	18.7608	7.79902	-1.13121	0.573053	-1.974	0.0483815	0.257639
ENSDARG00000090722	leg1.1	4812.06	5378.61	3441.89	2084.77	2212.67	1932.21	-1.12959	0.187045	-6.03916	1.54918e-09	1.61835e-07
ENSDARG00000102044	BX664614.3	20.8219	20.4399	20.5814	8.61473	8.82861	10.7237	-1.12854	0.549131	-2.05514	0.0398656	0.228646
ENSDARG00000045015	cyp27b1	27.3973	56.453	26.7558	12.3068	15.4501	22.4222	-1.12578	0.512359	-2.19726	0.028002	0.181709
ENSDARG00000102804	znf1021	66.8494	27.2532	100.163	38.151	24.2787	27.2966	-1.12539	0.493147	-2.28205	0.0224861	0.157304
ENSDARG00000098838	sdr42e1	84.3836	87.5994	44.5929	41.843	23.1751	34.1207	-1.12227	0.402637	-2.7873	0.00531498	0.0593058
ENSDARG00000087597	si:dkey-51d8.3	177.534	130.426	384.871	89.8394	174.365	55.568	-1.11973	0.460968	-2.42909	0.0151367	0.122424
ENSDARG00000073675	tlr8b	35.0685	36.9864	31.5581	8.61473	22.0715	16.5729	-1.11967	0.475618	-2.35414	0.0185655	0.138543
ENSDARG00000104582	zgc:77058	751.781	570.37	281.278	296.593	248.305	193.026	-1.11876	0.329426	-3.39608	0.000683591	0.0122809
ENSDARG00000077875	slc2a5	129.315	217.052	102.907	50.4577	79.4575	76.0405	-1.11867	0.34545	-3.23831	0.0012024	0.0191915
ENSDARG00000055638	ankrd33aa	461.37	600.543	326.557	269.518	197.54	173.528	-1.11669	0.269501	-4.14354	3.41982e-05	0.0010678
ENSDARG00000105592	CR936442.1	1377.54	1573.87	1618.38	749.482	622.417	738.957	-1.11497	0.14863	-7.50167	6.3009e-14	1.40306e-11
ENSDARG00000067711	parvg	117.26	106.093	123.488	38.151	52.9717	68.2415	-1.11377	0.292293	-3.81046	0.000138708	0.00336949
ENSDARG00000108340	si:ch211-283g2.2	73.4247	95.3861	75.465	43.0737	30.9001	38.9951	-1.11364	0.313443	-3.55293	0.000380959	0.00772416
ENSDARG00000043719	c3a.6	2501.92	3768.72	3364.37	1279.9	1233.8	1938.06	-1.11358	0.226766	-4.91071	9.07458e-07	4.70119e-05
ENSDARG00000104380	si:dkey-238k10.2	506.302	562.583	392.418	248.597	261.548	166.704	-1.1112	0.234379	-4.74103	2.12631e-06	9.74304e-05
ENSDARG00000100533	si:ch1073-178p5.3	42.7398	31.1465	26.0697	14.7681	16.5536	14.6232	-1.11087	0.462066	-2.40414	0.0162107	0.127258
ENSDARG00000102273	si:ch211-229l10.9	37.2603	45.7464	58.3138	17.2295	11.0358	37.0454	-1.10615	0.49833	-2.21972	0.0264379	0.174864
ENSDARG00000101169	grap2b	300.274	317.305	301.86	157.527	136.843	133.558	-1.10601	0.180667	-6.12182	9.25127e-10	1.03455e-07
ENSDARG00000086752	CABZ01069013.1	70.137	81.7595	54.1976	27.0749	30.9001	37.0454	-1.10465	0.346078	-3.1919	0.00141339	0.0216921
ENSDARG00000038538	cfap100	35.0685	36.0131	35.6743	18.4601	19.8644	11.6985	-1.10365	0.439087	-2.51351	0.0119536	0.10424
ENSDARG00000074846	si:dkeyp-68b7.12	115.069	129.453	159.849	54.1498	54.0752	79.94	-1.10213	0.283792	-3.88359	0.000102923	0.002624
ENSDARG00000101825	AL929114.2	35.0685	35.0398	67.2324	33.2283	12.1393	19.4976	-1.10168	0.501177	-2.19819	0.0279358	0.181507
ENSDARG00000032380	ompb	67.9453	56.453	72.7208	31.9976	33.1073	27.2966	-1.09956	0.331103	-3.32089	0.000897303	0.0151349
ENSDARG00000020191	ppef1	536.987	412.691	230.511	195.678	160.019	194.001	-1.09911	0.298285	-3.68478	0.000228905	0.00516465
ENSDARG00000103841	CU024870.1	452.603	194.665	142.697	118.145	96.0111	154.031	-1.09651	0.399729	-2.74314	0.00608552	0.065458
ENSDARG00000105630	alpk3b	395.617	303.678	166.709	94.7621	92.7004	216.423	-1.09423	0.392983	-2.78442	0.0053624	0.0596775
ENSDARG00000042641	cyp51	387.946	557.716	290.883	175.987	177.676	224.222	-1.09405	0.264704	-4.13311	3.57889e-05	0.00110255
ENSDARG00000089983	si:ch73-109i22.2	64.6576	55.4796	54.1976	29.5362	32.0037	20.4724	-1.09187	0.357777	-3.05182	0.00227457	0.031673
ENSDARG00000030364	angpt1	107.397	136.266	121.43	50.4577	67.3181	53.6183	-1.0912	0.265622	-4.10811	3.98913e-05	0.00120696
ENSDARG00000102762	pik3r5	63.5617	80.7862	102.907	46.7657	20.9679	48.7439	-1.09082	0.389594	-2.79989	0.00511207	0.0576599
ENSDARG00000031438	kcnj11l	563.288	969.434	980.358	318.745	473.434	388.976	-1.08981	0.251651	-4.33063	1.48686e-05	0.000521191
ENSDARG00000105824	ms4a17a.17	492.055	279.345	174.255	94.7621	175.469	172.553	-1.08958	0.375961	-2.89813	0.00375393	0.0463715
ENSDARG00000012435	spic	39.4521	44.773	33.6162	12.3068	22.0715	20.4724	-1.08917	0.432229	-2.5199	0.011739	0.103076
ENSDARG00000097816	si:dkey-117a8.1	26.3014	17.5199	27.4418	9.84541	9.93219	13.6483	-1.08803	0.53414	-2.03697	0.0416526	0.235176
ENSDARG00000045669	si:dkey-39a18.1	47.1233	35.0398	40.4767	19.6908	15.4501	22.4222	-1.08541	0.412204	-2.63318	0.00845907	0.0832946
ENSDARG00000078644	theg	29.5891	22.3865	29.4999	15.9988	12.1393	10.7237	-1.07948	0.492848	-2.19028	0.0285036	0.183599
ENSDARG00000092903	zgc:153317	43.8357	34.0665	26.7558	15.9988	16.5536	16.5729	-1.07929	0.449321	-2.40204	0.016304	0.127667
ENSDARG00000039535	dapp1	48.2192	74.9462	45.965	23.3828	20.9679	35.0956	-1.07897	0.402804	-2.67866	0.00739184	0.075258
ENSDARG00000073747	si:dkey-1j5.4	132.603	153.786	194.151	38.151	104.84	84.8144	-1.07459	0.355301	-3.02444	0.00249093	0.0340142
ENSDARG00000079808	si:ch73-208g10.1	83.2877	92.4661	73.4068	30.7669	40.8323	45.8193	-1.07442	0.310031	-3.46552	0.00052921	0.00995849
ENSDARG00000108617	CU570793.2	35.0685	54.5063	65.1743	22.1522	25.3823	26.3217	-1.07437	0.400019	-2.68581	0.00723542	0.0745304
ENSDARG00000056765	ela2l	87642.8	62613.2	65483	49070.7	30619.8	22838.5	-1.07327	0.265698	-4.03945	5.35756e-05	0.00153674
ENSDARG00000076872	MPP4 (1 of many)	440.548	401.011	443.185	204.292	206.369	200.825	-1.07181	0.15979	-6.70764	1.97794e-11	3.0247e-09
ENSDARG00000103292	BX936303.4	147.945	147.946	179.058	57.8418	58.4895	109.186	-1.06893	0.30511	-3.50343	0.000459302	0.00892753
ENSDARG00000102735	znf1141	245.48	177.146	248.348	92.3007	65.111	161.83	-1.06759	0.333042	-3.20558	0.0013479	0.0209592
ENSDARG00000056910		281.644	267.665	316.267	132.913	141.258	139.408	-1.06706	0.185706	-5.74593	9.14167e-09	8.2879e-07
ENSDARG00000098222	ccbl2	615.891	624.876	662.72	367.972	283.619	259.318	-1.06676	0.180716	-5.90295	3.57054e-09	3.54055e-07
ENSDARG00000027658	irf10	31.7809	33.0931	60.372	14.7681	30.9001	14.6232	-1.0664	0.497678	-2.14276	0.0321323	0.198647
ENSDARG00000006560	irf4a	28.4932	32.1198	17.8372	11.0761	15.4501	10.7237	-1.0641	0.526001	-2.023	0.0430734	0.239897
ENSDARG00000056615	cybb	480	406.851	835.603	300.285	248.305	276.865	-1.06394	0.273962	-3.88352	0.000102955	0.002624
ENSDARG00000105982	phlpp2	21.9178	21.4132	20.5814	9.84541	9.93219	10.7237	-1.06322	0.532854	-1.99533	0.0460071	0.249389
ENSDARG00000099091	CU929418.2	309.041	201.479	165.337	49.227	189.815	83.8395	-1.06246	0.433298	-2.45202	0.0142055	0.117034
ENSDARG00000100698	eva1bb	180.822	234.572	179.058	114.453	60.6967	110.161	-1.05862	0.286177	-3.69917	0.000216307	0.00495127
ENSDARG00000078518	kazald2	72.3288	40.8797	126.918	36.9203	32.0037	46.7941	-1.05858	0.443638	-2.38615	0.017026	0.13117
ENSDARG00000026990	klhl6	122.74	157.679	118	56.6111	73.9396	60.4424	-1.05791	0.264495	-3.99973	6.34144e-05	0.00175985
ENSDARG00000077571	zgc:174862	256.439	291.998	281.278	111.992	123.601	161.83	-1.05775	0.212611	-4.97504	6.52339e-07	3.57659e-05
ENSDARG00000010317	gpr183a	96.4384	83.7061	89.1859	61.5338	38.6252	30.2212	-1.05751	0.334032	-3.16589	0.00154611	0.0233065
ENSDARG00000101459	si:dkey-279j5.1	82.1919	57.4263	80.9533	33.2283	27.5894	44.8444	-1.057	0.346243	-3.05278	0.00226733	0.0316358
ENSDARG00000093165	si:dkey-16p6.2	81.096	66.1862	143.383	65.2258	41.9359	34.1207	-1.05523	0.398433	-2.64844	0.00808647	0.0804684
ENSDARG00000037359	si:ch1073-272o11.3	87.6713	148.919	65.8603	65.2258	27.5894	52.6434	-1.05503	0.417748	-2.52552	0.0115526	0.102255
ENSDARG00000044627	alg8	288.219	316.331	181.116	126.76	133.533	116.985	-1.05492	0.258269	-4.08456	4.41602e-05	0.00131266
ENSDARG00000079315	lpxn	44.9315	37.9598	63.8022	28.3056	15.4501	27.2966	-1.05474	0.424458	-2.48491	0.0129583	0.110163
ENSDARG00000016704	pbld	174.247	305.625	181.802	82.4553	91.5968	143.307	-1.0547	0.315194	-3.34621	0.000819252	0.0141186
ENSDARG00000034222	hs1bp3	131.507	147.946	113.883	47.9964	65.111	75.0656	-1.0537	0.273991	-3.84577	0.000120176	0.00298499
ENSDARG00000101754	BX664622.3	232.329	66.1862	129.663	83.686	73.9396	48.7439	-1.05359	0.43106	-2.44419	0.0145178	0.118921
ENSDARG00000070132	aste1a	86.5754	33.0931	52.8255	30.7669	30.9001	21.4473	-1.05289	0.445092	-2.36556	0.0180029	0.135932
ENSDARG00000104341	si:dkey-238o14.1	43.8357	44.773	62.4301	20.9215	17.6572	34.1207	-1.05214	0.414469	-2.53852	0.0111321	0.100173
ENSDARG00000040321	rx2	211.507	232.625	189.348	61.5338	83.8718	158.905	-1.0499	0.333469	-3.14843	0.00164152	0.0243684
ENSDARG00000100409	camlg	637.809	376.678	312.151	207.984	199.747	232.021	-1.04875	0.275131	-3.8118	0.000137957	0.00335444
ENSDARG00000027940	kcnf1a	167.671	133.346	181.116	78.7633	72.836	81.8897	-1.04792	0.240579	-4.35584	1.32561e-05	0.000475962
ENSDARG00000079972	nfatc2b	63.5617	57.4263	37.7325	28.3056	30.9001	17.5478	-1.04674	0.410317	-2.55106	0.0107396	0.0979957
ENSDARG00000043093	mpeg1.2	1350.14	1000.58	2456.04	584.571	918.175	824.747	-1.04669	0.309066	-3.38663	0.000707573	0.0126047
ENSDARG00000103777	znf1001	158.904	145.999	170.825	68.9179	78.3539	82.8646	-1.04626	0.228549	-4.57784	4.69806e-06	0.000196475
ENSDARG00000098941	CU856520.1	568.768	683.276	631.848	292.901	282.516	336.333	-1.04612	0.163379	-6.403	1.5235e-10	2.01427e-08
ENSDARG00000058839	susd1	40.548	70.0796	52.8255	18.4601	34.2109	26.3217	-1.04576	0.405298	-2.58023	0.00987338	0.0928969
ENSDARG00000075833	lyve1a	87.6713	82.7328	243.546	50.4577	71.7325	78.9651	-1.04539	0.4358	-2.39877	0.0164501	0.128369
ENSDARG00000094935	si:dkey-58f10.11	27.3973	31.1465	34.3023	13.5374	22.0715	9.74878	-1.04388	0.490403	-2.12862	0.0332859	0.203312
ENSDARG00000043436	si:dkey-5n18.1	618.083	710.529	833.545	310.13	322.244	416.273	-1.04363	0.194206	-5.37381	7.70884e-08	5.55934e-06
ENSDARG00000014280	dlgap1a	95.3426	87.5994	39.1046	51.6884	28.693	27.2966	-1.04332	0.44371	-2.35136	0.0187051	0.139246
ENSDARG00000013227	glulc	56.9864	35.0398	51.4534	20.9215	35.3144	13.6483	-1.04314	0.457441	-2.28038	0.0225853	0.157724
ENSDARG00000099243	CR855389.1	1967.13	1407.43	1691.1	1020.23	819.957	620.022	-1.04287	0.216286	-4.82173	1.42319e-06	6.92101e-05
ENSDARG00000057787	itgae.2	181.918	240.412	194.151	108.3	81.6646	109.186	-1.0428	0.234737	-4.4424	8.89621e-06	0.000340619
ENSDARG00000089697	nfe2l2b	488.768	507.103	675.068	178.448	258.237	374.353	-1.04108	0.273628	-3.80473	0.000141956	0.00343196
ENSDARG00000055278	cfb	2660.82	4586.32	4164.29	1662.64	1762.41	2122.31	-1.0406	0.218236	-4.76823	1.85848e-06	8.70433e-05
ENSDARG00000079079	sult1st7	154.521	153.786	168.767	81.2246	105.943	45.8193	-1.03994	0.311488	-3.33863	0.000841925	0.0144115
ENSDARG00000101992	si:dkey-238k10.3	253.151	301.731	491.894	179.679	168.847	162.805	-1.03842	0.269575	-3.85206	0.000117129	0.00292832
ENSDARG00000075730	dnph1	28.4932	26.2798	39.1046	11.0761	23.1751	11.6985	-1.03841	0.503041	-2.06427	0.038992	0.225778
ENSDARG00000105463	CR352285.2	87.6713	103.173	63.8022	56.6111	37.5216	30.2212	-1.03832	0.357129	-2.9074	0.00364448	0.0453506
ENSDARG00000068969	zgc:153759	191.781	156.706	136.523	94.7621	88.2861	53.6183	-1.03796	0.288345	-3.59971	0.000318571	0.00672229
ENSDARG00000104540	cyp2aa4	267.397	382.518	264.813	87.378	132.429	224.222	-1.03747	0.33013	-3.1426	0.00167453	0.0247571
ENSDARG00000077982	elf3	1715.07	1825.96	3337.61	852.859	1419.2	1082.11	-1.03657	0.281132	-3.68713	0.000226796	0.00513579
ENSDARG00000057498	habp2	798.905	1263.38	871.963	422.122	535.234	472.816	-1.03626	0.212972	-4.86571	1.14047e-06	5.699e-05
ENSDARG00000076192	ankrd1b	1706.3	2334.04	2768.19	1240.52	1050.6	1032.4	-1.03568	0.200441	-5.16701	2.37875e-07	1.52486e-05
ENSDARG00000001303	psmb8a	39.4521	31.1465	50.7673	9.84541	18.7608	30.2212	-1.03387	0.492775	-2.09807	0.0358992	0.214172
ENSDARG00000070710	prss60.3	49.3151	68.1329	84.3835	31.9976	43.0395	24.3719	-1.03382	0.377906	-2.73567	0.0062254	0.0666238
ENSDARG00000101514	ftr64	111.781	75.9195	94.6742	40.6123	46.3502	50.6936	-1.03061	0.29825	-3.45554	0.000549194	0.0102252
ENSDARG00000098640	CU984600.3	87.6713	66.1862	100.163	33.2283	45.2466	45.8193	-1.03005	0.32088	-3.21009	0.00132694	0.0207406
ENSDARG00000003615	slc26a3.2	1272.33	2591.97	2473.88	1033.77	1089.23	983.652	-1.02926	0.252122	-4.08239	4.45748e-05	0.0013188
ENSDARG00000096863	si:ch73-380l3.4	27.3973	27.2532	29.4999	13.5374	11.0358	16.5729	-1.02889	0.474532	-2.16823	0.0301416	0.190015
ENSDARG00000090537	ifit11	63.5617	61.3196	52.8255	31.9976	29.7966	25.3468	-1.02863	0.339351	-3.03118	0.00243602	0.033354
ENSDARG00000076169	pold3	766.028	871.128	855.498	388.894	393.977	438.695	-1.02852	0.145675	-7.06036	1.66069e-12	2.98984e-10
ENSDARG00000096995	fbxl22	69.0412	111.933	78.2091	35.6896	35.3144	55.568	-1.02638	0.346298	-2.96386	0.00303802	0.0396708
ENSDARG00000097158	BX294100.1	47.1233	27.2532	27.4418	17.2295	20.9679	11.6985	-1.02604	0.486323	-2.10979	0.0348763	0.209894
ENSDARG00000090930	si:ch211-120g10.1	541.37	547.01	412.313	257.211	236.165	242.745	-1.02562	0.18367	-5.58402	2.35021e-08	1.92452e-06
ENSDARG00000090882	si:rp71-36a1.5	98.6302	121.666	138.581	45.535	68.4217	62.3922	-1.0256	0.284482	-3.60515	0.000311978	0.00663837
ENSDARG00000040959	rabl3	163.288	198.559	185.918	88.6087	87.1825	93.5883	-1.02444	0.215719	-4.74895	2.0448e-06	9.44294e-05
ENSDARG00000102371	CU570769.1	30.685	40.8797	46.6511	18.4601	14.3465	25.3468	-1.02404	0.43755	-2.34039	0.0192637	0.142071
ENSDARG00000023369	mxd	72.3288	55.4796	90.558	40.6123	36.418	31.1961	-1.02391	0.341476	-2.99848	0.00271331	0.0362704
ENSDARG00000093316	adgrf8	416.439	537.277	516.592	219.06	250.512	254.443	-1.02203	0.180043	-5.67658	1.37417e-08	1.20287e-06
ENSDARG00000033280	TPO	48.2192	25.3065	40.4767	17.2295	25.3823	13.6483	-1.02164	0.470473	-2.17152	0.0298918	0.188898
ENSDARG00000056210	si:ch211-199o1.2	258.63	637.529	568.731	139.066	358.662	224.222	-1.02098	0.378882	-2.69473	0.00704464	0.0730209
ENSDARG00000091320	zgc:136791	429.589	353.318	606.464	237.52	222.922	226.172	-1.01996	0.230548	-4.42407	9.68592e-06	0.000366434
ENSDARG00000067992	si:dkey-31e10.5	100.822	98.306	105.651	61.5338	38.6252	50.6936	-1.01968	0.284156	-3.58845	0.000332646	0.00694997
ENSDARG00000091280	si:ch211-66k16.27	193.973	218.999	233.941	100.915	98.2183	119.91	-1.01966	0.211348	-4.82457	1.40307e-06	6.88913e-05
ENSDARG00000037121	mat2ab	2901.92	2685.41	3159.92	1626.95	1636.6	1053.84	-1.01943	0.196152	-5.19712	2.02404e-07	1.33109e-05
ENSDARG00000090192	si:dkey-16p6.1	92.0549	52.5597	91.244	36.9203	37.5216	41.9197	-1.01927	0.345483	-2.95027	0.00317496	0.0410577
ENSDARG00000070960	si:ch211-288g17.4	453.699	623.903	443.871	185.832	238.372	324.634	-1.01923	0.247938	-4.11081	3.94278e-05	0.00119579
ENSDARG00000078095	cipcb	3070.69	2794.42	2103.41	1725.41	1338.64	869.591	-1.0188	0.252924	-4.02808	5.62332e-05	0.00160031
ENSDARG00000011235	otx2	1069.59	1003.5	1218.42	606.723	544.063	476.715	-1.01834	0.16145	-6.30746	2.83644e-10	3.54694e-08
ENSDARG00000094185	AL954149.2	97.5343	73.9729	69.9766	54.1498	35.3144	30.2212	-1.01765	0.343483	-2.96274	0.00304909	0.0397348
ENSDARG00000103892	CABZ01074203.1	36.1644	37.9598	35.6743	12.3068	23.1751	18.5227	-1.0157	0.432918	-2.34616	0.018968	0.140544
ENSDARG00000040910	ildr1b	748.494	891.568	933.707	447.966	429.291	397.75	-1.01566	0.156943	-6.47151	9.70253e-11	1.32419e-08
ENSDARG00000025903	lgals9l1	368.22	418.531	502.185	200.6	199.747	237.87	-1.01516	0.194868	-5.20948	1.89375e-07	1.2519e-05
ENSDARG00000063376	si:dkeyp-74b6.2	179.726	191.745	118.686	87.378	81.6646	73.1158	-1.01409	0.271034	-3.74154	0.000182893	0.00426721
ENSDARG00000071437	ptprc	358.356	399.064	400.65	185.832	184.297	203.749	-1.01283	0.167633	-6.04197	1.52239e-09	1.59694e-07
ENSDARG00000102581	si:dkeyp-44b5.5	42.7398	23.3599	24.6976	14.7681	13.2429	16.5729	-1.01278	0.494266	-2.04905	0.040457	0.230631
ENSDARG00000077414	zgc:194312	72.3288	55.4796	64.4882	31.9976	33.1073	30.2212	-1.01221	0.327373	-3.09193	0.00198862	0.0285349
ENSDARG00000070107	six7	1940.82	889.621	854.812	579.648	568.342	678.515	-1.01146	0.299335	-3.37901	0.00072748	0.012869
ENSDARG00000079922	klf4	252.055	127.506	134.465	59.0725	80.5611	114.061	-1.00985	0.353865	-2.85376	0.00432055	0.0514433
ENSDARG00000097353	BX324164.3	52.6028	52.5597	58.9999	25.8442	14.3465	40.9449	-1.00966	0.426232	-2.36879	0.0178463	0.135353
ENSDARG00000079544	si:ch1073-464p5.5	2326.58	3127.3	1608.09	998.078	1445.68	1062.62	-1.00962	0.252418	-3.99981	6.3394e-05	0.00175985
ENSDARG00000055527	cmn	181.918	207.319	421.918	99.6848	175.469	128.684	-1.00927	0.352035	-2.86696	0.00414439	0.0499106
ENSDARG00000010252	jak3	144.658	150.866	174.941	62.7645	84.9754	85.7893	-1.00902	0.24359	-4.14228	3.43875e-05	0.00107239
ENSDARG00000059294	marco	282.74	417.557	548.15	219.06	171.054	232.021	-1.00751	0.266078	-3.78652	0.000152775	0.00366558
ENSDARG00000040319		32.8767	37.9598	31.5581	15.9988	12.1393	22.4222	-1.0074	0.450846	-2.23446	0.0254527	0.170795
ENSDARG00000001498	skap1	69.0412	47.693	43.2208	27.0749	29.7966	22.4222	-1.00714	0.382663	-2.63193	0.00849011	0.0834062
ENSDARG00000098538	CABZ01112049.1	288.219	163.519	167.395	115.684	91.5968	100.412	-1.00587	0.286106	-3.51571	0.000438584	0.00864399
ENSDARG00000067672	card9	94.2467	97.3327	198.953	57.8418	46.3502	90.6636	-1.00538	0.389535	-2.58098	0.00985192	0.0927293
ENSDARG00000075592	tnfaip8l2a	123.836	131.399	124.86	55.3804	66.2146	67.2666	-1.00506	0.243131	-4.13383	3.56762e-05	0.00110041
ENSDARG00000087641	cdh26.2	369.315	296.865	367.034	148.912	156.708	208.624	-1.00343	0.211541	-4.74341	2.10145e-06	9.64655e-05
ENSDARG00000106534	CABZ01075114.1	54.7946	71.0529	44.5929	28.3056	34.2109	22.4222	-1.00337	0.378316	-2.6522	0.00799687	0.0797845
ENSDARG00000078419	filip1a	78.9042	136.266	101.535	40.6123	48.5574	68.2415	-1.0026	0.332948	-3.01129	0.0026014	0.0351258
ENSDARG00000074191	zgc:172253	1190.14	1894.09	1001.63	599.339	846.443	601.5	-0.996476	0.258176	-3.85968	0.000113535	0.00286491
ENSDARG00000069563	zgc:153151	63.5617	70.0796	108.395	23.3828	55.1788	42.8946	-0.996023	0.394678	-2.52363	0.0116149	0.102626
ENSDARG00000043923	sox9b	596.165	923.687	668.208	331.052	314.519	450.394	-0.995973	0.228058	-4.36719	1.25853e-05	0.000455745
ENSDARG00000053624	csf1rb	300.274	300.758	218.848	143.989	135.74	130.634	-0.995717	0.214291	-4.64656	3.37516e-06	0.000146961
ENSDARG00000056551	slc22a13a	53.6987	121.666	43.9069	27.0749	27.5894	54.5932	-0.994315	0.484219	-2.05344	0.0400298	0.229329
ENSDARG00000038541	ccr12a	56.9864	66.1862	62.4301	27.0749	32.0037	34.1207	-0.990154	0.328576	-3.01347	0.00258274	0.034983
ENSDARG00000067723	tank	26.3014	32.1198	32.9302	15.9988	17.6572	12.6734	-0.98962	0.455906	-2.17067	0.0299563	0.189164
ENSDARG00000079267	FERMT3 (1 of many)	112.877	147.946	128.976	67.6872	61.8003	67.2666	-0.987628	0.249336	-3.96104	7.46243e-05	0.0020174
ENSDARG00000038703	hkdc1	363.836	603.463	466.511	257.211	185.401	281.74	-0.985015	0.2471	-3.9863	6.71129e-05	0.0018418
ENSDARG00000078757	si:ch211-212c13.8	12501.9	20031.1	11832.9	6714.57	6505.58	9197	-0.984747	0.234352	-4.20201	2.64555e-05	0.000853334
ENSDARG00000028824	slc34a1a	245.48	228.732	233.941	132.913	142.361	83.8395	-0.983976	0.243308	-4.04416	5.25119e-05	0.00151307
ENSDARG00000053620	ebi3	154.521	340.665	237.372	94.7621	118.083	156.955	-0.98393	0.321709	-3.05845	0.00222484	0.031203
ENSDARG00000101050	tmc8	74.5206	68.1329	98.1044	41.843	39.7287	40.9449	-0.982199	0.310383	-3.16448	0.00155362	0.023376
ENSDARG00000020811	efemp2b	2226.85	1906.75	1412.57	967.311	924.797	914.435	-0.981879	0.188357	-5.21286	1.85953e-07	1.23249e-05
ENSDARG00000077799	egr4	607.124	1026.86	259.325	335.975	226.233	396.775	-0.979921	0.401392	-2.44131	0.0146341	0.119424
ENSDARG00000062998	pglyrp2	183.014	457.464	264.813	115.684	139.051	203.749	-0.979149	0.348118	-2.81269	0.00491288	0.0561266
ENSDARG00000068857	gbp4	36.1644	71.0529	57.6278	27.0749	15.4501	40.9449	-0.978264	0.457073	-2.14028	0.0323322	0.199164
ENSDARG00000018621	slc6a19a.1	1042.19	1172.86	464.453	591.955	476.745	291.488	-0.978195	0.344452	-2.83986	0.00451335	0.0527202
ENSDARG00000002298	ankrd22	180.822	168.386	247.662	111.992	83.8718	108.211	-0.978037	0.252266	-3.87701	0.00010575	0.00269253
ENSDARG00000090767	si:ch211-136m16.8	276.165	286.158	347.139	120.606	183.194	157.93	-0.977958	0.221978	-4.40565	1.05466e-05	0.000391413
ENSDARG00000101690	si:ch73-158p21.2	135.891	122.639	91.244	63.9952	60.6967	52.6434	-0.976397	0.28019	-3.48477	0.000492562	0.00944386
ENSDARG00000070140	RETSAT	150.137	135.292	150.244	62.7645	67.3181	90.6636	-0.974908	0.249545	-3.90674	9.35486e-05	0.00242073
ENSDARG00000096484	si:ch211-181p13.2	122.74	145.026	95.3603	57.8418	51.8681	74.0907	-0.97362	0.29053	-3.35119	0.000804651	0.0139237
ENSDARG00000033285	gsto2	1754.52	1657.58	2473.19	1054.69	1082.61	862.767	-0.973322	0.196792	-4.94593	7.57792e-07	4.01137e-05
ENSDARG00000053773	vgll2b	573.151	538.25	547.464	255.981	258.237	329.509	-0.972418	0.170277	-5.71081	1.12437e-08	1.00148e-06
ENSDARG00000093602	si:ch211-93g21.1	60.274	46.7197	46.6511	27.0749	17.6572	33.1458	-0.970951	0.390358	-2.48733	0.0128705	0.109637
ENSDARG00000100798	BX470200.2	139.178	182.012	225.709	108.3	81.6646	90.6636	-0.970375	0.263975	-3.67601	0.000236913	0.00530984
ENSDARG00000037421	egr1	8301.38	10050.6	7918.33	5360.83	4761.93	3287.29	-0.970293	0.20322	-4.7746	1.80062e-06	8.4646e-05
ENSDARG00000068233		121.644	143.079	185.918	63.9952	80.5611	85.7893	-0.970287	0.26989	-3.59513	0.000324234	0.00683488
ENSDARG00000028740	msnb	26.3014	28.2265	27.4418	13.5374	18.7608	9.74878	-0.970239	0.490279	-1.97895	0.0478215	0.255683
ENSDARG00000040534	epcam	6682.75	4871.5	7764.66	2885.94	3328.39	3656.77	-0.968722	0.196437	-4.93148	8.16102e-07	4.28918e-05
ENSDARG00000087564	nek11	29.5891	22.3865	28.8139	11.0761	15.4501	14.6232	-0.968618	0.483266	-2.00431	0.0450363	0.245965
ENSDARG00000095005	si:dkey-21e2.10	97.5343	132.372	103.593	27.0749	80.5611	62.3922	-0.965634	0.379007	-2.5478	0.0108404	0.098491
ENSDARG00000103197	si:dkey-71l4.1	99.7261	43.7997	31.5581	25.8442	29.7966	33.1458	-0.965183	0.483204	-1.99746	0.0457749	0.248555
ENSDARG00000101180	mcm7	1135.34	850.688	882.254	420.891	512.059	534.233	-0.964982	0.18217	-5.29714	1.17632e-07	8.13645e-06
ENSDARG00000078114	cfp	2252.06	1401.59	1352.88	1379.59	787.953	398.725	-0.96469	0.368732	-2.61623	0.00889057	0.0860489
ENSDARG00000002194	rhd	52.6028	76.8928	72.0347	43.0737	39.7287	21.4473	-0.964659	0.376265	-2.56378	0.010354	0.0957536
ENSDARG00000004954	grna	577.535	757.249	906.266	335.975	338.798	473.791	-0.964395	0.226357	-4.2605	2.03971e-05	0.000680396
ENSDARG00000036371	acta1a	10600.6	10612.2	12943.6	5354.67	5390.97	6766.63	-0.963759	0.158483	-6.08116	1.19319e-09	1.2889e-07
ENSDARG00000103727		80.0001	186.879	91.93	76.3019	77.2503	31.1961	-0.962044	0.435498	-2.20907	0.02717	0.177898
ENSDARG00000107508	CABZ01073834.1	81.096	93.4394	86.4417	45.535	55.1788	34.1207	-0.958246	0.303438	-3.15796	0.00158875	0.0237518
ENSDARG00000101175	mcu	281.644	256.958	299.802	119.376	136.843	174.503	-0.957321	0.212798	-4.49873	6.83614e-06	0.000272426
ENSDARG00000040921	zmp:0000000606	95.3426	89.5461	87.8138	36.9203	68.4217	35.0956	-0.957116	0.335998	-2.84857	0.0043916	0.0518621
ENSDARG00000075614	apoc4	47.1233	75.9195	64.4882	20.9215	25.3823	49.7188	-0.955673	0.420882	-2.27064	0.0231685	0.160516
ENSDARG00000089402	si:ch73-281i18.3	163.288	153.786	129.663	67.6872	47.4538	114.061	-0.954779	0.332023	-2.87564	0.0040321	0.0489268
ENSDARG00000041960		1009.32	1372.39	1723.35	881.164	580.481	659.017	-0.954486	0.237015	-4.02712	5.64653e-05	0.00160512
ENSDARG00000086130	si:ch211-42i6.2	50.411	36.0131	96.0463	24.6135	30.9001	38.9951	-0.954325	0.452168	-2.11056	0.0348105	0.209698
ENSDARG00000094908	lingo4a	80.0001	81.7595	47.3371	51.6884	35.3144	21.4473	-0.951239	0.414203	-2.29655	0.0216445	0.153006
ENSDARG00000090943	CABZ01033205.1	186.302	410.744	179.058	131.682	126.911	142.332	-0.951128	0.332382	-2.86155	0.00421574	0.050575
ENSDARG00000090947	si:dkey-29j8.1	98.6302	48.6664	142.011	60.3031	56.2824	34.1207	-0.950948	0.426014	-2.2322	0.0256019	0.17157
ENSDARG00000044775	fut7	37.2603	61.3196	45.965	24.6135	18.7608	31.1961	-0.950879	0.405922	-2.34252	0.0191542	0.141552
ENSDARG00000005821	ncf2	141.37	109.013	176.314	84.9167	48.5574	87.739	-0.950782	0.315355	-3.01496	0.00257016	0.0348896
ENSDARG00000100501	CR848025.1	36.1644	33.0931	42.5348	25.8442	8.82861	23.3971	-0.950616	0.48163	-1.97375	0.0484105	0.257685
ENSDARG00000069552	atoh7	81.096	65.2129	81.6394	34.4589	35.3144	47.769	-0.950206	0.315334	-3.01334	0.00258393	0.034983
ENSDARG00000007080	rhcgl1	6127.13	4544.46	3269.69	3683.41	2041.62	1492.54	-0.949918	0.320184	-2.96679	0.00300929	0.0393564
ENSDARG00000104408	zgc:152774	46.0274	70.0796	37.0464	15.9988	36.418	26.3217	-0.949109	0.44482	-2.13369	0.0328678	0.201631
ENSDARG00000099650	CABZ01079663.1	83.2877	95.3861	55.5697	35.6896	44.143	40.9449	-0.945771	0.338173	-2.7967	0.00516271	0.0580404
ENSDARG00000070774	irgf1	41.6439	46.7197	26.7558	22.1522	19.8644	17.5478	-0.944877	0.436442	-2.16495	0.0303914	0.191096
ENSDARG00000075229	slc46a2	38.3562	50.613	83.6975	23.3828	28.693	38.0202	-0.943339	0.424208	-2.22376	0.0261643	0.173907
ENSDARG00000010130	smpdl3b	770.412	964.567	893.231	444.274	435.913	489.389	-0.940273	0.15561	-6.04248	1.5176e-09	1.59694e-07
ENSDARG00000033537	p4ha1a	770.412	715.395	834.231	353.204	356.455	499.137	-0.939057	0.18854	-4.98069	6.3359e-07	3.49645e-05
ENSDARG00000034896	ldb2b	2048.22	2405.09	2173.39	1073.15	1222.76	1160.1	-0.938951	0.133815	-7.0168	2.27015e-12	3.97433e-10
ENSDARG00000070165	tnfrsf1b	531.507	462.33	636.65	340.897	232.855	278.815	-0.938352	0.209713	-4.47447	7.66025e-06	0.000299623
ENSDARG00000092999	tnni4b.1	67.9453	44.773	88.4998	36.9203	39.7287	29.2463	-0.936721	0.376142	-2.49034	0.0127621	0.109079
ENSDARG00000026925	nos2a	72.3288	128.479	153.674	78.7633	80.5611	27.2966	-0.935618	0.434696	-2.15235	0.0313698	0.195657
ENSDARG00000076900	prozb	238.904	437.997	201.697	110.761	104.84	242.745	-0.934496	0.38437	-2.43124	0.0150472	0.122075
ENSDARG00000092636	AL935295.1	33.9726	27.2532	52.8255	22.1522	17.6572	20.4724	-0.933632	0.450189	-2.07387	0.0380918	0.222443
ENSDARG00000091234	si:ch73-335l21.4	179.726	199.532	569.417	113.222	206.369	178.403	-0.932104	0.419662	-2.22108	0.0263455	0.174736
ENSDARG00000078389	si:dkey-188i13.7	185.206	85.6528	83.0115	66.4565	61.8003	56.5429	-0.931932	0.367296	-2.53727	0.0111719	0.100354
ENSDARG00000052982	gabrr2a	663.014	566.476	496.011	406.123	341.005	158.905	-0.931076	0.307189	-3.03096	0.00243778	0.0333601
ENSDARG00000098249	asmt	113.973	149.892	94.6742	71.3792	54.0752	62.3922	-0.930583	0.289017	-3.21982	0.00128271	0.0201995
ENSDARG00000087666	fibpb	863.562	691.062	516.592	345.82	376.319	362.655	-0.930549	0.212592	-4.37716	1.20235e-05	0.00043853
ENSDARG00000100482	pmt	340.822	395.171	305.29	132.913	165.536	246.644	-0.928443	0.255492	-3.63394	0.000279125	0.00608205
ENSDARG00000030262	si:ch211-220i18.4	115.069	127.506	122.802	49.227	47.4538	94.5632	-0.92583	0.321915	-2.87601	0.00402736	0.0489232
ENSDARG00000097157	si:ch211-207n23.2	847.124	631.689	865.789	356.896	456.881	420.172	-0.925724	0.1894	-4.88767	1.02039e-06	5.1805e-05
ENSDARG00000104787	si:dkey-28k24.2	69.0412	43.7997	75.465	27.0749	30.9001	40.9449	-0.925645	0.373882	-2.47577	0.0132949	0.111937
ENSDARG00000106245	CR931802.3	33.9726	42.8264	30.872	24.6135	18.7608	13.6483	-0.925185	0.441964	-2.09335	0.0363179	0.215712
ENSDARG00000032631	ltb4r	119.452	129.453	170.825	75.0712	73.9396	73.1158	-0.925095	0.255239	-3.62443	0.0002896	0.0062726
ENSDARG00000107151	CT867953.1	181.918	146.972	44.5929	56.6111	64.0074	75.0656	-0.924228	0.453883	-2.03627	0.0417234	0.235471
ENSDARG00000098194	SLC39A11	108.493	143.079	138.581	82.4553	72.836	51.6685	-0.924179	0.278013	-3.32422	0.000886647	0.0149832
ENSDARG00000029482	ush2a	222.466	185.905	104.965	114.453	82.7682	73.1158	-0.923365	0.32999	-2.79816	0.00513943	0.0578557
ENSDARG00000007988	masp2	469.042	659.916	403.395	260.903	280.308	267.117	-0.921144	0.218663	-4.21262	2.5242e-05	0.000816266
ENSDARG00000070168	sod3a	118.356	187.852	126.918	59.0725	66.2146	102.362	-0.921096	0.313106	-2.9418	0.00326308	0.0417506
ENSDARG00000099002	creb5a	225.754	154.759	249.034	109.53	102.633	120.885	-0.919845	0.249961	-3.67996	0.000233268	0.00524957
ENSDARG00000008278	rcor2	253.151	286.158	292.941	182.14	145.672	114.061	-0.919788	0.224517	-4.09674	4.19006e-05	0.0012543
ENSDARG00000086569	zgc:172051	2659.73	3083.5	1355.63	1053.46	1518.52	1179.6	-0.919513	0.282656	-3.25312	0.00114145	0.0184206
ENSDARG00000076362	tmem260	168.767	208.292	137.895	89.8394	77.2503	104.312	-0.91833	0.258268	-3.55573	0.000376937	0.00767325
ENSDARG00000078363	mcoln3a	76.7124	135.292	157.104	72.6099	47.4538	76.0405	-0.917863	0.34432	-2.66572	0.0076823	0.0774792
ENSDARG00000044524	def6b	63.5617	57.4263	43.9069	30.7669	32.0037	24.3719	-0.916394	0.361154	-2.5374	0.0111678	0.100354
ENSDARG00000093936	si:dkeyp-1h4.6	903.015	739.729	814.336	342.128	513.163	445.519	-0.915981	0.191362	-4.78665	1.69591e-06	8.03396e-05
ENSDARG00000069737	pou4f2	1568.22	1567.06	1682.87	994.386	944.661	617.098	-0.915803	0.198429	-4.61526	3.92594e-06	0.000167143
ENSDARG00000075748	NCKAP1L	441.644	514.89	459.65	271.979	271.48	208.624	-0.915548	0.181901	-5.03322	4.82315e-07	2.77004e-05
ENSDARG00000010255	bin2b	202.74	297.838	286.081	107.069	129.118	180.352	-0.91488	0.263885	-3.46697	0.000526366	0.00994182
ENSDARG00000078249	unc13d	84.3836	91.4928	85.0696	41.843	48.5574	47.769	-0.914259	0.277246	-3.29764	0.000975	0.0162298
ENSDARG00000097465	trmt61b	564.384	575.236	524.824	284.286	284.723	312.936	-0.914066	0.150033	-6.09244	1.11205e-09	1.21156e-07
ENSDARG00000078503		53.6987	55.4796	49.3952	28.3056	25.3823	30.2212	-0.913967	0.344928	-2.64974	0.00805545	0.0801912
ENSDARG00000090624	ADGRL3	856.987	758.222	494.639	447.966	348.73	323.659	-0.912584	0.240124	-3.80047	0.000144422	0.00348493
ENSDARG00000055659	gpr161	99.7261	100.253	106.337	43.0737	61.8003	57.5178	-0.912037	0.271912	-3.35416	0.000796055	0.0138015
ENSDARG00000074378	junba	817.535	1036.59	1526.45	520.576	810.025	467.941	-0.911665	0.277059	-3.2905	0.00100009	0.0165389
ENSDARG00000098796	znf1122	181.918	82.7328	232.569	97.2234	121.393	46.7941	-0.910987	0.427954	-2.1287	0.0332788	0.203312
ENSDARG00000098122		110.685	87.5994	126.918	61.5338	48.5574	63.3671	-0.910133	0.283948	-3.20528	0.00134929	0.0209619
ENSDARG00000103981	bhlha9	77.8083	115.826	118	60.3031	39.7287	66.2917	-0.90895	0.318579	-2.85314	0.0043289	0.0515186
ENSDARG00000091756	insm1a	533.699	509.05	602.348	343.359	304.587	231.046	-0.908124	0.19571	-4.64014	3.48171e-06	0.000151082
ENSDARG00000088805	CR848841.1	630.138	953.861	619.499	381.51	344.316	447.469	-0.90794	0.220011	-4.12679	3.67861e-05	0.00113053
ENSDARG00000076554	cdkn1a	460.274	588.863	279.906	180.909	310.105	216.423	-0.907282	0.302742	-2.99688	0.00272761	0.0364232
ENSDARG00000087832	bcl3	69.0412	67.1596	121.43	50.4577	45.2466	42.8946	-0.906719	0.347462	-2.60955	0.00906618	0.0872422
ENSDARG00000092976	si:ch211-127i16.2	624.658	850.688	632.534	376.587	364.18	383.127	-0.906688	0.179621	-5.04779	4.46955e-07	2.58252e-05
ENSDARG00000094041	krt17	49448.8	34031.4	35052.8	14782.9	26317	22126.8	-0.906639	0.235621	-3.84787	0.000119149	0.00296529
ENSDARG00000043483	otx5	794.521	707.609	530.999	449.197	396.184	239.82	-0.906498	0.25939	-3.49472	0.000474554	0.00915391
ENSDARG00000037192	zgc:113364	49.3151	57.4263	54.8836	33.2283	22.0715	31.1961	-0.904904	0.354425	-2.55316	0.0106749	0.0975458
ENSDARG00000023188	lcp1	814.247	875.994	877.452	462.734	480.056	429.921	-0.904717	0.136769	-6.61494	3.71704e-11	5.48587e-09
ENSDARG00000074283	inpp5d	273.973	346.504	288.825	152.604	140.154	192.051	-0.904434	0.210321	-4.30025	1.70605e-05	0.000582883
ENSDARG00000099989	creld1a	83.2877	69.1062	74.7789	31.9976	40.8323	47.769	-0.904306	0.310863	-2.90901	0.0036257	0.0451612
ENSDARG00000054610	coro1a	786.85	942.181	895.975	411.046	477.848	512.786	-0.904256	0.159741	-5.66076	1.50706e-08	1.30289e-06
ENSDARG00000101312	si:dkey-31n13.4	546.85	478.877	826.684	312.592	355.352	323.659	-0.903747	0.230408	-3.92238	8.768e-05	0.00229934
ENSDARG00000059257	rcvrnb	302.466	252.092	200.325	111.992	142.361	147.207	-0.903605	0.236601	-3.81911	0.000133934	0.00326915
ENSDARG00000044098	egr2a	83.2877	131.399	137.895	54.1498	69.5253	65.3168	-0.903087	0.297052	-3.04017	0.00236446	0.0325545
ENSDARG00000104850	si:dkey-16p6.1	92.0549	104.146	117.314	38.151	50.7645	77.9902	-0.903084	0.324218	-2.78542	0.00534577	0.0595708
ENSDARG00000089049	CABZ01079870.1	81.096	66.1862	88.4998	35.6896	36.418	53.6183	-0.902528	0.322374	-2.79963	0.00511618	0.0576706
ENSDARG00000101551	si:dkey-261j11.2	306.85	192.719	80.9533	73.8406	111.461	123.809	-0.902359	0.424985	-2.12327	0.033731	0.205142
ENSDARG00000079947	gfi1b	69.0412	43.7997	45.965	25.8442	37.5216	21.4473	-0.901269	0.398992	-2.25886	0.0238918	0.163303
ENSDARG00000078734	myo1f	265.206	275.452	262.069	146.45	151.19	132.583	-0.901045	0.181286	-4.97029	6.68531e-07	3.64177e-05
ENSDARG00000010384	lpar5a	55.8905	45.7464	63.1161	29.5362	29.7966	29.2463	-0.900317	0.347742	-2.58904	0.00962436	0.0912505
ENSDARG00000079532	zgc:194242	105.206	114.853	108.395	68.9179	54.0752	53.6183	-0.900289	0.259068	-3.47511	0.000510643	0.00974638
ENSDARG00000086302	proser1	1792.88	1855.16	1634.85	1358.67	941.351	533.258	-0.89972	0.284323	-3.16443	0.00155386	0.023376
ENSDARG00000021959	zgc:101100	53.6987	51.5863	61.7441	30.7669	30.9001	28.2715	-0.899375	0.337447	-2.66523	0.00769346	0.0775121
ENSDARG00000045224	glipr1a	35.0685	33.0931	30.872	24.6135	13.2429	15.598	-0.897143	0.44938	-1.9964	0.04589	0.248967
ENSDARG00000089706	ANPEP	210.411	277.398	299.116	105.838	126.911	189.126	-0.897005	0.268698	-3.33833	0.000842824	0.0144172
ENSDARG00000043482		70.137	66.1862	51.4534	44.3043	25.3823	31.1961	-0.897	0.35804	-2.5053	0.0122347	0.105891
ENSDARG00000099046	si:ch211-227p7.5	90.959	67.1596	135.837	39.3816	46.3502	72.141	-0.896259	0.3735	-2.39962	0.0164121	0.128241
ENSDARG00000075962	vav3b	37.2603	79.8128	39.7906	27.0749	29.7966	27.2966	-0.895289	0.427769	-2.09293	0.0363558	0.215776
ENSDARG00000076914	lacc1	53.6987	76.8928	116.628	41.843	44.143	47.769	-0.895087	0.363229	-2.46425	0.0137301	0.114275
ENSDARG00000067851	lcn15	443.836	685.222	352.627	201.831	259.34	334.383	-0.894068	0.284855	-3.13868	0.00169709	0.0250614
ENSDARG00000106212	CABZ01012141.2	97.5343	97.3327	41.1627	52.9191	38.6252	35.0956	-0.893933	0.41098	-2.17513	0.0296205	0.187792
ENSDARG00000062349	arhgap15	71.2329	70.0796	67.2324	34.4589	36.418	40.9449	-0.893799	0.303921	-2.9409	0.00327264	0.0418309
ENSDARG00000030881	baxb	112.877	153.786	131.721	54.1498	73.9396	85.7893	-0.89201	0.27481	-3.24592	0.00117072	0.0187974
ENSDARG00000038957	flvcr2a	52.6028	49.6397	32.9302	33.2283	24.2787	15.598	-0.890527	0.435002	-2.04718	0.0406408	0.231177
ENSDARG00000079227	plekhs1	337.535	181.039	279.906	114.453	227.337	89.6888	-0.888425	0.362036	-2.45397	0.0141289	0.116676
ENSDARG00000056464	fitm1	335.343	556.743	414.371	207.984	230.647	267.117	-0.887189	0.231136	-3.83839	0.000123844	0.00305753
ENSDARG00000044125	txn	644.384	1491.14	1077.09	551.343	542.959	644.394	-0.885848	0.273876	-3.23449	0.00121862	0.0193705
ENSDARG00000094485	si:dkey-27h10.2	46.0274	48.6664	83.6975	28.3056	29.7966	38.9951	-0.8839	0.391554	-2.25741	0.0239823	0.163697
ENSDARG00000075014	sqstm1	5367.68	7241.55	7586.97	3682.18	3754.37	3510.54	-0.883806	0.163696	-5.39905	6.6993e-08	4.92933e-06
ENSDARG00000054036	rnf34b	204.932	197.585	99.4765	118.145	109.254	44.8444	-0.883696	0.400478	-2.20661	0.0273417	0.178745
ENSDARG00000079602	calhm3	64.6576	63.2663	63.1161	34.4589	30.9001	38.0202	-0.882996	0.315704	-2.79691	0.00515936	0.0580285
ENSDARG00000017653	rgs13	142.466	216.079	151.616	78.7633	83.8718	113.086	-0.882632	0.272568	-3.23821	0.00120282	0.0191915
ENSDARG00000043518	FMO5 (1 of many)	722.192	915.901	818.452	497.193	408.323	428.946	-0.88183	0.165787	-5.31904	1.04316e-07	7.2983e-06
ENSDARG00000102552	si:dkey-103d23.5	144.658	106.093	103.593	39.3816	93.804	58.4927	-0.880358	0.347744	-2.53163	0.0113534	0.101267
ENSDARG00000004256	wnt11	43.8357	26.2798	41.1627	23.3828	19.8644	17.5478	-0.879236	0.433007	-2.03053	0.0423022	0.237313
ENSDARG00000106153	CR974440.2	2609.32	2969.62	2116.45	1602.34	1198.48	1385.3	-0.878244	0.182102	-4.82281	1.41552e-06	6.91425e-05
ENSDARG00000036420	si:dkey-33c9.6	63.5617	67.1596	76.837	35.6896	49.6609	28.2715	-0.876978	0.338411	-2.59146	0.00955702	0.0908292
ENSDARG00000012667	tfap2b	1311.78	1487.24	1294.57	770.403	765.882	694.113	-0.876408	0.136304	-6.42982	1.27754e-10	1.73424e-08
ENSDARG00000091970	ms4a17a.3	60.274	39.9064	41.8488	27.0749	29.7966	20.4724	-0.875132	0.392313	-2.2307	0.0257009	0.17196
ENSDARG00000099538	si:ch211-188p14.3	58.0822	59.373	41.8488	23.3828	39.7287	23.3971	-0.874369	0.390483	-2.2392	0.025143	0.169119
ENSDARG00000102927	si:dkey-261o4.6	155.617	169.359	192.779	82.4553	93.804	106.262	-0.873604	0.227608	-3.8382	0.000123939	0.00305753
ENSDARG00000098837	tgm5l	90.959	66.1862	67.9185	34.4589	39.7287	47.769	-0.872742	0.319958	-2.72768	0.0063782	0.0679441
ENSDARG00000000767	spi1b	248.767	356.238	288.825	171.064	130.222	187.177	-0.871252	0.229967	-3.7886	0.0001515	0.00363844
ENSDARG00000052700	SLC9B2	314.521	266.692	281.278	161.219	140.154	169.629	-0.870729	0.188709	-4.61414	3.94731e-06	0.000167562
ENSDARG00000037873	cyp3c3	2455.89	3131.19	3118.76	1469.43	1624.46	1668.99	-0.870267	0.151423	-5.74724	9.07109e-09	8.2534e-07
ENSDARG00000075924		1008.22	1091.1	914.498	648.566	553.995	451.368	-0.866823	0.179151	-4.8385	1.30824e-06	6.46102e-05
ENSDARG00000026359	pbld2	322.192	370.838	590.685	209.215	259.34	237.87	-0.864493	0.255656	-3.38147	0.000720983	0.012763
ENSDARG00000068431	si:ch211-195h23.3	1525.48	1490.16	1507.93	771.634	789.057	922.234	-0.864375	0.134597	-6.42196	1.34533e-10	1.80694e-08
ENSDARG00000101452	CABZ01088700.1	131.507	149.892	108.395	65.2258	73.9396	74.0907	-0.863616	0.254538	-3.39288	0.000691615	0.0123813
ENSDARG00000099111	zgc:175280	1666.85	2446.94	1736.38	1283.6	1039.57	894.938	-0.862818	0.208367	-4.14086	3.46003e-05	0.00107567
ENSDARG00000063313	plbd1	755.069	781.582	572.848	339.667	374.112	444.544	-0.861635	0.192626	-4.47309	7.70987e-06	0.000300638
ENSDARG00000093774	rbp2b	462.466	797.155	862.359	342.128	473.434	353.881	-0.861021	0.257632	-3.34206	0.0008316	0.0142829
ENSDARG00000078970	il7r	35.0685	33.0931	49.3952	23.3828	26.4858	15.598	-0.860764	0.429741	-2.00298	0.0451792	0.246375
ENSDARG00000107500	CABZ01102500.1	255.343	214.132	168.767	111.992	111.461	126.734	-0.85922	0.234751	-3.66013	0.000252092	0.00558895
ENSDARG00000057323	e2f8	145.754	83.7061	168.081	65.2258	99.3219	55.568	-0.857001	0.34863	-2.45819	0.0139638	0.11584
ENSDARG00000037186	tpbgb	320	371.811	322.441	179.679	167.744	211.548	-0.856975	0.186259	-4.60098	4.20502e-06	0.000177612
ENSDARG00000053481	entpd5a	152.329	243.332	190.034	118.145	121.393	84.8144	-0.856859	0.265368	-3.22895	0.00124248	0.0196885
ENSDARG00000025847	sox12	1596.71	1335.4	1628.67	849.167	871.825	799.4	-0.85625	0.142554	-6.00651	1.89554e-09	1.94811e-07
ENSDARG00000098293	si:dkey-27i16.2	168.767	187.852	192.093	98.4541	90.4932	114.061	-0.856105	0.215472	-3.97317	7.09231e-05	0.0019359
ENSDARG00000073845	zgc:110843	864.658	1149.5	1269.87	697.793	449.156	669.741	-0.855163	0.223276	-3.83008	0.000128102	0.00314494
ENSDARG00000104325	plek	96.4384	117.773	90.558	54.1498	57.386	56.5429	-0.855092	0.268474	-3.18501	0.0014475	0.022162
ENSDARG00000094297	si:dkey-222h21.2	29.5891	49.6397	48.7092	24.6135	23.1751	23.3971	-0.855002	0.405608	-2.10795	0.0350352	0.210601
ENSDARG00000040474	snx10b	72.3288	93.4394	115.256	41.843	45.2466	68.2415	-0.854792	0.329501	-2.5942	0.00948103	0.0903099
ENSDARG00000058219	tubd1	185.206	182.986	264.127	88.6087	134.636	126.734	-0.854416	0.261371	-3.26898	0.00107937	0.0175753
ENSDARG00000071083	si:dkeyp-34c12.1	73.4247	56.453	48.0232	28.3056	24.2787	44.8444	-0.853137	0.384221	-2.22043	0.0263893	0.174736
ENSDARG00000013539	ikzf1	90.959	92.4661	80.2673	49.227	50.7645	45.8193	-0.852868	0.275123	-3.09995	0.00193554	0.0279169
ENSDARG00000099216	atp8b2	104.11	104.146	66.5464	75.0712	46.3502	31.1961	-0.852821	0.38088	-2.23908	0.0251506	0.169125
ENSDARG00000040432	klf2b	1571.51	1919.4	1688.36	943.929	803.403	1120.13	-0.852476	0.171773	-4.96281	6.94809e-07	3.74474e-05
ENSDARG00000098444	si:dkey-3h2.4	41.6439	68.1329	102.221	31.9976	34.2109	51.6685	-0.851177	0.415523	-2.04845	0.0405163	0.230762
ENSDARG00000052207	c3a.3	5836.72	7470.29	7779.75	3375.74	3721.26	4596.55	-0.850562	0.177853	-4.78239	1.73223e-06	8.18856e-05
ENSDARG00000079393	tmprss15	394.521	351.371	311.464	211.676	171.054	202.775	-0.850486	0.189908	-4.47841	7.52023e-06	0.00029597
ENSDARG00000079043	si:dkeyp-75b4.10	52.6028	60.3463	48.0232	19.6908	41.9359	27.2966	-0.849419	0.38919	-2.18253	0.0290705	0.185789
ENSDARG00000100398	pax7a	1168.22	1041.46	989.277	574.726	624.624	576.153	-0.848296	0.140581	-6.03422	1.59736e-09	1.66184e-07
ENSDARG00000062446	neurl2	104.11	139.186	120.744	60.3031	69.5253	72.141	-0.848281	0.256017	-3.31338	0.00092175	0.0155163
ENSDARG00000103971	si:ch73-173p19.2	145.754	143.079	88.4998	54.1498	49.6609	104.312	-0.847344	0.36121	-2.34585	0.0189837	0.140616
ENSDARG00000033735	ncf1	451.507	389.331	585.883	258.442	209.679	325.609	-0.846435	0.234929	-3.60294	0.000314635	0.00667251
ENSDARG00000067848	nmrk2	3636.17	3300.55	1981.3	1400.51	1575.91	1981.93	-0.846075	0.241071	-3.50964	0.000448706	0.00877534
ENSDARG00000099803	pik3c2g	259.726	452.597	238.744	159.988	172.158	195.95	-0.846069	0.276431	-3.06068	0.00220832	0.0310229
ENSDARG00000098949	mslna	1203.29	1006.42	834.231	594.417	559.513	539.107	-0.845192	0.176834	-4.77958	1.75661e-06	8.28838e-05
ENSDARG00000046091	si:ch211-283g2.1	214.795	234.572	208.558	131.682	146.776	88.7139	-0.844887	0.240428	-3.51409	0.000441259	0.00867649
ENSDARG00000102916		54.7946	48.6664	72.7208	35.6896	32.0037	31.1961	-0.84402	0.347288	-2.43032	0.0150856	0.122198
ENSDARG00000061520	b4galnt1a	246.576	238.465	271.674	127.99	131.326	161.83	-0.843788	0.198874	-4.24283	2.20717e-05	0.000728595
ENSDARG00000100280	znfx1	500.822	729.995	535.801	345.82	331.073	308.061	-0.843373	0.19531	-4.31812	1.57366e-05	0.00054573
ENSDARG00000098850	BX284638.1	292.603	273.505	263.441	194.447	168.847	100.412	-0.843196	0.258952	-3.25618	0.00112922	0.0182686
ENSDARG00000105052	cfhl5	206.028	269.612	128.976	94.7621	91.5968	149.156	-0.842795	0.326514	-2.58119	0.00984602	0.0927082
ENSDARG00000045858	tigarb	100.822	135.292	129.663	57.8418	76.1468	70.1912	-0.841566	0.26301	-3.19975	0.00137547	0.0212662
ENSDARG00000002445	prdm1a	508.494	553.823	770.429	347.051	360.869	317.81	-0.840473	0.203202	-4.13615	3.53186e-05	0.00109204
ENSDARG00000089434	etv7	49.3151	39.9064	76.151	22.1522	36.418	34.1207	-0.839211	0.407079	-2.06154	0.0392513	0.226548
ENSDARG00000029866	slc6a14	89.8631	134.319	197.581	65.2258	62.9038	108.211	-0.837299	0.358417	-2.33611	0.0194857	0.142755
ENSDARG00000103403	sar1b	1779.73	1655.63	1210.18	920.546	885.068	793.551	-0.837161	0.182766	-4.58051	4.63836e-06	0.000194298
ENSDARG00000005616	bfb	532.603	661.862	595.487	247.366	258.237	496.213	-0.835006	0.274773	-3.03889	0.00237451	0.0326528
ENSDARG00000012789	plek2	253.151	101.226	231.883	109.53	109.254	110.161	-0.834236	0.335237	-2.48849	0.0128285	0.109389
ENSDARG00000095459	si:ch211-191j22.3	644.384	580.103	707.312	334.744	322.244	426.997	-0.832733	0.17986	-4.6299	3.65849e-06	0.000156951
ENSDARG00000013050	abcc12	1496.99	1902.85	3582.53	1254.06	1316.57	1353.13	-0.832131	0.28361	-2.93406	0.00334557	0.0424849
ENSDARG00000037533	mep1b	2499.73	1681.91	2576.79	1656.49	1247.04	896.888	-0.831303	0.250231	-3.32214	0.000893298	0.0150774
ENSDARG00000098107	hs3st1l1	199.452	169.359	157.104	153.835	88.2861	54.5932	-0.831103	0.350658	-2.37013	0.0177821	0.135001
ENSDARG00000021004	c5	2815.34	3794.03	2781.91	1543.27	1687.37	2047.24	-0.830832	0.184258	-4.50908	6.51094e-06	0.000260284
ENSDARG00000014805	fhl5	110.685	207.319	172.883	73.8406	103.736	98.4627	-0.830563	0.295761	-2.80823	0.00498149	0.0566049
ENSDARG00000058160	tnfaip2b	84.3836	102.199	163.279	61.5338	67.3181	69.2163	-0.828336	0.318598	-2.59994	0.00932388	0.0892322
ENSDARG00000092283	cxl34b.11	966.576	1263.38	1715.11	541.498	801.196	879.34	-0.828316	0.253036	-3.27351	0.00106222	0.017357
ENSDARG00000038297	aspdh	75.6165	127.506	90.558	39.3816	55.1788	70.1912	-0.82711	0.336734	-2.45627	0.0140387	0.116234
ENSDARG00000060901	trim62	326.576	327.038	303.232	169.833	198.644	170.604	-0.826504	0.175521	-4.70886	2.49109e-06	0.000111528
ENSDARG00000017489	zgc:123068	113.973	96.3594	104.279	50.4577	87.1825	39.97	-0.826462	0.334709	-2.46919	0.0135418	0.113288
ENSDARG00000071345	mgst2	211.507	434.104	761.51	254.75	268.169	271.991	-0.82635	0.367579	-2.24809	0.0245705	0.166681
ENSDARG00000025311	cuzd1.2	635.617	831.221	1031.13	500.885	393.977	516.685	-0.825033	0.216784	-3.80578	0.000141359	0.0034273
ENSDARG00000026350	wasb	221.37	196.612	158.476	114.453	104.84	105.287	-0.824698	0.225703	-3.65391	0.000258278	0.00569508
ENSDARG00000023272	tfap2d	303.562	355.264	349.883	214.138	177.676	179.378	-0.824247	0.182425	-4.51828	6.2343e-06	0.000251203
ENSDARG00000098070	CABZ01085140.1	127.123	131.399	89.8719	63.9952	58.4895	73.1158	-0.824233	0.278316	-2.96151	0.00306139	0.0398121
ENSDARG00000106248		612.603	543.117	439.069	301.516	293.551	304.162	-0.823776	0.181491	-4.53894	5.65381e-06	0.000230743
ENSDARG00000003684	obsl1a	482.192	761.142	559.813	353.204	292.448	373.378	-0.823095	0.216083	-3.80916	0.00013944	0.00338403
ENSDARG00000090629	tmtops3b	43.8357	44.773	49.3952	23.3828	24.2787	30.2212	-0.822868	0.365763	-2.24973	0.024466	0.166316
ENSDARG00000055395	foxq1b	804.384	925.634	835.603	429.506	440.327	580.052	-0.821618	0.174414	-4.71075	2.46813e-06	0.000110695
ENSDARG00000105644	zgc:172079	1557.26	1687.75	2847.77	1004.23	1200.69	1243.94	-0.821541	0.239779	-3.42624	0.000611992	0.0111766
ENSDARG00000100099	si:ch211-263l8.1	37.2603	79.8128	69.2906	31.9976	28.693	44.8444	-0.821002	0.402312	-2.04071	0.0412797	0.233903
ENSDARG00000078022	fyco1b	2179.73	1842.51	2067.74	996.848	1088.13	1365.8	-0.818621	0.166358	-4.92085	8.61695e-07	4.49161e-05
ENSDARG00000100788	trip10b	71.2329	93.4394	102.907	46.7657	52.9717	52.6434	-0.81691	0.291443	-2.80298	0.00506322	0.0572261
ENSDARG00000037997	tubb5	2227.95	2628.96	2731.83	1377.13	1582.53	1350.21	-0.816744	0.145989	-5.59457	2.21169e-08	1.81695e-06
ENSDARG00000027699	FUT9 (1 of many)	71.2329	50.613	44.5929	34.4589	37.5216	22.4222	-0.816494	0.384018	-2.12619	0.0334877	0.2042
ENSDARG00000095863	afp4	4227.95	8356.99	5838.24	3847.09	3395.7	3228.8	-0.815167	0.234635	-3.4742	0.000512387	0.00977052
ENSDARG00000101505	BX284673.1	56.9864	67.1596	50.0813	30.7669	40.8323	27.2966	-0.815158	0.349864	-2.32993	0.0198099	0.144338
ENSDARG00000058159	ipo8	2975.35	2295.11	3231.27	1619.57	1743.65	1471.09	-0.814896	0.169944	-4.79508	1.62613e-06	7.75929e-05
ENSDARG00000079623	ubtd1b	53.6987	149.892	104.965	71.3792	54.0752	50.6936	-0.814757	0.390617	-2.08582	0.0369947	0.218124
ENSDARG00000104528	cldn10b	32.8767	43.7997	42.5348	22.1522	26.4858	19.4976	-0.814571	0.398534	-2.04392	0.0409617	0.232516
ENSDARG00000075905	si:ch211-266g18.9	105.206	152.812	72.7208	55.3804	60.6967	71.1661	-0.812522	0.336747	-2.41286	0.0158281	0.125743
ENSDARG00000089616	coro7	134.795	173.252	154.36	102.146	89.3897	73.1158	-0.811275	0.243766	-3.3281	0.000874419	0.0148675
ENSDARG00000038643	alas2	337.535	729.022	452.104	323.668	316.726	226.172	-0.810743	0.289997	-2.7957	0.00517879	0.0581697
ENSDARG00000094012	si:dkey-192g7.3	151.233	179.092	258.639	97.2234	91.5968	147.207	-0.810692	0.295581	-2.74271	0.0060934	0.065515
ENSDARG00000055365	si:dkey-25e12.3	94.2467	99.2794	137.895	38.151	71.7325	78.9651	-0.809262	0.33644	-2.40537	0.0161562	0.127013
ENSDARG00000099674	dicp3.1	39.4521	53.533	41.8488	18.4601	29.7966	28.2715	-0.80904	0.391719	-2.06536	0.0388892	0.22544
ENSDARG00000006811	sult1st6	698.083	1272.14	835.603	529.191	542.959	529.359	-0.808994	0.229066	-3.53171	0.000412885	0.00822046
ENSDARG00000108463	CABZ01027551.2	236.713	204.399	205.814	92.3007	128.015	147.207	-0.808945	0.234309	-3.45248	0.000555468	0.0103225
ENSDARG00000102758	FO704661.1	176.439	135.292	348.511	139.066	114.772	124.784	-0.807896	0.344595	-2.34448	0.0190536	0.141013
ENSDARG00000074009	znf1059	71.2329	78.8395	63.8022	45.535	50.7645	26.3217	-0.807686	0.346427	-2.33148	0.0197283	0.143992
ENSDARG00000021521	rgs14a	42.7398	51.5863	47.3371	30.7669	22.0715	28.2715	-0.807681	0.364972	-2.213	0.026898	0.176755
ENSDARG00000040076	pycard	906.302	910.061	823.94	339.667	423.773	742.857	-0.807598	0.269015	-3.00205	0.00268167	0.035942
ENSDARG00000100453	GALNT10	221.37	234.572	173.569	108.3	119.186	130.634	-0.807252	0.221792	-3.63968	0.000272981	0.00595841
ENSDARG00000042982	cyp2p8	1174.8	1873.65	1287.02	749.482	739.396	988.526	-0.806657	0.219357	-3.67736	0.000235657	0.00529394
ENSDARG00000078608	CT573423.1	94.2467	64.2396	114.57	44.3043	37.5216	74.0907	-0.805898	0.368842	-2.18494	0.0288932	0.185216
ENSDARG00000100190	si:ch211-188p14.4	825.206	908.114	672.324	372.895	547.374	454.293	-0.80559	0.200265	-4.02263	5.75519e-05	0.00163235
ENSDARG00000088040		78.9042	113.879	121.43	43.0737	68.4217	68.2415	-0.805526	0.312414	-2.57839	0.00992612	0.0930037
ENSDARG00000019335	hes6	263.014	310.491	264.127	134.144	148.983	194.976	-0.804301	0.214676	-3.74657	0.000179265	0.00419415
ENSDARG00000098736	si:dkey-201i2.4	332.055	228.732	362.232	163.68	182.09	183.277	-0.803829	0.226991	-3.54124	0.000398254	0.00800449
ENSDARG00000098171	zgc:162193	952.33	1027.83	830.801	499.655	606.967	503.037	-0.803319	0.162505	-4.94334	7.67953e-07	4.05291e-05
ENSDARG00000104893	si:ch211-207e19.2	84.3836	55.4796	85.7556	45.535	34.2109	49.7188	-0.801963	0.33447	-2.39771	0.0164978	0.128544
ENSDARG00000095147	krt96	494.247	244.305	528.941	232.598	258.237	236.895	-0.801478	0.283516	-2.82692	0.00469981	0.0542047
ENSDARG00000079166	ace	3478.36	4234.95	2512.98	2730.87	1997.47	1140.61	-0.801334	0.297945	-2.68954	0.00715514	0.0739586
ENSDARG00000078059	nudcd2	189.589	264.745	215.418	132.913	129.118	122.835	-0.800852	0.21526	-3.7204	0.000198909	0.00459863
ENSDARG00000071087	slc35b4	817.535	1132.95	996.824	583.34	521.992	588.826	-0.79936	0.170932	-4.67649	2.91829e-06	0.00012839
ENSDARG00000093043	FP236810.1	213.699	236.518	229.139	94.7621	109.254	185.227	-0.798125	0.275967	-2.8921	0.00382679	0.0469943
ENSDARG00000094366	si:dkey-260g12.1	69.0412	42.8264	74.7789	45.535	36.418	26.3217	-0.797462	0.381062	-2.09274	0.0363728	0.215776
ENSDARG00000042221	mthfd1l	53.6987	66.1862	111.139	49.227	43.0395	41.9197	-0.797387	0.365785	-2.17993	0.0292623	0.186499
ENSDARG00000077236	hspb6	1470.69	1386.02	866.475	799.939	784.643	557.63	-0.797095	0.238574	-3.34109	0.000834515	0.0143136
ENSDARG00000031278	si:ch73-193i2.2	209.315	294.918	198.953	127.99	145.672	130.634	-0.796531	0.231889	-3.43496	0.000592641	0.0109326
ENSDARG00000002771		173.151	180.066	115.256	94.7621	78.3539	95.538	-0.796246	0.266526	-2.9875	0.0028127	0.0372654
ENSDARG00000077157	synpo2b	699.179	818.568	732.01	364.28	478.952	451.368	-0.795948	0.167913	-4.74025	2.13459e-06	9.76334e-05
ENSDARG00000108815	CR376839.1	76.7124	76.8928	102.221	54.1498	47.4538	46.7941	-0.795483	0.292894	-2.71594	0.00660871	0.0696108
ENSDARG00000093972	ftr79	81.096	45.7464	55.5697	31.9976	26.4858	45.8193	-0.795109	0.386997	-2.05456	0.0399213	0.22888
ENSDARG00000056079	l3mbtl2	224.658	318.278	325.871	172.295	160.019	169.629	-0.795028	0.213963	-3.71572	0.000202628	0.0046761
ENSDARG00000024195	znf395b	2961.1	3154.55	1960.72	1682.33	1426.92	1544.21	-0.794958	0.200155	-3.97171	7.13574e-05	0.00194566
ENSDARG00000108881	CABZ01044724.1	302.466	266.692	330.674	169.833	158.915	190.101	-0.794715	0.189999	-4.18274	2.88019e-05	0.000919667
ENSDARG00000006944	gdpd3b	64.6576	82.7328	69.2906	45.535	26.4858	52.6434	-0.794659	0.348696	-2.27895	0.0226702	0.158013
ENSDARG00000093640	ugt5a2	257.534	225.812	315.581	174.756	184.297	103.337	-0.794562	0.267317	-2.97236	0.00295525	0.0388266
ENSDARG00000055504	si:ch211-212k18.7	2464.66	2720.45	2879.33	1656.49	1402.65	1592.95	-0.794226	0.136571	-5.81548	6.04604e-09	5.72682e-07
ENSDARG00000076838	apom	2781.37	4060.72	2876.59	1336.51	1357.4	2909.04	-0.79411	0.299425	-2.65212	0.00799887	0.0797845
ENSDARG00000077082	agtrap	242.192	227.759	194.151	93.5314	133.533	154.031	-0.7936	0.243052	-3.26514	0.00109409	0.0177694
ENSDARG00000076120	foxp4	1982.47	1597.23	1180.68	1058.38	981.079	706.786	-0.793455	0.231509	-3.42732	0.000609562	0.0111482
ENSDARG00000104077	fcer1gl	312.329	356.238	407.511	193.216	193.126	234.946	-0.793209	0.193608	-4.09699	4.18549e-05	0.0012543
ENSDARG00000074212	SLC5A10	112.877	86.6261	68.6045	54.1498	55.1788	44.8444	-0.792781	0.311686	-2.54352	0.010974	0.099102
ENSDARG00000032650	fuk	621.37	641.423	493.266	287.978	364.18	359.73	-0.791965	0.185479	-4.26983	1.95621e-05	0.000660351
ENSDARG00000079095	rin1a	449.315	502.237	535.115	290.44	300.173	271.016	-0.789622	0.159932	-4.93722	7.92423e-07	4.17337e-05
ENSDARG00000086452	dthd1	95.3426	87.5994	71.3487	65.2258	45.2466	37.0454	-0.789411	0.322753	-2.44587	0.0144503	0.118596
ENSDARG00000012126	zgc:109965	188.493	103.173	157.104	84.9167	103.736	71.1661	-0.789339	0.2984	-2.64524	0.00816326	0.0809826
ENSDARG00000068152	malt3	176.439	200.505	240.802	113.222	131.326	114.061	-0.78931	0.220592	-3.57814	0.000346044	0.00717674
ENSDARG00000104197	ptpn22	343.014	450.65	371.15	191.985	201.954	278.815	-0.788961	0.216722	-3.64043	0.00027218	0.00594604
ENSDARG00000006588	zgc:111983	16126	15067.1	24508.3	10618.3	9364.95	12265.9	-0.788513	0.211472	-3.72869	0.000192474	0.00446615
ENSDARG00000068257	kcne4	56.9864	66.1862	133.779	39.3816	49.6609	60.4424	-0.787556	0.400196	-1.96793	0.0490764	0.259813
ENSDARG00000100555	aqp11	444.932	601.516	424.662	331.052	272.583	250.544	-0.785281	0.208742	-3.76197	0.000168583	0.00400701
ENSDARG00000099196	cplx3a	229.041	223.865	201.011	84.9167	157.811	135.508	-0.784577	0.257142	-3.05114	0.00227974	0.0317277
ENSDARG00000074904	si:ch211-253b8.5	805.48	875.021	572.162	488.578	464.606	354.856	-0.783983	0.216541	-3.62048	0.000294053	0.00634199
ENSDARG00000094996	sult1st9	43.8357	66.1862	53.5115	34.4589	27.5894	33.1458	-0.78319	0.354487	-2.20936	0.0271496	0.177856
ENSDARG00000102461	CR354372.2	59.1781	60.3463	61.7441	28.3056	39.7287	37.0454	-0.782652	0.324946	-2.40856	0.0160157	0.126418
ENSDARG00000086419	si:ch211-282j17.13	106.301	95.3861	86.4417	41.843	56.2824	68.2415	-0.780783	0.292695	-2.66756	0.00764042	0.0771757
ENSDARG00000070157	tgm2a	437.261	511.97	770.429	338.436	407.22	258.343	-0.779492	0.260661	-2.99044	0.00278572	0.0370006
ENSDARG00000057911	ACTC1	307.945	765.035	415.057	183.371	212.99	469.891	-0.778681	0.395124	-1.97073	0.0487552	0.258696
ENSDARG00000090315	prokr1b	138.082	104.146	86.4417	82.4553	58.4895	50.6936	-0.778425	0.312782	-2.48871	0.0128207	0.109389
ENSDARG00000056654	gna15.2	74.5206	67.1596	108.395	60.3031	43.0395	43.8695	-0.777392	0.329772	-2.35736	0.0184052	0.137789
ENSDARG00000088972	si:dkey-238d18.4	589.59	790.342	456.906	337.205	348.73	385.077	-0.776078	0.223525	-3.472	0.000516599	0.00980151
ENSDARG00000097266	AL954322.3	160	71.0529	185.232	98.4541	78.3539	67.2666	-0.776	0.3687	-2.10469	0.035318	0.211649
ENSDARG00000077504	si:ch211-103n10.5	177.534	360.131	201.011	134.144	155.604	141.357	-0.775935	0.293296	-2.64558	0.00815521	0.080962
ENSDARG00000101924	si:dkey-65b13.13	783.562	987.927	425.348	312.592	355.352	613.198	-0.775646	0.331663	-2.33866	0.019353	0.142322
ENSDARG00000102428	BX088544.1	58.0822	68.1329	52.8255	29.5362	36.418	38.0202	-0.775606	0.331554	-2.3393	0.0193198	0.142302
ENSDARG00000067797	spi1a	309.041	306.598	350.569	200.6	185.401	180.352	-0.774369	0.174427	-4.43951	9.01636e-06	0.000344181
ENSDARG00000102994	znf1034	78.9042	99.2794	88.4998	45.535	48.5574	61.4173	-0.773652	0.28608	-2.70432	0.00684449	0.0714422
ENSDARG00000037527	si:rp71-17i16.5	78.9042	75.9195	63.8022	44.3043	35.3144	47.769	-0.772443	0.307059	-2.51561	0.0118825	0.10387
ENSDARG00000076357	CABZ01102039.1	965.48	805.915	552.952	423.353	480.056	455.268	-0.772325	0.220653	-3.50018	0.000464948	0.00900283
ENSDARG00000034420	irx6a	260.822	202.452	214.046	119.376	133.533	142.332	-0.772247	0.208941	-3.696	0.000219023	0.00499541
ENSDARG00000055128	armc4	179.726	210.239	253.837	109.53	112.565	155.006	-0.771735	0.243739	-3.16623	0.00154428	0.0233065
ENSDARG00000100185	elovl7b	279.452	367.918	298.43	98.4541	164.433	289.539	-0.771692	0.341832	-2.25752	0.0239758	0.163697
ENSDARG00000017504	si:ch211-1o7.3	94.2467	75.9195	83.0115	49.227	43.0395	55.568	-0.771607	0.286251	-2.69556	0.00702701	0.0729275
ENSDARG00000041644		612.603	919.794	697.022	380.279	469.02	456.243	-0.771265	0.199968	-3.85694	0.000114815	0.00288605
ENSDARG00000100985	zbtb7c	94.2467	134.319	76.837	67.6872	48.5574	62.3922	-0.770354	0.31749	-2.42639	0.0152501	0.123013
ENSDARG00000073743	slc25a37	58.0822	65.2129	56.9417	34.4589	44.143	27.2966	-0.770075	0.339634	-2.26737	0.0233679	0.161194
ENSDARG00000103519	adamts1	470.137	254.038	630.475	270.749	233.958	290.514	-0.770025	0.302444	-2.54601	0.0108963	0.0988216
ENSDARG00000023236	kcnh1b	161.096	120.693	137.209	113.222	75.0432	58.4927	-0.769888	0.298681	-2.57763	0.00994809	0.0930118
ENSDARG00000108038	CABZ01109481.1	63.5617	79.8128	63.8022	34.4589	38.6252	47.769	-0.769854	0.31757	-2.4242	0.015342	0.12341
ENSDARG00000012341	capn9	976.439	1226.39	845.208	542.728	562.824	682.415	-0.76785	0.191001	-4.02014	5.81623e-05	0.00164782
ENSDARG00000103118	cib1	549.042	317.305	478.859	209.215	282.516	298.313	-0.765919	0.24884	-3.07795	0.00208427	0.029641
ENSDARG00000037794	nptx2a	155.617	141.132	120.744	97.2234	88.2861	60.4424	-0.765726	0.269091	-2.84561	0.00443271	0.0521994
ENSDARG00000052115	ehf	67.9453	69.1062	95.3603	41.843	38.6252	56.5429	-0.764373	0.323596	-2.36212	0.0181709	0.136753
ENSDARG00000061383	serpinf2b	2058.08	3455.31	2026.58	1203.6	1317.67	1916.61	-0.764133	0.257092	-2.97222	0.00295654	0.0388266
ENSDARG00000038672	tcf7	64.6576	72.9995	67.9185	36.9203	45.2466	38.9951	-0.762243	0.302592	-2.51905	0.0117673	0.103232
ENSDARG00000077999	si:ch1073-59l16.1	77.8083	85.6528	53.5115	40.6123	51.8681	35.0956	-0.760924	0.341362	-2.22908	0.0258084	0.172339
ENSDARG00000028731	stat4	506.302	487.637	812.963	331.052	401.702	335.358	-0.760869	0.23522	-3.23471	0.00121766	0.0193673
ENSDARG00000077187	impg1a	652.055	722.209	546.778	443.043	449.156	242.745	-0.760384	0.252603	-3.01019	0.00261084	0.0352159
ENSDARG00000037588	bhlhe23	533.699	584.97	653.801	316.284	353.144	377.278	-0.760249	0.16422	-4.62945	3.66641e-06	0.000156951
ENSDARG00000026236	zgc:56585	521.644	819.541	795.126	443.043	429.291	390.926	-0.760011	0.20757	-3.66147	0.000250777	0.00556952
ENSDARG00000075337	lars2	90.959	116.799	126.232	68.9179	73.9396	55.568	-0.759841	0.273036	-2.78293	0.00538702	0.059899
ENSDARG00000100602	CR388166.2	520.548	393.224	445.929	361.819	332.176	110.161	-0.759734	0.363508	-2.09	0.0366174	0.216693
ENSDARG00000077228	ntrk3a	2823.02	2492.69	2078.72	1489.12	1538.39	1338.51	-0.759682	0.159482	-4.76345	1.90313e-06	8.89704e-05
ENSDARG00000098586	zgc:194887	47.1233	40.8797	43.2208	34.4589	22.0715	21.4473	-0.759392	0.38723	-1.96109	0.049869	0.261771
ENSDARG00000097731	CR936482.1	67.9453	62.2929	47.3371	36.9203	36.418	31.1961	-0.759252	0.338906	-2.2403	0.0250714	0.168906
ENSDARG00000104136	CR450780.4	119.452	87.5994	135.151	50.4577	80.5611	71.1661	-0.758595	0.299819	-2.53018	0.0114005	0.101473
ENSDARG00000076189	ccdc88b	152.329	185.905	166.709	79.9939	103.736	114.061	-0.757524	0.234842	-3.22567	0.00125679	0.0198776
ENSDARG00000042623	acbd3	885.48	782.555	968.696	584.571	517.577	460.142	-0.757307	0.165193	-4.58438	4.5533e-06	0.000191367
ENSDARG00000070923	zgc:158296	118.356	182.986	162.593	93.5314	96.0111	85.7893	-0.757034	0.252296	-3.00058	0.0026947	0.0360919
ENSDARG00000101272	si:dkey-29j8.1	161.096	178.119	227.767	75.0712	107.047	153.056	-0.755816	0.296565	-2.54857	0.0108166	0.0983098
ENSDARG00000087625		869.042	1105.7	1421.49	813.477	566.135	634.645	-0.755559	0.224013	-3.37283	0.000743991	0.0130791
ENSDARG00000077666	evi5a	106.301	84.6795	98.7905	56.6111	47.4538	67.2666	-0.754254	0.279835	-2.69536	0.00703132	0.0729424
ENSDARG00000099384	si:dkey-238k10.1	330.959	306.598	203.755	169.833	200.851	127.709	-0.753612	0.264149	-2.85298	0.00433107	0.0515202
ENSDARG00000093386	si:dkeyp-82a1.1	63.5617	96.3594	56.9417	49.227	47.4538	32.171	-0.753153	0.355833	-2.11659	0.0342946	0.207575
ENSDARG00000102191		1756.71	1497.95	1396.1	907.008	978.872	872.516	-0.752894	0.147726	-5.09658	3.4585e-07	2.09532e-05
ENSDARG00000011989	crx	1275.62	1549.54	902.835	847.936	693.046	670.716	-0.752888	0.219573	-3.42886	0.000606114	0.0111012
ENSDARG00000063635	nrxn1b	730.96	800.075	511.79	478.733	397.287	336.333	-0.752598	0.22327	-3.3708	0.000749506	0.0131397
ENSDARG00000096990	si:ch1073-340i21.2	500.822	446.757	934.393	296.593	300.173	520.585	-0.752562	0.321014	-2.34433	0.0190613	0.141013
ENSDARG00000043126	blf	48.2192	58.3996	56.2557	31.9976	40.8323	24.3719	-0.751919	0.357076	-2.10577	0.0352244	0.21127
ENSDARG00000102245	tk1	60.274	89.5461	101.535	54.1498	47.4538	48.7439	-0.751355	0.31525	-2.38336	0.0171552	0.131845
ENSDARG00000044694	fybb	185.206	227.759	189.348	123.068	135.74	100.412	-0.747734	0.221971	-3.36861	0.000755477	0.0132213
ENSDARG00000091304	card19	366.028	516.837	288.139	230.136	210.783	255.418	-0.747212	0.24478	-3.05259	0.00226879	0.0316358
ENSDARG00000033345	cntln	141.37	122.639	137.895	57.8418	84.9754	95.538	-0.747183	0.264744	-2.82229	0.00476826	0.0548447
ENSDARG00000102720	zgc:123284	153.425	77.8662	174.255	86.1473	78.3539	77.9902	-0.746108	0.329378	-2.2652	0.0235004	0.161713
ENSDARG00000104903	cdkn1cb	54.7946	73.9729	80.9533	35.6896	39.7287	49.7188	-0.746028	0.327936	-2.27492	0.0229105	0.159251
ENSDARG00000100288	impg2b	538.083	594.703	457.592	388.894	359.766	200.825	-0.745737	0.25759	-2.89505	0.00379094	0.0466924
ENSDARG00000009087	cd74a	212.603	113.879	123.488	76.3019	120.29	71.1661	-0.745222	0.33466	-2.2268	0.0259604	0.173058
ENSDARG00000017799	tgm1	408.767	423.397	410.941	211.676	216.301	311.961	-0.745128	0.202665	-3.67665	0.000236319	0.00530411
ENSDARG00000037144	cpb2	219.178	385.438	219.534	129.221	137.947	223.247	-0.744969	0.309857	-2.40424	0.0162063	0.127258
ENSDARG00000069038	si:ch211-242e8.1	532.603	541.17	286.767	328.591	279.205	203.749	-0.744846	0.285088	-2.61269	0.00898337	0.0867743
ENSDARG00000103893	srsf2b	612.603	631.689	522.766	364.28	380.734	310.011	-0.743796	0.168343	-4.41835	9.94575e-06	0.000375237
ENSDARG00000107563	CABZ01095060.1	124.932	158.652	139.267	89.8394	101.529	62.3922	-0.741807	0.267133	-2.77692	0.00548763	0.0606567
ENSDARG00000105526	CR318601.1	66.8494	46.7197	57.6278	27.0749	40.8323	34.1207	-0.741235	0.351168	-2.11077	0.0347919	0.209675
ENSDARG00000010124	sp5l	146.849	145.026	177	78.7633	107.047	95.538	-0.73802	0.236522	-3.1203	0.00180666	0.0263726
ENSDARG00000069958	sh2b3	255.343	185.905	220.907	150.142	152.294	95.538	-0.737562	0.254158	-2.90198	0.00370816	0.0459178
ENSDARG00000025820	chek2	50.411	59.373	73.4068	30.7669	36.418	42.8946	-0.737009	0.340893	-2.162	0.0306185	0.192246
ENSDARG00000100315	slc15a1a	1709.59	3304.45	1857.12	1304.52	1408.16	1410.65	-0.736552	0.245884	-2.99553	0.00273967	0.0365305
ENSDARG00000058579	si:ch211-274f20.2	131.507	187.852	154.36	103.377	86.0789	95.538	-0.735266	0.241113	-3.04946	0.0022925	0.031857
ENSDARG00000042722	blnk	61.3699	94.4127	118	51.6884	43.0395	70.1912	-0.735027	0.349617	-2.10238	0.0355201	0.212666
ENSDARG00000030759	melk	118.356	161.572	128.29	63.9952	65.111	115.036	-0.734888	0.306832	-2.39508	0.0166166	0.129231
ENSDARG00000021059	alas1	4647.68	4908.49	4129.31	2957.31	2846.12	2427.45	-0.733606	0.142081	-5.16328	2.42662e-07	1.54773e-05
ENSDARG00000006773	elovl4a	699.179	674.516	702.51	439.351	429.291	382.152	-0.732609	0.141781	-5.16717	2.37663e-07	1.52486e-05
ENSDARG00000094377	samd10b	248.767	193.692	193.465	151.373	123.601	108.211	-0.731931	0.229509	-3.18912	0.00142707	0.021889
ENSDARG00000041413	adgrg11	189.589	148.919	131.721	94.7621	82.7682	104.312	-0.731669	0.248204	-2.94785	0.00319992	0.0412544
ENSDARG00000039517	c8b	687.124	1045.35	734.754	461.504	486.677	537.158	-0.731234	0.200573	-3.64573	0.000266633	0.00583993
ENSDARG00000042816	mmp9	464.658	389.331	646.941	268.287	256.03	380.202	-0.731012	0.249391	-2.93118	0.00337673	0.0428164
ENSDARG00000100904	CABZ01109021.1	135.891	146.972	125.546	73.8406	94.9076	77.0154	-0.730035	0.238016	-3.06717	0.00216098	0.030459
ENSDARG00000098620	si:ch211-188p14.2	131.507	111.933	119.372	50.4577	101.529	66.2917	-0.729674	0.303149	-2.40698	0.016085	0.126667
ENSDARG00000057531	pgap3	134.795	190.772	162.593	91.07	107.047	96.5129	-0.729265	0.236403	-3.08484	0.00203663	0.0290776
ENSDARG00000099960	elovl1a	328.767	178.119	279.22	103.377	134.636	234.946	-0.728875	0.338127	-2.15562	0.031113	0.194294
ENSDARG00000074362		110.685	134.319	144.069	67.6872	80.5611	86.7641	-0.727856	0.249244	-2.92025	0.00349745	0.0439302
ENSDARG00000105451	si:cabz01068815.1	317.809	658.942	841.091	306.438	418.255	374.353	-0.727454	0.314424	-2.31361	0.0206891	0.149076
ENSDARG00000054680	chrna9	147.945	107.066	150.93	78.7633	103.736	63.3671	-0.727278	0.284012	-2.56073	0.0104452	0.0961046
ENSDARG00000101094		912.878	804.942	989.963	579.648	578.274	482.565	-0.724848	0.15974	-4.53767	5.68781e-06	0.000231386
ENSDARG00000043799		136.986	97.3327	80.2673	52.9191	72.836	63.3671	-0.724376	0.307888	-2.35273	0.0186363	0.138896
ENSDARG00000103878	anpepb	13512.3	17839.1	14127	9402.37	9089.05	9046.87	-0.72375	0.147017	-4.92289	8.52755e-07	4.45416e-05
ENSDARG00000100613	CABZ01089777.1	218.082	253.065	155.732	139.066	148.983	91.6385	-0.72314	0.27933	-2.58884	0.0096301	0.0912505
ENSDARG00000015278	plxnc1	428.494	336.771	561.871	279.363	311.208	215.448	-0.722861	0.242236	-2.98411	0.00284401	0.0375821
ENSDARG00000026348	csad	510.685	956.781	446.615	361.819	313.416	483.539	-0.722553	0.300209	-2.40683	0.0160915	0.126667
ENSDARG00000021082	sec31a	1061.92	1624.48	1029.75	905.778	765.882	582.002	-0.722103	0.236837	-3.04894	0.00229648	0.0318744
ENSDARG00000068128	ppp1r15b	266.302	424.371	301.86	191.985	240.58	169.629	-0.721619	0.243471	-2.96388	0.00303787	0.0396708
ENSDARG00000055705	f5	2506.3	3908.88	2813.47	1981.39	2268.95	1354.11	-0.719818	0.235605	-3.05519	0.00224917	0.0314748
ENSDARG00000070971	furinb	838.357	1442.47	850.696	582.11	573.86	745.782	-0.718629	0.242831	-2.95937	0.00308266	0.0400272
ENSDARG00000096722	si:dkey-16i5.8	127.123	216.079	115.942	97.2234	83.8718	97.4878	-0.718195	0.29944	-2.39846	0.0164642	0.12844
ENSDARG00000091916	ugt5b2	824.11	894.488	659.289	463.965	486.677	493.288	-0.717666	0.168286	-4.26457	2.00289e-05	0.000671154
ENSDARG00000100255	si:ch73-29l19.1	315.617	318.278	227.767	150.142	144.568	227.147	-0.717418	0.252363	-2.8428	0.00447191	0.052443
ENSDARG00000100797	NPNT (1 of many)	246.576	207.319	143.383	92.3007	86.0789	183.277	-0.716048	0.341532	-2.09658	0.0360311	0.214707
ENSDARG00000032199	gpc3	151.233	124.586	102.907	97.2234	64.0074	69.2163	-0.715925	0.283429	-2.52594	0.0115388	0.102203
ENSDARG00000071062	hps5	790.138	919.794	833.545	492.27	508.749	546.906	-0.715763	0.142542	-5.02143	5.12877e-07	2.92171e-05
ENSDARG00000101075	BX005367.1	75.6165	80.7862	50.0813	36.9203	33.1073	54.5932	-0.714661	0.360217	-1.98398	0.0472585	0.253574
ENSDARG00000062618	kcnj12b	493.151	499.317	362.918	278.133	261.548	284.664	-0.714265	0.190136	-3.7566	0.000172239	0.00408625
ENSDARG00000055751	fosb	173.151	104.146	92.6161	62.7645	89.3897	72.141	-0.713784	0.320978	-2.22378	0.0261634	0.173907
ENSDARG00000070929	sox14	489.863	490.557	480.232	360.588	314.519	218.373	-0.71198	0.210266	-3.38609	0.000708955	0.0126116
ENSDARG00000096331	si:ch73-248e21.7	107.397	122.639	102.221	71.3792	65.111	66.2917	-0.711656	0.248069	-2.86878	0.00412057	0.0497274
ENSDARG00000067751	si:rp71-68n21.9	162.192	255.012	197.581	121.837	128.015	125.759	-0.711366	0.235993	-3.01436	0.00257526	0.0349214
ENSDARG00000076534	si:ch211-14a17.10	118.356	177.146	136.523	68.9179	115.876	78.9651	-0.71109	0.29	-2.45203	0.0142051	0.117034
ENSDARG00000068274		223.562	218.999	209.244	166.141	119.186	114.061	-0.710539	0.220603	-3.2209	0.0012779	0.0201363
ENSDARG00000098747		901.919	1036.59	1064.74	530.421	690.839	615.148	-0.709724	0.161631	-4.39102	1.1282e-05	0.000415339
ENSDARG00000013771	ctss2.2	1133.15	1398.67	1450.3	699.024	773.607	964.154	-0.708217	0.180812	-3.91686	8.97094e-05	0.00233567
ENSDARG00000100792	zgc:154142	2361.65	3962.41	2231.7	2323.52	1713.85	1202.02	-0.707768	0.281459	-2.51464	0.0119155	0.10405
ENSDARG00000099747	CABZ01111953.1	428.494	367.918	334.79	254.75	224.026	213.498	-0.707592	0.183926	-3.84717	0.000119492	0.00297091
ENSDARG00000019228	mogat2	1260.28	1734.47	1340.53	884.856	848.65	924.184	-0.705706	0.166582	-4.2364	2.27134e-05	0.000746865
ENSDARG00000057016	cdc14ab	2214.8	2260.07	1730.89	1430.05	1308.84	1075.29	-0.702248	0.175444	-4.00269	6.26257e-05	0.00175083
ENSDARG00000078093	zgc:172065	116.164	85.6528	113.197	49.227	82.7682	61.4173	-0.70204	0.297833	-2.35716	0.0184154	0.137817
ENSDARG00000055835	slc26a6	735.343	1085.26	517.964	520.576	476.745	439.67	-0.701853	0.258837	-2.71156	0.00669666	0.0702457
ENSDARG00000076853	areg	218.082	169.359	175.628	132.913	108.15	105.287	-0.701477	0.224837	-3.11993	0.00180893	0.0263906
ENSDARG00000103618	btr18	78.9042	61.3196	89.8719	40.6123	45.2466	55.568	-0.70134	0.313966	-2.23381	0.0254956	0.170992
ENSDARG00000055290	mpeg1.1	620.275	641.423	640.08	395.047	336.591	437.72	-0.700932	0.159634	-4.39088	1.12895e-05	0.000415339
ENSDARG00000031138	irx3b	143.562	147.946	129.663	104.607	86.0789	69.2163	-0.700464	0.248294	-2.8211	0.00478586	0.0549973
ENSDARG00000014356	krt95	47.1233	65.2129	55.5697	43.0737	28.693	32.171	-0.699366	0.350064	-1.99782	0.0457361	0.248397
ENSDARG00000004049	marcksa	481.096	495.424	541.29	268.287	309.001	356.805	-0.699056	0.172891	-4.04334	5.26957e-05	0.00151664
ENSDARG00000076073	ap1s3a	145.754	224.839	264.813	135.374	105.943	151.106	-0.698906	0.27791	-2.51486	0.0119079	0.10402
ENSDARG00000101369	CABZ01090890.1	752.877	669.649	714.859	520.576	488.884	309.036	-0.698813	0.215875	-3.23712	0.00120741	0.0192404
ENSDARG00000087674	si:ch1073-127d16.1	78.9042	98.306	104.965	55.3804	71.7325	47.769	-0.697197	0.292334	-2.38494	0.0170821	0.131402
ENSDARG00000109022	CABZ01066326.1	92.0549	131.399	96.7324	79.9939	69.5253	48.7439	-0.697057	0.301247	-2.31391	0.0206728	0.149
ENSDARG00000057844	zgc:171470	363.836	616.116	713.487	393.816	463.502	189.126	-0.696952	0.338493	-2.05898	0.0394957	0.227677
ENSDARG00000099156	katnal1	490.959	579.13	447.987	335.975	313.416	287.589	-0.696145	0.174471	-3.99004	6.60634e-05	0.00182087
ENSDARG00000092071		167.671	293.945	199.639	98.4541	139.051	169.629	-0.69605	0.293	-2.3756	0.0175207	0.133731
ENSDARG00000067701	myoz3a	418.631	328.985	476.801	233.828	228.44	294.413	-0.694297	0.210682	-3.29548	0.000982532	0.0163124
ENSDARG00000091555	ostf1	825.206	944.127	951.545	499.655	524.199	657.068	-0.693995	0.166777	-4.16121	3.16568e-05	0.00100308
ENSDARG00000039579	cfd	2633.43	4847.17	6017.3	2517.96	2672.86	3156.65	-0.69353	0.267474	-2.59288	0.00951748	0.0905552
ENSDARG00000079901	si:ch73-15n24.1	252.055	378.624	282.651	134.144	214.094	215.448	-0.693374	0.256692	-2.70119	0.00690916	0.0719693
ENSDARG00000045306	slc51a	962.193	2007.97	1096.99	811.016	885.068	821.822	-0.691637	0.263417	-2.62564	0.00864862	0.0845081
ENSDARG00000101785	laptm5	245.48	236.518	246.976	131.682	150.086	168.654	-0.691325	0.191695	-3.60638	0.000310501	0.00661803
ENSDARG00000040080	fli1b	225.754	245.278	221.593	151.373	143.465	134.533	-0.690886	0.187159	-3.69144	0.000222987	0.00506762
ENSDARG00000062748	pkn1b	128.219	171.306	105.651	95.9927	93.804	61.4173	-0.690803	0.297818	-2.31955	0.0203651	0.147537
ENSDARG00000014031	abcc2	7745.76	12002.1	8043.88	5837.1	6101.67	5287.74	-0.690029	0.193694	-3.56247	0.000367388	0.00753323
ENSDARG00000030116	susd6	3001.65	2412.88	2740.75	1706.95	1839.66	1510.09	-0.689689	0.14913	-4.62476	3.75033e-06	0.000160183
ENSDARG00000008186	syk	627.946	676.462	565.301	374.126	408.323	376.303	-0.688854	0.152513	-4.51669	6.28137e-06	0.000252298
ENSDARG00000054878	six2b	60.274	91.4928	67.2324	57.8418	38.6252	39.97	-0.688523	0.334262	-2.05983	0.0394149	0.227294
ENSDARG00000097445	si:dkey-195m11.8	441.644	884.754	396.534	286.748	314.519	466.966	-0.687772	0.320725	-2.14443	0.0319984	0.198214
ENSDARG00000087663	si:ch211-248l17.3	134.795	125.559	96.7324	84.9167	65.111	71.1661	-0.687638	0.265558	-2.58941	0.00961414	0.0912342
ENSDARG00000100722	si:ch211-160f23.7	3941.92	3839.78	3097.49	2606.57	2302.06	1846.42	-0.687628	0.177498	-3.87401	0.000107061	0.00272318
ENSDARG00000044212	zmp:0000001081	1059.73	1321.78	1051.71	596.878	678.699	853.993	-0.687536	0.187714	-3.66267	0.000249597	0.00555304
ENSDARG00000035555	gbgt1l3	184.11	183.959	238.744	95.9927	143.465	137.458	-0.687173	0.243468	-2.82244	0.00476602	0.0548438
ENSDARG00000023185	si:rp71-1g18.13	117.26	186.879	198.267	98.4541	100.425	114.061	-0.686564	0.267089	-2.57054	0.0101539	0.0945548
ENSDARG00000058647	hck	190.685	183.959	174.255	119.376	101.529	119.91	-0.685607	0.205015	-3.34419	0.000825238	0.0142025
ENSDARG00000093803	si:dkey-16p6.1	212.603	108.039	188.662	121.837	124.704	71.1661	-0.684376	0.330087	-2.07332	0.0381426	0.222638
ENSDARG00000037488	canx	7835.62	10058.4	8593.4	6724.41	5812.54	3964.83	-0.682871	0.209684	-3.25667	0.00112729	0.0182502
ENSDARG00000008540	sox21b	230.137	261.825	213.36	171.064	131.326	137.458	-0.682431	0.208094	-3.27943	0.00104017	0.0171126
ENSDARG00000069106	fam89b	110.685	111.933	125.546	71.3792	60.6967	84.8144	-0.682415	0.254714	-2.67914	0.00738113	0.075258
ENSDARG00000042659	thyn1	46.0274	60.3463	74.7789	38.151	37.5216	38.0202	-0.682274	0.340609	-2.0031	0.0451666	0.246359
ENSDARG00000098063	alp3	1047.67	899.354	1227.33	776.557	717.325	488.414	-0.681161	0.214746	-3.17194	0.00151424	0.022976
ENSDARG00000027087	tgfb2	189.589	181.039	158.476	100.915	118.083	110.161	-0.67991	0.212006	-3.20703	0.00134111	0.0208773
ENSDARG00000058551	popdc3	108.493	177.146	140.639	81.2246	78.3539	106.262	-0.679462	0.277293	-2.45033	0.0142724	0.117441
ENSDARG00000017128	myofl	709.042	618.063	598.917	338.436	450.259	413.348	-0.677712	0.173012	-3.91713	8.96082e-05	0.00233543
ENSDARG00000108771	CT583679.2	67.9453	108.039	63.8022	45.535	55.1788	48.7439	-0.677653	0.329962	-2.05373	0.0400019	0.229221
ENSDARG00000104384	AGBL1	211.507	187.852	193.465	83.686	152.294	133.558	-0.677104	0.256582	-2.63894	0.00831668	0.0821794
ENSDARG00000088283	si:ch73-248e21.5	124.932	150.866	172.883	72.6099	83.8718	123.809	-0.676594	0.280642	-2.41088	0.015914	0.126007
ENSDARG00000099342	crfb15	84.3836	58.3996	73.4068	41.843	47.4538	45.8193	-0.674982	0.307292	-2.19655	0.0280527	0.181709
ENSDARG00000077103	sema4aa	83.2877	102.199	122.802	44.3043	71.7325	77.0154	-0.674467	0.311472	-2.16542	0.0303555	0.19102
ENSDARG00000103959	pak1	881.097	751.409	690.161	638.721	514.267	305.137	-0.672819	0.259543	-2.59233	0.00953296	0.0906609
ENSDARG00000034895	tgfb1b	60.274	87.5994	72.0347	40.6123	48.5574	48.7439	-0.671623	0.30841	-2.1777	0.0294285	0.187182
ENSDARG00000077007	abcc8b	583.014	495.424	330.674	429.506	288.033	167.679	-0.671493	0.331051	-2.02837	0.042523	0.238183
ENSDARG00000016771	tfa	32074.5	34813	33920.1	22292.5	21090.4	19918.7	-0.67134	0.111963	-5.99611	2.02105e-09	2.05218e-07
ENSDARG00000074233	pde4bb	517.261	750.435	404.081	369.203	335.487	345.107	-0.670041	0.238891	-2.8048	0.00503483	0.0570068
ENSDARG00000104933	FQ377903.3	1163.84	1231.26	1276.73	825.784	749.328	736.033	-0.669238	0.130205	-5.1399	2.74888e-07	1.72724e-05
ENSDARG00000104853	il1rapl1b	166.575	201.479	150.244	98.4541	121.393	105.287	-0.669227	0.229508	-2.91592	0.00354637	0.0443867
ENSDARG00000017757	pik3cg	906.302	893.514	819.138	587.033	514.267	546.906	-0.667723	0.138599	-4.81767	1.45248e-06	7.03648e-05
ENSDARG00000108053	CABZ01066321.1	105.206	182.986	136.523	124.298	75.0432	69.2163	-0.667636	0.322591	-2.06961	0.0384893	0.223807
ENSDARG00000016336	tmco6	183.014	164.492	159.849	95.9927	101.529	120.885	-0.666061	0.217479	-3.06264	0.00219392	0.0308718
ENSDARG00000003244	gbp3	1764.39	1800.66	1776.17	951.313	988.804	1425.27	-0.665464	0.184792	-3.60115	0.000316813	0.00669634
ENSDARG00000046022	tmed7	1129.86	1383.1	1378.95	952.543	786.85	717.51	-0.665275	0.169648	-3.92151	8.79949e-05	0.00230475
ENSDARG00000076780	acadsb	1438.91	1626.43	1658.86	841.782	1176.41	961.23	-0.665074	0.167787	-3.96379	7.37682e-05	0.00199638
ENSDARG00000054968	cd40	160	147.946	219.534	97.2234	99.3219	136.483	-0.6645	0.262538	-2.53106	0.0113718	0.101289
ENSDARG00000035508	barhl1a	209.315	187.852	214.046	145.22	111.461	129.659	-0.664456	0.206817	-3.21278	0.00131458	0.0205864
ENSDARG00000008287	fam114a1	403.288	463.304	480.232	269.518	235.062	345.107	-0.663825	0.198541	-3.34351	0.000827258	0.0142276
ENSDARG00000069293	ahsg2	1185.75	1057.03	1035.93	523.037	704.082	840.345	-0.663408	0.19652	-3.37578	0.000736055	0.0129936
ENSDARG00000099750	BX682557.2	151.233	114.853	117.314	84.9167	82.7682	74.0907	-0.663119	0.247056	-2.68409	0.00727275	0.0747141
ENSDARG00000006260	tuba8l4	11334.8	9945.46	11541.3	8319.37	7354.23	5057.67	-0.663005	0.196748	-3.36983	0.000752154	0.013177
ENSDARG00000041848	rh50	501.918	648.236	307.348	285.517	239.476	393.851	-0.662707	0.294595	-2.24956	0.0244772	0.166316
ENSDARG00000014803	cryba1l2	2727.67	2499.5	2126.74	1224.52	1453.41	1964.38	-0.662683	0.202472	-3.27297	0.00106425	0.0173652
ENSDARG00000071657	si:dkey-19a16.4	222.466	283.238	226.395	140.297	190.919	131.609	-0.661627	0.228663	-2.89346	0.00381022	0.0468843
ENSDARG00000101337	zgc:103700	155.617	110.959	122.116	70.1485	94.9076	79.94	-0.660916	0.260677	-2.53539	0.0112323	0.100668
ENSDARG00000040135	fosaa	451.507	334.825	211.302	249.827	230.647	150.131	-0.660548	0.307196	-2.15025	0.0315357	0.196305
ENSDARG00000013266	colec11	150.137	117.773	157.79	63.9952	89.3897	115.036	-0.660534	0.283382	-2.3309	0.0197588	0.144173
ENSDARG00000030896	foxq1a	993.973	1505.74	1180	758.097	882.861	688.264	-0.660176	0.195984	-3.36852	0.000755724	0.0132213
ENSDARG00000094486	si:ch1073-412h12.3	96.4384	130.426	95.3603	60.3031	84.9754	58.4927	-0.659932	0.288325	-2.28885	0.0220881	0.155296
ENSDARG00000053761	si:dkey-187j14.4	250.959	467.197	450.732	220.291	253.823	267.117	-0.65851	0.257802	-2.55432	0.0106394	0.097362
ENSDARG00000093205	AL845362.1	98.6302	151.839	95.3603	59.0725	78.3539	80.9149	-0.657426	0.297898	-2.20688	0.0273223	0.178665
ENSDARG00000074642	zgc:153932	469.042	342.611	417.115	203.062	318.934	256.393	-0.65695	0.223048	-2.94532	0.00322616	0.0414245
ENSDARG00000017354	epha2a	339.726	453.57	487.092	279.363	251.615	282.715	-0.656692	0.195433	-3.36019	0.000778898	0.0135427
ENSDARG00000028586	GPR135	92.0549	94.4127	83.0115	71.3792	45.2466	54.5932	-0.656658	0.288073	-2.27949	0.0226382	0.157876
ENSDARG00000051762		197.26	272.532	457.592	182.14	211.887	195.95	-0.656626	0.300577	-2.18455	0.0289217	0.185295
ENSDARG00000086457	tnfaip8l1	170.959	247.225	159.849	135.374	119.186	112.111	-0.656554	0.24881	-2.63877	0.00832071	0.0821872
ENSDARG00000033508	ctxn3	236.713	272.532	282.651	175.987	158.915	168.654	-0.656359	0.184568	-3.55619	0.000376269	0.0076658
ENSDARG00000077217	zgc:162184	570.959	541.17	815.022	486.117	402.805	337.308	-0.65566	0.223657	-2.93154	0.00337285	0.0428005
ENSDARG00000105452	plxna1a	2291.51	1730.58	1286.33	1407.89	1113.51	849.119	-0.655217	0.251199	-2.60836	0.0090978	0.0874802
ENSDARG00000076856	frem2a	776.987	776.715	852.754	610.415	521.992	398.725	-0.654758	0.188492	-3.47367	0.000513392	0.00977052
ENSDARG00000037783	proza	7248.23	5805.9	4184.19	3875.4	3661.67	3414.02	-0.654307	0.204249	-3.20349	0.00135775	0.0210675
ENSDARG00000055426	rwdd2b	203.836	146.972	179.744	129.221	96.0111	112.111	-0.654223	0.2367	-2.76393	0.00571103	0.0625429
ENSDARG00000058736	gabra6b	350.685	326.065	264.813	215.368	222.922	159.88	-0.654146	0.215087	-3.04131	0.00235549	0.0324968
ENSDARG00000099518	si:ch211-119e14.1	195.069	155.732	141.325	123.068	94.9076	94.5632	-0.653916	0.243728	-2.68298	0.00729701	0.0747971
ENSDARG00000000068	slc9a3r1a	1236.17	2020.63	1411.19	1044.84	874.032	1048.97	-0.653357	0.208345	-3.13594	0.00171303	0.025238
ENSDARG00000041205	slc6a1l	197.26	229.705	148.872	102.146	99.3219	162.805	-0.65329	0.283116	-2.3075	0.021027	0.150431
ENSDARG00000075141	gprc5bb	551.233	518.783	458.964	459.042	342.109	172.553	-0.652918	0.30655	-2.12989	0.0331807	0.202913
ENSDARG00000070918	si:ch211-284e20.8	264.11	442.864	308.72	198.139	236.165	211.548	-0.6528	0.235484	-2.77216	0.00556857	0.0613522
ENSDARG00000010423	npsn	461.37	568.423	518.65	280.594	329.969	373.378	-0.65257	0.180186	-3.62165	0.000292727	0.00631878
ENSDARG00000079738	znf219	1212.06	1096.94	853.44	987.002	622.417	403.599	-0.652408	0.294055	-2.21866	0.02651	0.17493
ENSDARG00000053859	ism2b	72.3288	60.3463	50.7673	38.151	41.9359	36.0705	-0.652215	0.326711	-1.9963	0.0459008	0.248973
ENSDARG00000052279	osgn1	1641.65	1970.99	2384.69	987.002	1201.79	1627.07	-0.652153	0.221808	-2.94017	0.00328031	0.0418866
ENSDARG00000027724	dgkb	121.644	110.959	69.2906	73.8406	66.2146	51.6685	-0.651264	0.319265	-2.03988	0.041362	0.234212
ENSDARG00000055388	vtna	841.645	1430.79	861.673	572.264	603.656	819.872	-0.650044	0.248408	-2.61684	0.00887491	0.0859912
ENSDARG00000016088	rtn2a	243.288	228.732	188.662	150.142	146.776	123.809	-0.649548	0.210352	-3.08791	0.00201569	0.0288273
ENSDARG00000053625	anxa2b	1094.8	1489.19	1033.87	734.714	650.006	920.285	-0.649335	0.205518	-3.15951	0.00158036	0.0236681
ENSDARG00000079779	radil	161.096	173.252	122.116	134.144	89.3897	68.2415	-0.648669	0.302302	-2.14576	0.0318917	0.197881
ENSDARG00000054319	oxct1b	801.097	1506.71	1197.15	657.181	802.3	776.978	-0.648328	0.233111	-2.7812	0.00541592	0.0601356
ENSDARG00000075416		69.0412	74.9462	78.8952	49.227	49.6609	43.8695	-0.648259	0.285643	-2.26948	0.0232393	0.160744
ENSDARG00000074656	ctss2.1	287.124	231.652	284.709	147.681	157.811	206.674	-0.646636	0.215181	-3.00508	0.00265513	0.0356616
ENSDARG00000052978	mbnl1	1741.37	1490.16	1547.72	1113.76	1025.22	915.41	-0.64627	0.144498	-4.47252	7.73036e-06	0.000300974
ENSDARG00000060877	edil3b	298.082	267.665	194.151	171.064	152.294	160.855	-0.645908	0.225508	-2.86423	0.00418019	0.0501722
ENSDARG00000006003	mycla	209.315	187.852	229.139	142.758	135.74	123.809	-0.643075	0.201175	-3.1966	0.00139059	0.0214591
ENSDARG00000075376	sgsm1b	2041.65	2584.18	2215.93	1953.08	1507.49	924.184	-0.642535	0.252489	-2.5448	0.0109339	0.0989459
ENSDARG00000101789	cyp1c2	120.548	131.399	94.6742	86.1473	80.5611	55.568	-0.642165	0.284169	-2.2598	0.0238335	0.163194
ENSDARG00000102456	cfhl4	3761.1	5509.03	4204.77	2392.43	3404.53	2836.89	-0.642087	0.197959	-3.24353	0.00118058	0.0189318
ENSDARG00000002991	cep135	953.426	575.236	994.765	508.269	396.184	712.636	-0.641569	0.271949	-2.35915	0.0183168	0.137403
ENSDARG00000097420	si:ch73-250a16.5	77.8083	86.6261	118.686	68.9179	58.4895	55.568	-0.641508	0.293954	-2.18234	0.0290845	0.185832
ENSDARG00000079011	col17a1b	1712.88	1649.79	1342.59	759.327	963.422	1291.71	-0.640918	0.215058	-2.9802	0.00288056	0.037986
ENSDARG00000108059	CABZ01079281.2	255.343	209.265	210.616	126.76	147.879	156.955	-0.640289	0.204899	-3.12491	0.00177862	0.0260532
ENSDARG00000074226	zgc:158398	707.946	903.248	797.184	486.117	444.741	614.173	-0.639538	0.184662	-3.46328	0.000533627	0.0100342
ENSDARG00000061890	atp13a2	282.74	329.958	290.883	191.985	190.919	196.925	-0.63944	0.173545	-3.68457	0.000229088	0.00516465
ENSDARG00000041595	ces3	2327.67	3339.49	2781.23	1478.04	1661.99	2282.19	-0.639413	0.210015	-3.04461	0.00232984	0.0322305
ENSDARG00000103846	hspa5	4529.32	7055.65	5715.44	4180.61	4021.43	2910.99	-0.638796	0.209917	-3.04309	0.0023416	0.0323579
ENSDARG00000070053	foxg1d	147.945	132.372	140.639	92.3007	89.3897	88.7139	-0.638666	0.218609	-2.92149	0.00348356	0.043799
ENSDARG00000099154	CABZ01032488.1	545.754	795.208	1203.32	495.962	528.613	612.223	-0.637721	0.269411	-2.36709	0.0179283	0.135813
ENSDARG00000055398	foxc1b	259.726	340.665	251.093	203.062	131.326	212.523	-0.637308	0.246859	-2.58167	0.00983242	0.0926488
ENSDARG00000094890	si:ch211-163b2.4	619.179	543.117	609.208	349.512	374.112	415.298	-0.635916	0.155197	-4.09746	4.17705e-05	0.00125336
ENSDARG00000054931	ppp2r5b	2005.48	1881.44	1361.8	1405.43	1149.93	822.797	-0.635873	0.231303	-2.74909	0.00597611	0.0644998
ENSDARG00000070746		101.918	122.639	124.174	79.9939	64.0074	80.9149	-0.63582	0.251195	-2.53118	0.011368	0.101289
ENSDARG00000068515	chs1	2298.08	2174.41	2216.61	2047.85	1431.34	829.621	-0.635167	0.275478	-2.30569	0.0211282	0.150927
ENSDARG00000030417	pkd1a	402.192	514.89	533.743	273.21	333.28	328.534	-0.634523	0.186578	-3.40084	0.000671801	0.0120862
ENSDARG00000054340	sla1	81.096	83.7061	79.5812	52.9191	50.7645	53.6183	-0.634513	0.270137	-2.34886	0.0188311	0.139815
ENSDARG00000056888	dnah5l	362.74	438.971	312.151	263.365	269.273	185.227	-0.63445	0.224305	-2.82852	0.0046764	0.0541448
ENSDARG00000098081		687.124	825.381	419.174	436.89	419.359	387.027	-0.634239	0.247895	-2.5585	0.0105124	0.0965202
ENSDARG00000086362	pou6f2	224.658	189.799	157.104	157.527	122.497	88.7139	-0.633793	0.272596	-2.32503	0.0200702	0.145858
ENSDARG00000000229	usp49	408.767	468.17	330.674	319.976	267.065	192.051	-0.633476	0.238177	-2.65968	0.00782139	0.0784456
ENSDARG00000056650	zgc:113276	181.918	177.146	170.139	104.607	115.876	119.91	-0.632919	0.202459	-3.12616	0.00177105	0.0259685
ENSDARG00000070892	si:ch211-262h13.5	474.521	552.85	360.174	255.981	283.619	352.906	-0.632715	0.221812	-2.85249	0.00433783	0.0515523
ENSDARG00000098967		2243.29	1958.33	1837.23	1432.51	1370.64	1092.84	-0.632435	0.162553	-3.89064	9.99787e-05	0.00256619
ENSDARG00000094753	si:dkey-71d15.2	75.6165	93.4394	78.8952	44.3043	48.5574	66.2917	-0.632326	0.298671	-2.11713	0.0342486	0.207523
ENSDARG00000061830	prss12	270.685	390.304	304.604	177.217	251.615	194.001	-0.632124	0.226581	-2.78983	0.00527351	0.0589727
ENSDARG00000056144		151.233	226.785	144.069	118.145	99.3219	118.935	-0.631898	0.259275	-2.43717	0.0148025	0.120514
ENSDARG00000061864	hdlbpb	2231.23	2395.36	2480.05	1553.11	1458.93	1575.4	-0.631834	0.119431	-5.29037	1.22072e-07	8.36194e-06
ENSDARG00000096689	si:dkey-66i24.9	73.4247	64.2396	58.9999	40.6123	40.8323	44.8444	-0.631659	0.30477	-2.07258	0.0382116	0.222835
ENSDARG00000096829	blvrb	1022.47	656.996	1501.75	632.568	669.871	752.606	-0.631184	0.271037	-2.32877	0.019871	0.144618
ENSDARG00000038133	zgc:113411	70.137	78.8395	69.9766	33.2283	50.7645	56.5429	-0.630648	0.316714	-1.99123	0.0464561	0.250913
ENSDARG00000053405	sord	415.343	714.422	467.197	303.977	355.352	371.428	-0.630555	0.234718	-2.68643	0.00722193	0.0744331
ENSDARG00000021849	si:dkey-256h2.1	62.4658	87.5994	82.3254	41.843	49.6609	58.4927	-0.630097	0.306429	-2.05626	0.0397575	0.228388
ENSDARG00000090890	cmklr1	221.37	230.679	281.278	163.68	111.461	198.875	-0.630083	0.254269	-2.47802	0.0132115	0.11142
ENSDARG00000036628	cd74b	200.548	155.732	168.767	97.2234	128.015	113.086	-0.629967	0.226821	-2.77737	0.00548003	0.060641
ENSDARG00000077810	otud4	482.192	484.717	445.243	353.204	335.487	225.197	-0.629862	0.207194	-3.03996	0.00236608	0.0325545
ENSDARG00000096449	si:ch211-194e1.7	174.247	182.012	141.325	100.915	110.358	109.186	-0.629232	0.221347	-2.84274	0.00447268	0.052443
ENSDARG00000009594	nr1d2b	15384.1	11502.8	11080.3	9946.32	8705.01	5909.71	-0.62842	0.220346	-2.85197	0.00434492	0.0516125
ENSDARG00000095024	si:dkeyp-68b7.10	75.6165	59.373	85.0696	40.6123	55.1788	46.7941	-0.628385	0.311973	-2.01423	0.0439856	0.242312
ENSDARG00000105310	si:cabz01039271.2	90.959	107.066	118	55.3804	75.0432	74.0907	-0.628336	0.268955	-2.33621	0.0194802	0.142755
ENSDARG00000098986	BX548067.1	132.603	101.226	135.151	75.0712	61.8003	101.387	-0.628149	0.282833	-2.22091	0.0263568	0.174736
ENSDARG00000036254	hoxa13b	123.836	164.492	104.965	89.8394	78.3539	85.7893	-0.62746	0.265757	-2.36103	0.0182242	0.136992
ENSDARG00000091253	smyd1b	836.165	1066.77	1022.21	564.88	545.167	782.827	-0.627285	0.195453	-3.2094	0.00133014	0.0207532
ENSDARG00000018530	mapkapk2b	123.836	165.466	100.163	72.6099	72.836	105.287	-0.627174	0.296307	-2.11663	0.0342909	0.207575
ENSDARG00000105551	si:cabz01101003.1	180.822	180.066	183.174	87.378	133.533	130.634	-0.625695	0.233188	-2.68322	0.00729176	0.0747971
ENSDARG00000055338	CAPN1	200.548	182.012	211.302	132.913	137.947	115.036	-0.625683	0.202789	-3.08538	0.00203289	0.0290568
ENSDARG00000105428	si:zfos-1837d3.1	243.288	297.838	288.825	195.678	222.922	120.885	-0.625476	0.255095	-2.45193	0.0142092	0.117034
ENSDARG00000098742	lrtm1	140.274	122.639	97.4184	79.9939	82.7682	70.1912	-0.624536	0.260095	-2.40118	0.0163421	0.12788
ENSDARG00000099425		1528.77	2356.43	1820.08	1156.84	1156.55	1389.2	-0.623522	0.192153	-3.24492	0.00117482	0.0188513
ENSDARG00000034862	f7	249.863	436.051	240.802	220.291	219.612	161.83	-0.623413	0.278341	-2.23974	0.0251075	0.169054
ENSDARG00000094286	si:ch211-117m20.4	129.315	107.066	80.2673	57.8418	65.111	80.9149	-0.623201	0.296752	-2.10007	0.0357224	0.213519
ENSDARG00000029747	mep1a.1	1823.56	2746.73	1684.24	1602.34	1369.54	1089.91	-0.622994	0.228272	-2.72917	0.00634938	0.0676654
ENSDARG00000099768	si:ch211-272n13.3	1035.62	989.874	896.661	760.558	674.285	464.042	-0.622869	0.20407	-3.05223	0.00227149	0.0316475
ENSDARG00000038713	tep1	859.179	1478.48	1627.98	1113.76	898.311	566.404	-0.62244	0.290573	-2.14212	0.0321841	0.198647
ENSDARG00000100635	chia.1	20999.5	19413	19432.2	14769.3	15006.4	9111.21	-0.621995	0.201783	-3.0825	0.00205269	0.029241
ENSDARG00000037554	arhgef3l	87.6713	106.093	104.965	77.5326	54.0752	63.3671	-0.621994	0.271692	-2.28933	0.0220599	0.155165
ENSDARG00000074600	gpr78a	97.5343	121.666	78.8952	75.0712	64.0074	54.5932	-0.621834	0.293525	-2.1185	0.0341326	0.207038
ENSDARG00000101629		6130.42	5711.48	5108.29	4233.53	3700.29	3085.49	-0.621373	0.161363	-3.85077	0.000117747	0.0029378
ENSDARG00000028098	fut9d	5619.73	3346.3	3113.27	2869.94	2766.67	2216.87	-0.620944	0.237781	-2.61141	0.00901705	0.0870244
ENSDARG00000060315	rabgap1l2	768.22	886.701	982.417	494.732	651.11	570.304	-0.620547	0.173686	-3.57282	0.00035316	0.00728646
ENSDARG00000104090	zgc:153924	141.37	145.999	130.349	82.4553	107.047	81.8897	-0.620421	0.234823	-2.64208	0.00823997	0.0815484
ENSDARG00000103390	cacna2d2a	5081.65	5765.99	4829.76	3839.71	3651.73	2709.19	-0.62023	0.171944	-3.60717	0.000309559	0.00660349
ENSDARG00000035544	etnppl	1578.08	2417.74	1370.72	1094.07	1083.71	1312.19	-0.620119	0.225486	-2.75014	0.00595693	0.0643475
ENSDARG00000054222	fbxl8	353.973	550.903	312.837	312.592	199.747	279.79	-0.619713	0.268653	-2.30674	0.0210692	0.150617
ENSDARG00000002385	atm	512.877	585.943	476.801	348.281	334.384	342.182	-0.619397	0.158282	-3.91326	9.10587e-05	0.00236352
ENSDARG00000087359	c3a.2	2155.62	3682.1	2851.2	2120.45	2498.5	1043.12	-0.618193	0.303961	-2.03379	0.0419729	0.236223
ENSDARG00000098096	slc12a1	166.575	132.372	194.837	97.2234	125.808	99.4375	-0.618162	0.248948	-2.4831	0.0130246	0.110393
ENSDARG00000079914	stoml3a	192.877	133.346	238.058	124.298	151.19	93.5883	-0.617725	0.291239	-2.12102	0.03392	0.206094
ENSDARG00000074317	fam20ca	344.11	279.345	227.081	191.985	207.472	154.031	-0.617707	0.230227	-2.68303	0.0072959	0.0747971
ENSDARG00000002758	dedd1	10729.9	9408.18	8825.28	6539.81	6976.81	5364.75	-0.617259	0.154332	-3.99955	6.34628e-05	0.00175985
ENSDARG00000032801	grk5	254.247	315.358	253.151	140.297	155.604	238.845	-0.616951	0.250044	-2.46737	0.0136111	0.113596
ENSDARG00000102198	si:ch73-233f7.3	88.7672	122.639	104.965	56.6111	67.3181	81.8897	-0.616201	0.277902	-2.21734	0.0266001	0.175206
ENSDARG00000105831	znf1009	234.521	188.825	148.186	132.913	126.911	112.111	-0.615891	0.244192	-2.52216	0.0116638	0.102843
ENSDARG00000056292	vsx1	1099.18	873.074	1343.96	594.417	710.703	858.867	-0.615747	0.212928	-2.8918	0.00383037	0.0469956
ENSDARG00000101362	mibp	482.192	437.997	315.581	238.751	276.998	288.564	-0.615038	0.212671	-2.89196	0.00382841	0.0469943
ENSDARG00000079107	clec11a	94.2467	72.9995	68.6045	61.5338	48.5574	43.8695	-0.614987	0.30526	-2.01463	0.0439433	0.242184
ENSDARG00000019125	klhl40b	161.096	274.478	164.651	143.989	90.4932	156.955	-0.614974	0.306096	-2.00908	0.0445281	0.244146
ENSDARG00000036588	mhc1zba	6470.14	5397.1	7235.72	4455.05	3211.41	4808.1	-0.614865	0.193307	-3.18077	0.00146886	0.0224081
ENSDARG00000102795	CU681842.1	1251.51	1134.9	1074.35	888.548	849.754	524.484	-0.613774	0.215718	-2.84527	0.00443742	0.0522224
ENSDARG00000058206	si:ch211-153b23.5	779.179	674.516	1249.29	615.338	688.632	465.017	-0.613613	0.258258	-2.37597	0.0175029	0.133668
ENSDARG00000036041	f2	3012.61	4786.82	2853.26	1954.31	2271.16	2735.51	-0.613483	0.229034	-2.67856	0.00739387	0.075258
ENSDARG00000079753	kiz	500.822	431.184	412.313	260.903	288.033	327.559	-0.613115	0.17608	-3.48202	0.00049764	0.00952685
ENSDARG00000070408	ccnd2b	158.904	224.839	202.383	110.761	132.429	140.382	-0.61117	0.229014	-2.6687	0.00761455	0.0770102
ENSDARG00000009899	znf385a	421.918	448.704	321.755	305.208	268.169	207.649	-0.610631	0.219798	-2.77815	0.00546692	0.0605224
ENSDARG00000013669	napba	1481.65	1261.43	970.068	982.08	859.686	593.701	-0.608499	0.232146	-2.62119	0.00876225	0.0852221
ENSDARG00000077481	si:dkey-76k16.6	96.4384	141.132	123.488	70.1485	83.8718	82.8646	-0.608383	0.260601	-2.33454	0.0195673	0.143187
ENSDARG00000012600		441.644	648.236	555.697	319.976	390.666	369.479	-0.60747	0.195526	-3.10684	0.00189096	0.0274454
ENSDARG00000058799	mybpha	317.809	301.731	404.081	244.905	284.723	144.282	-0.607061	0.26994	-2.24887	0.0245205	0.166416
ENSDARG00000057633	cxcr4a	104.11	112.906	175.628	91.07	68.4217	99.4375	-0.606899	0.300427	-2.02012	0.0433705	0.240738
ENSDARG00000100263	si:ch211-161c3.5	304.658	339.691	218.162	217.83	194.229	154.031	-0.606865	0.240719	-2.52105	0.0117006	0.102989
ENSDARG00000077547	tmlhe	757.261	693.009	728.58	399.97	488.884	540.082	-0.606601	0.16502	-3.67592	0.000236992	0.00530984
ENSDARG00000077881	chl1a	1155.07	1010.31	1115.51	628.876	775.814	748.706	-0.606583	0.149256	-4.06405	4.82288e-05	0.00140561
ENSDARG00000042322	si:dkey-177p2.6	2755.07	2402.17	3179.82	1946.93	2131.01	1399.92	-0.606557	0.196227	-3.0911	0.00199413	0.02858
ENSDARG00000052413	crfb12	689.316	994.74	617.441	510.731	391.77	608.324	-0.605983	0.239151	-2.53389	0.0112803	0.100863
ENSDARG00000102929	zgc:101715	67.9453	74.9462	84.3835	45.535	47.4538	56.5429	-0.605024	0.290772	-2.08075	0.0374566	0.219917
ENSDARG00000095732	znf423	153.425	139.186	128.976	97.2234	94.9076	84.8144	-0.604961	0.224991	-2.68882	0.00717053	0.0740236
ENSDARG00000106429	CABZ01085928.1	631.233	468.17	428.778	303.977	368.594	330.484	-0.604471	0.201976	-2.99278	0.00276445	0.0368183
ENSDARG00000011334	ncaldb	2063.56	2214.32	1381.69	1410.35	1452.31	862.767	-0.603269	0.248368	-2.42893	0.0151433	0.122424
ENSDARG00000025495	nhlh2	964.384	1032.7	1107.28	673.18	609.174	761.38	-0.60321	0.150776	-4.0007	6.31564e-05	0.00175985
ENSDARG00000088072	usp43b	140.274	156.706	111.825	93.5314	98.2183	77.0154	-0.603069	0.252201	-2.39123	0.0167922	0.130079
ENSDARG00000019507	mcm5	373.699	564.53	613.324	333.513	385.148	305.137	-0.602481	0.224329	-2.6857	0.00723779	0.0745304
ENSDARG00000041797	cx28.9	1212.06	2050.8	804.731	1076.84	885.068	717.51	-0.602112	0.306512	-1.9644	0.0494841	0.260504
ENSDARG00000032098	c8g	480	707.609	561.185	318.745	392.873	439.67	-0.601824	0.208865	-2.8814	0.00395908	0.0482252
ENSDARG00000031496	ap1ar	259.726	255.012	295.685	230.136	161.122	145.257	-0.600861	0.227652	-2.63939	0.00830563	0.0821022
ENSDARG00000036424	pcdh20	555.617	399.064	365.662	333.513	271.48	265.167	-0.600317	0.217287	-2.76278	0.00573111	0.0626817
ENSDARG00000063646	lnpa	469.042	477.904	453.476	292.901	322.244	308.061	-0.599944	0.14815	-4.04958	5.13103e-05	0.00148689
ENSDARG00000062087	nceh1b.1	190.685	285.185	308.72	168.603	190.919	159.88	-0.599538	0.236859	-2.5312	0.0113671	0.101289
ENSDARG00000044541	ppp1r14ba	512.877	450.65	577.65	308.9	378.527	330.484	-0.599525	0.175918	-3.40798	0.000654459	0.0118329
ENSDARG00000006040	cyp20a1	789.042	923.687	941.254	569.803	591.517	592.726	-0.598409	0.14253	-4.19847	2.68721e-05	0.000865669
ENSDARG00000051809	btr12	433.973	477.904	581.766	315.053	349.834	323.659	-0.598098	0.177288	-3.3736	0.000741914	0.0130607
ENSDARG00000062132	cyp4v8	2284.93	2043.01	2616.58	1496.5	1614.53	1479.86	-0.597678	0.144323	-4.14124	3.45427e-05	0.00107567
ENSDARG00000039486	bag3	603.836	722.209	634.592	356.896	483.366	455.268	-0.596417	0.176906	-3.37138	0.000747932	0.0131302
ENSDARG00000005559	pou4f1	222.466	245.278	237.372	199.37	147.879	120.885	-0.596376	0.231894	-2.57176	0.0101183	0.0942928
ENSDARG00000028804	ankrd9	1852.06	1833.75	1846.83	1091.61	1121.23	1444.77	-0.596223	0.154613	-3.85622	0.000115152	0.00289132
ENSDARG00000076420	dkk2	103.014	85.6528	67.2324	63.9952	56.2824	48.7439	-0.594499	0.301555	-1.97145	0.0486729	0.25854
ENSDARG00000028164	cst14a.1	73.4247	66.1862	67.2324	45.535	48.5574	42.8946	-0.593858	0.291207	-2.0393	0.0414202	0.234333
ENSDARG00000002607	unm_sa1614	760.549	747.515	585.883	473.81	435.913	475.74	-0.593782	0.166639	-3.56329	0.000366234	0.00751565
ENSDARG00000016939	itgb2	467.946	513.917	530.313	333.513	361.973	308.061	-0.593637	0.156654	-3.78947	0.000150972	0.00362918
ENSDARG00000044254	anxa3b	1421.37	1095.97	1711.68	886.087	966.733	951.481	-0.593329	0.187732	-3.16051	0.00157493	0.0236147
ENSDARG00000069607	zgc:162331	286.028	336.771	255.209	270.749	196.437	116.01	-0.593236	0.297507	-1.99402	0.0461495	0.249827
ENSDARG00000041065	hspb1	432.877	593.73	524.824	286.748	343.212	397.75	-0.592991	0.199725	-2.96904	0.00298732	0.0391498
ENSDARG00000101959	etv1	477.809	482.77	434.267	344.589	321.141	260.292	-0.592287	0.174447	-3.39521	0.000685749	0.0123066
ENSDARG00000008433	unc45b	1003.84	1442.47	1102.47	806.093	737.189	811.098	-0.591928	0.176748	-3.349	0.000811043	0.0140057
ENSDARG00000021982	sh3bp2	100.822	107.066	91.93	70.1485	68.4217	60.4424	-0.591139	0.253672	-2.33033	0.0197887	0.144267
ENSDARG00000043531	jun	2819.73	3286.93	4809.86	1870.63	2826.26	2552.23	-0.590856	0.234588	-2.5187	0.0117789	0.103232
ENSDARG00000079123	ikbkb	402.192	408.797	420.546	268.287	274.79	274.916	-0.590714	0.150056	-3.93662	8.26368e-05	0.0021806
ENSDARG00000027070	acbd4	139.178	203.425	164.651	98.4541	102.633	135.508	-0.588768	0.251726	-2.33893	0.0193393	0.142312
ENSDARG00000076426	dsg2l	454.795	598.596	367.72	335.975	280.308	327.559	-0.588727	0.218909	-2.68937	0.00715868	0.0739614
ENSDARG00000024431	CABZ01069595.1	117.26	117.773	112.511	77.5326	101.529	52.6434	-0.588297	0.292561	-2.01085	0.0443409	0.243499
ENSDARG00000096269	CR388364.1	131.507	129.453	102.907	83.686	81.6646	76.0405	-0.58813	0.24403	-2.41007	0.0159494	0.126248
ENSDARG00000020898	cyb5r4	447.124	264.745	387.615	211.676	237.269	281.74	-0.587464	0.239071	-2.45728	0.0139992	0.116058
ENSDARG00000052496	hmha1a	147.945	147.946	128.976	107.069	84.9754	90.6636	-0.587377	0.22853	-2.57024	0.0101627	0.0946024
ENSDARG00000103064	CABZ01080015.1	187.397	206.345	150.244	132.913	134.636	94.5632	-0.587248	0.245837	-2.38877	0.0169048	0.130648
ENSDARG00000026712	rab5c	2727.67	3158.45	2464.27	1938.31	1900.36	1719.68	-0.587092	0.146213	-4.01532	5.93662e-05	0.00167446
ENSDARG00000104841		96.4384	107.066	106.337	89.8394	65.111	52.6434	-0.586915	0.284552	-2.0626	0.0391508	0.226233
ENSDARG00000035178	gna14	400	547.983	403.395	260.903	256.03	381.177	-0.586848	0.229544	-2.55658	0.0105706	0.0969414
ENSDARG00000040087	epb41l4a	618.083	884.754	651.743	388.894	473.434	571.278	-0.586089	0.213951	-2.73937	0.00615574	0.0660925
ENSDARG00000096851	znf1143	660.823	661.862	415.057	391.355	349.834	415.298	-0.584762	0.219739	-2.66116	0.00778712	0.0781947
ENSDARG00000044976	krt93	385.754	350.398	244.232	217.83	192.022	241.77	-0.584617	0.228193	-2.56194	0.0104089	0.0958395
ENSDARG00000103825	galnt10	121.644	133.346	98.7905	66.4565	69.5253	98.4627	-0.583964	0.276251	-2.11389	0.0345247	0.20852
ENSDARG00000097202	CR407598.2	111.781	119.719	171.511	83.686	81.6646	104.312	-0.583941	0.272536	-2.14262	0.0321436	0.198647
ENSDARG00000035332	c10h21orf59	313.425	347.478	358.802	216.599	204.162	259.318	-0.583886	0.181262	-3.22122	0.00127644	0.0201258
ENSDARG00000042562	allc	240	298.811	270.302	164.911	176.572	197.9	-0.583741	0.191233	-3.0525	0.0022694	0.0316358
ENSDARG00000086691	dnajc12	120.548	125.559	162.593	99.6848	93.804	80.9149	-0.583734	0.247097	-2.36236	0.0181589	0.136744
ENSDARG00000100919	slc5a2	335.343	452.597	426.72	230.136	259.34	320.735	-0.583214	0.206688	-2.82172	0.00477671	0.054917
ENSDARG00000028389	rab44	179.726	189.799	147.5	91.07	123.601	128.684	-0.583021	0.237863	-2.45108	0.0142429	0.117236
ENSDARG00000015793	creb3l1	715.617	402.957	612.638	366.741	483.366	306.112	-0.582696	0.257639	-2.26168	0.0237172	0.162807
ENSDARG00000053453	mpp2a	1799.45	1540.78	1603.97	1265.14	1043.98	995.35	-0.581785	0.153365	-3.79347	0.000148559	0.00357796
ENSDARG00000096037	si:ch211-214j24.14	586.302	584.97	700.452	395.047	414.945	441.62	-0.581616	0.156681	-3.71209	0.000205551	0.00473925
ENSDARG00000036386	rbm4.1	357.261	495.424	464.453	289.209	315.623	276.865	-0.581142	0.187827	-3.09403	0.00197456	0.0283668
ENSDARG00000104569	CABZ01088484.1	1379.73	1297.45	1191.66	972.234	901.622	713.611	-0.580847	0.165187	-3.51629	0.000437618	0.00863165
ENSDARG00000016886	dnajb9b	172.055	252.092	172.883	125.529	133.533	139.408	-0.580762	0.235902	-2.46188	0.0138212	0.11492
ENSDARG00000058964	themis2	158.904	174.226	132.407	78.7633	126.911	104.312	-0.580738	0.258443	-2.24707	0.0246357	0.16699
ENSDARG00000102254	pycr1a	494.247	360.131	482.976	333.513	249.408	311.961	-0.580486	0.204116	-2.8439	0.00445647	0.0523981
ENSDARG00000004433	btk	72.3288	108.039	76.837	59.0725	57.386	55.568	-0.580053	0.293348	-1.97735	0.0480016	0.256099
ENSDARG00000088423	si:ch211-66k16.28	196.165	152.812	160.535	102.146	103.736	133.558	-0.5796	0.232431	-2.49364	0.0126441	0.108326
ENSDARG00000053973	fetub	57046.6	59882	50368.1	33785.8	42644.4	35534.3	-0.579346	0.146068	-3.96628	7.30039e-05	0.00197992
ENSDARG00000062873	slc2a11l	97.5343	114.853	114.57	73.8406	89.3897	56.5429	-0.579094	0.272996	-2.12125	0.0339004	0.206024
ENSDARG00000069335	bcl6b	85.4795	116.799	140.639	66.4565	76.1468	87.739	-0.577835	0.286126	-2.01951	0.043434	0.240789
ENSDARG00000101657	CABZ01089974.1	78.9042	81.7595	71.3487	56.6111	43.0395	55.568	-0.577221	0.286952	-2.01156	0.0442665	0.243279
ENSDARG00000008097	srsf9	542.466	760.169	618.813	435.659	397.287	456.243	-0.575718	0.179974	-3.19889	0.00137957	0.021315
ENSDARG00000098147	si:ch211-177d9.1	90.959	101.226	86.4417	65.2258	67.3181	54.5932	-0.575361	0.26416	-2.17808	0.0294002	0.187095
ENSDARG00000003203	rhcga	12761.7	11339.3	6662.87	5983.55	7883.95	6788.07	-0.574526	0.237939	-2.4146	0.0157527	0.125369
ENSDARG00000104414	shmt2	789.042	1125.17	694.278	525.499	635.66	589.801	-0.573894	0.211293	-2.7161	0.00660558	0.0696067
ENSDARG00000021137	adgrv1	1412.6	1181.62	1357	1126.07	895	635.62	-0.573793	0.21699	-2.64433	0.00818538	0.0811346
ENSDARG00000073765	gna13a	254.247	353.318	458.278	203.062	267.065	247.619	-0.573068	0.249323	-2.2985	0.0215336	0.152598
ENSDARG00000020224		80.0001	73.9729	88.4998	51.6884	54.0752	57.5178	-0.571922	0.274761	-2.08153	0.0373856	0.219684
ENSDARG00000038414	b3galt6	419.726	393.224	353.313	299.054	246.097	239.82	-0.57136	0.178145	-3.20727	0.00134001	0.0208773
ENSDARG00000028228	zbtb18	3012.61	2360.32	2366.86	1876.78	1822	1510.09	-0.571277	0.164548	-3.47179	0.000517007	0.00980151
ENSDARG00000031814	dhrs13b	176.439	282.265	252.465	108.3	188.712	181.327	-0.570984	0.280851	-2.03305	0.0420477	0.23646
ENSDARG00000097560	BX511311.5	327.672	249.172	257.953	196.908	172.158	192.051	-0.570643	0.19775	-2.88568	0.00390566	0.0477119
ENSDARG00000018757	klf5l	869.042	775.742	912.44	626.414	525.302	572.253	-0.57009	0.14983	-3.80491	0.000141856	0.00343196
ENSDARG00000079698	asb13a.1	213.699	209.265	174.941	118.145	124.704	157.93	-0.570071	0.219588	-2.59609	0.00942914	0.0899168
ENSDARG00000078118	fam60al	636.713	559.663	645.568	351.973	411.634	475.74	-0.570031	0.172966	-3.29562	0.000982036	0.0163124
ENSDARG00000076496	frmd4bb	928.22	564.53	821.196	454.119	619.106	485.489	-0.569708	0.22487	-2.5335	0.011293	0.100941
ENSDARG00000089961	si:cabz01007807.1	692.603	573.29	549.522	260.903	601.449	360.705	-0.568583	0.283985	-2.00215	0.0452681	0.246642
ENSDARG00000004060	bhlhe40	13998.9	12519.9	11266.9	9017.16	9279.97	7181.93	-0.568523	0.157335	-3.61345	0.000302148	0.00647805
ENSDARG00000060756	abhd6a	267.397	268.638	352.627	251.058	182.09	168.654	-0.568487	0.230114	-2.47046	0.013494	0.113089
ENSDARG00000103456	cyp2aa11	177.534	152.812	174.255	92.3007	110.358	136.483	-0.568452	0.233313	-2.43644	0.0148328	0.120722
ENSDARG00000104028	si:dkey-74k8.3	1027.95	1215.69	1244.49	687.948	776.918	887.139	-0.568285	0.16178	-3.5127	0.00044358	0.0086952
ENSDARG00000025465	spon2a	105.206	146.972	175.628	86.1473	107.047	96.5129	-0.567827	0.269389	-2.10783	0.0350454	0.210612
ENSDARG00000006468	grap2a	95.3426	112.906	89.1859	60.3031	68.4217	71.1661	-0.5678	0.26095	-2.1759	0.0295627	0.187659
ENSDARG00000104937		4653.15	4618.44	2842.97	3009	2586.78	2576.6	-0.56763	0.208249	-2.72573	0.00641604	0.0682612
ENSDARG00000040302	osgin2	138.082	150.866	115.256	79.9939	94.9076	96.5129	-0.567588	0.240094	-2.36403	0.0180775	0.136374
ENSDARG00000096888	serpinb1l4	202.74	263.772	204.441	164.911	116.979	170.604	-0.567088	0.234512	-2.41816	0.0155991	0.124758
ENSDARG00000071491	nrros	213.699	256.958	232.569	109.53	163.329	200.825	-0.565746	0.252943	-2.23665	0.0253092	0.169922
ENSDARG00000058244	il17ra1a	256.439	328.011	338.906	206.754	221.819	196.925	-0.565442	0.191952	-2.94575	0.00322174	0.0414151
ENSDARG00000074223	MDFIC	268.493	353.318	328.616	185.832	210.783	245.669	-0.564296	0.201899	-2.79494	0.00519089	0.0582518
ENSDARG00000092574	si:ch211-198d23.1	82.1919	95.3861	93.9882	57.8418	59.5931	66.2917	-0.563704	0.262099	-2.15073	0.0314978	0.196166
ENSDARG00000042975	auh	533.699	733.889	654.487	402.431	421.566	476.715	-0.56321	0.178652	-3.15255	0.00161848	0.0240969
ENSDARG00000061985	rbm47	3623.02	4186.28	3513.24	3041	2576.85	2049.19	-0.562779	0.177757	-3.16601	0.00154547	0.0233065
ENSDARG00000060482	mid1	329.863	274.478	229.825	189.524	175.469	197.9	-0.562708	0.206907	-2.71961	0.00653582	0.0691217
ENSDARG00000005355	larp6	623.562	701.769	629.103	436.89	453.57	432.846	-0.562433	0.141186	-3.98364	6.78676e-05	0.0018605
ENSDARG00000076483	zgc:198241	147.945	177.146	222.279	110.761	131.326	129.659	-0.562306	0.237696	-2.36565	0.0179985	0.135932
ENSDARG00000100105	impg2b	98.6302	115.826	107.023	78.7633	78.3539	61.4173	-0.561902	0.253742	-2.21446	0.0267972	0.176257
ENSDARG00000059365	nipal4	519.453	795.208	435.639	401.2	381.837	401.65	-0.561839	0.236326	-2.37739	0.0174355	0.133233
ENSDARG00000091699	capn2a	1422.47	1940.81	1448.93	1017.77	1035.15	1205.92	-0.561702	0.174969	-3.21029	0.00132602	0.02074
ENSDARG00000057949	slc43a3b	1130.96	1910.64	1075.03	749.482	881.757	1156.21	-0.561619	0.257828	-2.17827	0.0293858	0.187095
ENSDARG00000077532	pign	291.507	282.265	256.581	156.296	190.919	213.498	-0.561168	0.195879	-2.86487	0.00417178	0.0500949
ENSDARG00000062968	sbf1	3045.48	3043.59	2566.49	2447.81	2053.76	1370.68	-0.560035	0.216633	-2.58518	0.00973293	0.0920188
ENSDARG00000009702	ascl1b	209.315	192.719	255.895	150.142	162.226	135.508	-0.559965	0.211191	-2.65146	0.00801449	0.079846
ENSDARG00000020080	ek1	339.726	357.211	417.115	230.136	304.587	222.272	-0.559915	0.199285	-2.80963	0.00495989	0.0564604
ENSDARG00000055036	itih3a	2224.66	2866.45	2464.96	1572.8	1801.04	1753.81	-0.559201	0.148913	-3.75522	0.000173189	0.00410113
ENSDARG00000061497	thsd7bb	366.028	370.838	256.581	291.67	225.13	157.93	-0.558988	0.26596	-2.10177	0.0355734	0.212878
ENSDARG00000093476	si:dkey-175d9.2	288.219	347.478	301.174	156.296	230.647	247.619	-0.558656	0.222529	-2.51048	0.0120566	0.104921
ENSDARG00000018342	ggt1b	469.042	755.302	513.848	476.272	413.841	291.488	-0.558256	0.251607	-2.21876	0.0265028	0.174928
ENSDARG00000027618	grip2b	211.507	130.426	150.244	102.146	137.947	93.5883	-0.558232	0.277041	-2.01498	0.0439064	0.242034
ENSDARG00000013855	slc12a3	326.576	366.944	480.232	287.978	338.798	172.553	-0.558094	0.273629	-2.0396	0.04139	0.234304
ENSDARG00000043249	txndc15	978.631	1014.21	1467.45	679.333	1055.02	619.047	-0.557198	0.24869	-2.24054	0.0250561	0.168906
ENSDARG00000100633		1431.23	1455.12	1308.97	945.159	984.39	923.209	-0.555888	0.124623	-4.46056	8.1746e-06	0.00031489
ENSDARG00000075931	acsl5	3934.25	5342.59	4807.8	3140.69	2851.64	3590.48	-0.555605	0.166391	-3.33914	0.000840368	0.0143946
ENSDARG00000036943	golph3l	622.466	651.156	665.464	430.737	453.57	435.77	-0.555412	0.135659	-4.09418	4.23668e-05	0.00126506
ENSDARG00000020371	g6pc3	107.397	185.905	153.674	95.9927	88.2861	119.91	-0.555297	0.27919	-1.98895	0.0467064	0.251877
ENSDARG00000036637	arl11	146.849	219.972	153.674	107.069	99.3219	147.207	-0.553617	0.268587	-2.06122	0.0392821	0.226631
ENSDARG00000029290	stx11b.1	918.357	912.008	959.777	420.891	644.489	834.495	-0.553017	0.236515	-2.33819	0.0193774	0.142414
ENSDARG00000101023	msx2b	350.685	398.091	266.872	185.832	185.401	318.785	-0.553013	0.27084	-2.04185	0.0411669	0.233384
ENSDARG00000037837	ogfr	1374.25	1238.07	1599.86	1128.53	992.115	753.581	-0.552882	0.192433	-2.87311	0.00406453	0.0492732
ENSDARG00000104474	il6r	226.85	407.824	356.743	209.215	180.986	285.639	-0.552787	0.272702	-2.02707	0.0426549	0.238303
ENSDARG00000043902	gabrr1	609.316	544.09	522.08	482.425	443.638	217.398	-0.552709	0.277757	-1.98991	0.0466012	0.251429
ENSDARG00000058543	lama5	4747.4	5221.9	4355.7	3080.38	3359.29	3325.31	-0.552516	0.127975	-4.31738	1.5789e-05	0.000546575
ENSDARG00000075132	fh	6240.01	5818.55	6880.35	3795.41	4708.96	4410.35	-0.552341	0.141985	-3.89013	0.000100191	0.00256645
ENSDARG00000095030	si:ch73-120g24.4	358.356	323.145	284.023	231.367	220.715	205.699	-0.551834	0.180763	-3.0528	0.0022672	0.0316358
ENSDARG00000045071	chad	761.645	598.596	697.022	507.039	423.773	472.816	-0.551718	0.16476	-3.34861	0.000812167	0.0140155
ENSDARG00000060096	tbc1d10ab	234.521	276.425	206.5	175.987	173.261	140.382	-0.551163	0.212287	-2.59631	0.00942304	0.0899168
ENSDARG00000096505	si:ch73-103l1.2	334.247	298.811	309.406	237.52	227.337	179.378	-0.551044	0.187733	-2.93525	0.00333275	0.0424143
ENSDARG00000074287	sptlc2b	2178.63	1894.09	2495.15	1471.89	1617.84	1395.05	-0.55104	0.154427	-3.56829	0.000359317	0.00738564
ENSDARG00000094782	si:ch211-196h16.4	184.11	131.399	240.802	105.838	140.154	134.533	-0.550262	0.277106	-1.98575	0.0470616	0.252945
ENSDARG00000039605	mat1a	5879.46	8602.27	5007.44	4339.36	4550.04	4419.12	-0.55018	0.204864	-2.68559	0.00724018	0.0745304
ENSDARG00000001976	fkbp16	358.356	367.918	378.697	230.136	225.13	298.313	-0.550153	0.182884	-3.00821	0.00262793	0.0353711
ENSDARG00000015879	pax8	241.096	311.465	229.139	217.83	167.744	149.156	-0.549845	0.230287	-2.38765	0.0169564	0.130833
ENSDARG00000021681	asrgl1	283.836	291.998	203.755	159.988	184.297	186.202	-0.549741	0.217547	-2.527	0.0115041	0.102002
ENSDARG00000077069	srgn	773.699	823.435	1052.39	548.882	587.103	675.59	-0.549265	0.179404	-3.06162	0.00220144	0.0309433
ENSDARG00000102548	CR735107.1	207.123	192.719	229.139	163.68	150.086	117.96	-0.548903	0.214913	-2.55407	0.0106472	0.0973936
ENSDARG00000057263	zgc:173729	147.945	142.106	109.767	92.3007	78.3539	101.387	-0.548444	0.249958	-2.19415	0.0282249	0.182592
ENSDARG00000075261	timp2b	257.534	372.784	570.103	268.287	292.448	262.242	-0.548319	0.278705	-1.96738	0.0491394	0.259876
ENSDARG00000091003	il34	181.918	224.839	254.523	142.758	155.604	155.006	-0.548308	0.211403	-2.59365	0.00949618	0.0904203
ENSDARG00000078327	CEP170B	2146.85	1953.47	1481.86	1505.12	1295.6	1016.8	-0.548138	0.20446	-2.68091	0.00734223	0.075003
ENSDARG00000005004	slc5a12	341.918	393.224	299.116	238.751	251.615	216.423	-0.548012	0.186556	-2.93752	0.00330845	0.0421823
ENSDARG00000058656	desma	8565.49	9825.74	9697.25	5726.34	5711.01	7773.68	-0.547943	0.16598	-3.30125	0.000962555	0.0160605
ENSDARG00000100342	zgc:158464	317.809	386.411	244.232	243.674	221.819	183.277	-0.547151	0.231194	-2.36663	0.0179508	0.135899
ENSDARG00000002968	a1cf	1195.62	2045.93	1105.9	1042.38	869.618	1063.59	-0.546596	0.243764	-2.24232	0.0249406	0.168382
ENSDARG00000103826	gpib	3924.39	3240.21	2914.32	2014.62	2541.54	2341.66	-0.546521	0.166883	-3.27487	0.0010571	0.0173126
ENSDARG00000096249	ap1m1	727.672	796.182	936.452	557.496	608.07	524.484	-0.543857	0.161543	-3.36664	0.000760909	0.0132845
ENSDARG00000044803	dhrs3b	407.672	443.837	419.174	312.592	290.241	270.041	-0.543524	0.156735	-3.46779	0.000524753	0.00992611
ENSDARG00000054890	rgra	767.124	490.557	506.301	471.349	462.398	276.865	-0.543279	0.263342	-2.06302	0.0391111	0.226164
ENSDARG00000078598	si:ch1073-184j22.2	150.137	191.745	193.465	146.45	100.425	121.86	-0.5432	0.237528	-2.28689	0.0222022	0.155816
ENSDARG00000007098	itm2ba	12246.6	11842.5	12197.9	7700.34	8378.35	8829.47	-0.542727	0.113385	-4.78659	1.69636e-06	8.03396e-05
ENSDARG00000100022	JMJD1C (1 of many)	2904.11	2813.89	1658.86	1967.85	1702.82	1393.1	-0.542536	0.235998	-2.2989	0.0215103	0.152518
ENSDARG00000029381	aldh3a2b	706.85	825.381	565.301	527.96	442.534	468.916	-0.542255	0.188636	-2.87461	0.00404528	0.0490633
ENSDARG00000086950	si:ch211-269k10.2	1864.11	1556.35	1600.54	1162.99	1117.92	1166.93	-0.54167	0.134008	-4.04206	5.29829e-05	0.00152318
ENSDARG00000079703	si:dkey-18p12.4	426.302	602.49	642.824	360.588	289.137	499.137	-0.541171	0.248953	-2.17379	0.0297213	0.18811
ENSDARG00000027986	slc35d1b	361.644	529.49	406.825	258.442	276.998	355.83	-0.540441	0.217412	-2.48579	0.0129266	0.109982
ENSDARG00000054323	pparab	372.603	317.305	281.965	239.982	221.819	205.699	-0.540224	0.189449	-2.85155	0.00435069	0.0516568
ENSDARG00000077691	slc13a5a	409.863	419.504	331.36	275.671	256.03	265.167	-0.540123	0.175419	-3.07905	0.00207661	0.0295487
ENSDARG00000016570	prlra	1418.08	2407.04	1647.88	1281.13	1389.4	1095.76	-0.539393	0.217049	-2.48512	0.0129508	0.110136
ENSDARG00000102472	btbd17b	1026.85	1077.47	1046.22	799.939	668.767	700.937	-0.539027	0.137163	-3.92982	8.5009e-05	0.00223622
ENSDARG00000099374	sp9	272.877	350.398	300.488	273.21	206.369	157.93	-0.539024	0.240089	-2.2451	0.0247618	0.167576
ENSDARG00000074979	larp4ab	1445.48	1307.18	998.882	1025.15	931.418	625.872	-0.538831	0.22567	-2.3877	0.0169542	0.130833
ENSDARG00000015343	pgd	1907.95	1844.45	2199.46	1505.12	1422.51	1172.78	-0.5387	0.155792	-3.45781	0.000544589	0.0101529
ENSDARG00000099329	h2afy	555.617	539.223	427.406	344.589	310.105	390.926	-0.538595	0.184013	-2.92693	0.00342325	0.0432337
ENSDARG00000087994	si:ch211-114c17.1	264.11	232.625	212.674	150.142	119.186	217.398	-0.538391	0.258005	-2.08674	0.0369112	0.217854
ENSDARG00000105528	si:dkey-86l18.10	341.918	547.983	360.174	231.367	270.376	357.78	-0.537941	0.253075	-2.12562	0.0335349	0.20439
ENSDARG00000102650	BX248331.3	552.329	360.131	487.778	398.739	339.901	227.147	-0.537852	0.254054	-2.11708	0.0342534	0.207523
ENSDARG00000099069	bsk146	472.329	510.023	528.255	411.046	320.037	311.961	-0.537513	0.174822	-3.07464	0.0021076	0.0298891
ENSDARG00000090634	smim29	465.754	411.717	677.813	392.586	395.08	286.614	-0.53735	0.238885	-2.24941	0.0244863	0.166327
ENSDARG00000075532	slc4a11	847.124	1195.25	854.126	783.941	625.728	588.826	-0.535993	0.200664	-2.6711	0.00756032	0.0766143
ENSDARG00000079250	BX323590.1	231.233	222.892	249.72	188.293	164.433	134.533	-0.535992	0.205258	-2.61131	0.00901954	0.0870244
ENSDARG00000056270	atpaf2	410.959	597.623	584.51	354.435	328.866	416.273	-0.535692	0.204352	-2.62141	0.00875659	0.0851997
ENSDARG00000022309	dspa	7525.49	8725.88	6448.14	5108.54	5228.74	5322.83	-0.535366	0.147963	-3.61824	0.000296612	0.00638449
ENSDARG00000088560	tmem104	475.617	548.957	481.604	324.899	358.662	354.856	-0.535329	0.154635	-3.4619	0.000536374	0.0100734
ENSDARG00000059020	thap1	976.439	988.9	797.87	606.723	602.553	695.088	-0.534927	0.157908	-3.38758	0.000705113	0.0125786
ENSDARG00000057007	ctbp1	4090.96	4563.93	4527.21	3497.58	3163.95	2443.04	-0.534365	0.166062	-3.21786	0.00129149	0.0203126
ENSDARG00000011020	hnrnpa1a	2652.06	2902.46	2515.04	1959.24	1927.95	1685.56	-0.534239	0.133318	-4.00726	6.1427e-05	0.00173066
ENSDARG00000014550	rfx3	465.754	487.637	378.697	393.816	300.173	227.147	-0.533559	0.233159	-2.28839	0.022115	0.155388
ENSDARG00000087492	FO704810.1	520.548	402.957	686.731	353.204	380.734	380.202	-0.533239	0.218696	-2.43826	0.0147581	0.120268
ENSDARG00000003109	rcan1a	1504.66	1594.31	2220.73	1078.07	1309.94	1290.74	-0.532748	0.190693	-2.79374	0.00521018	0.0583931
ENSDARG00000063631	ch1073-291c23.1	1290.96	1323.72	1324.07	799.939	1058.33	864.717	-0.532375	0.152703	-3.48633	0.000489696	0.00939601
ENSDARG00000061042	gabbr2	626.85	510.023	469.255	429.506	317.83	362.655	-0.53218	0.193309	-2.753	0.0059052	0.0640333
ENSDARG00000102097	nfkbiz	266.302	300.758	368.406	188.293	265.962	194.001	-0.53206	0.223545	-2.3801	0.0173081	0.132594
ENSDARG00000078324	PRDM16	578.631	506.13	491.894	449.197	385.148	257.368	-0.531895	0.225124	-2.36268	0.0181435	0.136709
ENSDARG00000053864	elmsan1b	2211.51	2027.44	2178.19	1630.65	1412.58	1398.95	-0.531211	0.130115	-4.08264	4.45279e-05	0.0013188
ENSDARG00000063001	atp8a1	87.6713	104.146	89.1859	67.6872	58.4895	68.2415	-0.530409	0.260522	-2.03594	0.0417559	0.235498
ENSDARG00000057435	amacr	138.082	207.319	180.43	107.069	121.393	135.508	-0.530388	0.24081	-2.20252	0.0276285	0.180203
ENSDARG00000054087	irs1	1236.17	1036.59	834.231	785.171	718.428	646.344	-0.530377	0.186814	-2.83906	0.00452462	0.052808
ENSDARG00000055889	zgc:153215	110.685	134.319	87.8138	73.8406	81.6646	74.0907	-0.530189	0.269678	-1.966	0.049298	0.260172
ENSDARG00000090454	gnb1a	5927.68	6015.16	5871.17	4711.03	4103.1	3525.16	-0.530021	0.144894	-3.65801	0.000254184	0.0056276
ENSDARG00000045141	aqp8a.1	1661.37	2366.16	2147.32	1617.11	1399.33	1262.47	-0.529972	0.180829	-2.93079	0.00338096	0.0428486
ENSDARG00000100041	CU571069.1	323.288	363.051	264.813	268.287	188.712	201.8	-0.529909	0.219627	-2.41276	0.0158321	0.125743
ENSDARG00000024619	si:ch211-206a7.2	497.535	544.09	494.639	444.274	396.184	225.197	-0.529897	0.250052	-2.11915	0.0340779	0.206805
ENSDARG00000045143	hbbe2	1594.52	3443.63	2182.31	1718.02	1596.87	1689.46	-0.528981	0.253463	-2.08702	0.0368866	0.217854
ENSDARG00000089187	wfdc2	330.959	291.025	338.22	189.524	200.851	273.941	-0.528778	0.206961	-2.55496	0.0106199	0.097253
ENSDARG00000004301	rhogb	303.562	296.865	369.778	193.216	212.99	266.142	-0.528727	0.203867	-2.59349	0.00950084	0.0904308
ENSDARG00000015566	dnmt3ab	978.631	999.607	816.394	771.634	666.56	500.112	-0.528493	0.196983	-2.68294	0.00729772	0.0747971
ENSDARG00000106603	CABZ01051991.1	673.973	948.994	688.789	609.185	576.067	419.197	-0.527841	0.213999	-2.46656	0.0136418	0.113801
ENSDARG00000100757		404.384	539.223	395.848	313.822	276.998	337.308	-0.527809	0.194248	-2.7172	0.00658377	0.0694346
ENSDARG00000097637	si:ch211-246i5.5	640.001	616.116	491.894	452.889	398.391	360.705	-0.527716	0.179824	-2.93463	0.0033395	0.042429
ENSDARG00000014161	ercc4	206.028	343.584	336.162	219.06	205.265	192.051	-0.527166	0.239076	-2.20501	0.0274531	0.179243
ENSDARG00000021208	serpind1	774.795	1237.1	703.882	585.802	661.042	636.595	-0.527125	0.228943	-2.30243	0.0213109	0.151662
ENSDARG00000054510	adrb2b	189.589	275.452	177	142.758	147.879	154.031	-0.527051	0.237655	-2.21772	0.0265742	0.175081
ENSDARG00000058454	dynll1	2085.48	2375.89	2408.7	1644.18	1668.61	1457.44	-0.527043	0.133708	-3.94174	8.08933e-05	0.00215024
ENSDARG00000033382	grifin	1755.62	1929.13	1446.87	959.927	973.354	1627.07	-0.526311	0.233388	-2.25509	0.0241276	0.16438
ENSDARG00000041340	mrpl51	680.549	849.715	850.01	509.5	591.517	552.756	-0.526175	0.160695	-3.27437	0.00105899	0.0173324
ENSDARG00000060549	ecel1	265.206	216.079	169.453	185.832	139.051	126.734	-0.525829	0.254833	-2.06342	0.0390724	0.226089
ENSDARG00000056535	pla2g4f.1	157.808	218.999	198.267	132.913	102.633	163.779	-0.525646	0.252164	-2.08454	0.037111	0.218525
ENSDARG00000056407	irf8	113.973	146.972	155.732	94.7621	98.2183	97.4878	-0.525359	0.235558	-2.23027	0.0257293	0.172059
ENSDARG00000055240	xdh	2326.58	2156.89	2150.75	1251.6	1593.56	1761.6	-0.525317	0.162597	-3.23078	0.00123451	0.0196067
ENSDARG00000006308	ptpn18	92.0549	86.6261	109.767	76.3019	62.9038	62.3922	-0.525231	0.265783	-1.97617	0.0481361	0.25658
ENSDARG00000089838	si:dkey-262k9.4	199.452	140.159	159.162	134.144	99.3219	113.086	-0.524853	0.242507	-2.16428	0.030443	0.191286
ENSDARG00000101172	TMEM200C	152.329	214.132	161.907	141.528	132.429	94.5632	-0.523298	0.255033	-2.05188	0.040181	0.229677
ENSDARG00000039429	adka	1436.71	2058.59	1922.3	1230.68	1366.23	1175.7	-0.52272	0.174868	-2.98923	0.00279685	0.0370854
ENSDARG00000095236	CT990618.1	649.864	536.303	581.766	412.277	405.012	413.348	-0.521802	0.150537	-3.46626	0.000527753	0.00995321
ENSDARG00000098751	lzts3a	307.945	307.571	242.86	230.136	231.751	136.483	-0.521686	0.25105	-2.07801	0.037708	0.220811
ENSDARG00000099614	purab	1357.81	1569	1112.77	1063.3	1020.81	730.184	-0.52159	0.203073	-2.56848	0.0102144	0.0948986
ENSDARG00000092759	si:dkey-61p9.9	678.357	627.796	509.045	358.127	416.048	487.439	-0.52131	0.191153	-2.72719	0.0063876	0.0680157
ENSDARG00000019013	barhl1b	264.11	312.438	297.058	223.983	221.819	164.754	-0.520802	0.200909	-2.59223	0.00953573	0.0906609
ENSDARG00000006983	celf3b	863.562	486.664	599.603	483.656	429.291	445.519	-0.520405	0.22642	-2.29841	0.0215387	0.152598
ENSDARG00000044569	cldn19	2041.65	2120.88	1812.53	1428.82	1400.44	1335.58	-0.520338	0.127977	-4.06587	4.78536e-05	0.00139789
ENSDARG00000099873	zgc:163083	188.493	261.825	269.616	199.37	135.74	168.654	-0.519784	0.238341	-2.18084	0.029195	0.186303
ENSDARG00000005526	igfn1.1	6371.51	4050.99	6149.02	4253.22	3990.53	3318.48	-0.519458	0.202314	-2.56759	0.0102409	0.0950165
ENSDARG00000103535	SORCS3	103.014	90.5194	88.4998	60.3031	69.5253	66.2917	-0.519158	0.256898	-2.02088	0.0432926	0.240589
ENSDARG00000039034	marcksl1a	4394.52	5166.42	4468.21	3407.74	3329.49	3053.32	-0.519088	0.12967	-4.00314	6.25075e-05	0.00175068
ENSDARG00000077304	erg	139.178	179.092	115.256	104.607	93.804	103.337	-0.518697	0.25355	-2.04574	0.0407822	0.231808
ENSDARG00000100955	stk24a	653.151	848.741	893.917	630.106	544.063	501.087	-0.518616	0.182503	-2.84169	0.00448754	0.052496
ENSDARG00000059883	trpv1	261.918	339.691	208.558	193.216	193.126	178.403	-0.518217	0.229416	-2.25886	0.0238923	0.163303
ENSDARG00000060716	prkx	631.233	722.209	788.266	439.351	497.713	558.605	-0.51805	0.168526	-3.074	0.00211207	0.0299357
ENSDARG00000098523	NCAM2	268.493	258.905	186.604	203.062	168.847	126.734	-0.517957	0.252325	-2.05274	0.0400977	0.229537
ENSDARG00000057032	ppm1nb	1369.86	1274.09	1077.09	1036.23	890.586	672.666	-0.517831	0.196394	-2.6367	0.00837174	0.0825949
ENSDARG00000014556	serpinb1l3	1774.25	1515.47	1681.5	1261.44	1047.29	1164	-0.517736	0.141671	-3.65449	0.000257695	0.00568833
ENSDARG00000073909	ppip5k1b	1648.22	1567.06	1520.28	930.391	1206.21	1168.88	-0.517646	0.150603	-3.43716	0.000587846	0.0108764
ENSDARG00000068182	crb3b	144.658	181.039	227.081	113.222	123.601	150.131	-0.517229	0.250735	-2.06285	0.0391267	0.226164
ENSDARG00000062889	fam78bb	202.74	139.186	166.023	139.066	94.9076	120.885	-0.517159	0.25195	-2.05262	0.0401093	0.229537
ENSDARG00000051857	tes	230.137	278.372	217.476	151.373	154.501	199.85	-0.517031	0.214361	-2.41196	0.0158669	0.125791
ENSDARG00000099729	pcdh10a	564.384	599.57	513.162	498.424	381.837	293.438	-0.516675	0.216341	-2.38824	0.0169292	0.130782
ENSDARG00000061379	cmya5	701.37	839.981	749.847	476.272	571.652	552.756	-0.51667	0.155419	-3.32436	0.000886222	0.0149832
ENSDARG00000044375	zgc:158291	1012.6	1078.45	1280.85	907.008	848.65	604.424	-0.516617	0.196083	-2.63469	0.00842144	0.0829885
ENSDARG00000074390	tmem176l.4	2606.03	2762.3	2703.02	1613.42	1808.76	2218.82	-0.516314	0.155837	-3.31316	0.000922481	0.0155183
ENSDARG00000002305	me3	4352.88	4067.53	4876.41	2938.85	3064.63	3296.06	-0.515939	0.130848	-3.94304	8.04546e-05	0.00214277
ENSDARG00000052826	runx3	532.603	618.063	499.441	401.2	376.319	376.303	-0.515531	0.158491	-3.25274	0.00114298	0.0184337
ENSDARG00000029439	atp2a2a	5866.31	4755.68	5157	3390.51	3562.34	4084.74	-0.51525	0.144819	-3.5579	0.000373833	0.00762842
ENSDARG00000074030	myt1a	3233.98	2706.82	2779.85	2536.42	2038.31	1531.53	-0.514509	0.200327	-2.56834	0.0102186	0.0948986
ENSDARG00000052390	tmed8	855.891	1038.54	843.835	642.413	587.103	686.314	-0.514479	0.156453	-3.28839	0.00100761	0.0166525
ENSDARG00000087299	armc9	403.288	285.185	359.488	247.366	239.476	246.644	-0.514231	0.191714	-2.68227	0.00731237	0.0747971
ENSDARG00000011257	enpp2	825.206	691.062	739.557	460.273	537.442	580.052	-0.513801	0.160929	-3.19272	0.00140939	0.0216691
ENSDARG00000089957	lgi2a	1672.33	1315.94	978.3	1145.76	924.797	707.761	-0.513491	0.242969	-2.1134	0.0345664	0.208719
ENSDARG00000016854	neurod2	191.781	219.972	178.372	145.22	131.326	136.483	-0.513476	0.201414	-2.54936	0.010792	0.0981921
ENSDARG00000020984	slc16a10	758.357	1280.9	732.696	573.495	698.564	668.766	-0.513405	0.237848	-2.15854	0.0308857	0.193397
ENSDARG00000102692		927.124	739.729	544.034	519.345	553.995	473.791	-0.513224	0.215589	-2.38057	0.0172859	0.132534
ENSDARG00000068456	tmem91	227.945	200.505	217.476	155.065	156.708	141.357	-0.51247	0.188509	-2.71854	0.00655704	0.0692102
ENSDARG00000002509	zgc:153911	113.973	137.239	137.209	82.4553	101.529	88.7139	-0.512443	0.235016	-2.18046	0.0292233	0.186344
ENSDARG00000041041	cxcr3.2	136.986	110.959	132.407	83.686	87.1825	95.538	-0.511896	0.233858	-2.18892	0.0286027	0.183911
ENSDARG00000025325	ccsapa	920.549	897.408	888.428	777.787	578.274	543.982	-0.511741	0.176239	-2.90367	0.00368818	0.0457597
ENSDARG00000013174	nkd3	249.863	261.825	236	167.372	171.054	185.227	-0.510902	0.178568	-2.86111	0.00422165	0.0506097
ENSDARG00000013542	lpgat1	1450.96	1076.5	1284.28	948.851	877.343	850.094	-0.510329	0.159644	-3.19668	0.0013902	0.0214591
ENSDARG00000063535	chd4a	2007.67	2429.42	2256.4	1912.47	1684.06	1106.49	-0.509896	0.212525	-2.39923	0.0164297	0.12825
ENSDARG00000105442	si:cabz01100188.1	110.685	105.119	126.918	76.3019	73.9396	90.6636	-0.509363	0.245705	-2.07307	0.0381658	0.222722
ENSDARG00000045444	fzd8a	684.932	795.208	729.952	659.642	560.617	335.358	-0.508435	0.243496	-2.08806	0.036792	0.217454
ENSDARG00000043403	paox1	158.904	192.719	205.814	123.068	140.154	129.659	-0.508193	0.211367	-2.40432	0.0162027	0.127258
ENSDARG00000053215	me1	336.439	397.117	636.65	326.129	291.344	348.031	-0.508099	0.254178	-1.99898	0.0456101	0.248078
ENSDARG00000091660	fgfbp1b	150.137	140.159	108.395	77.5326	92.7004	108.211	-0.507959	0.257749	-1.97075	0.0487529	0.258696
ENSDARG00000067549	adamts12	206.028	184.932	178.372	136.605	134.636	128.684	-0.507751	0.196047	-2.58995	0.0095991	0.0911268
ENSDARG00000019307	dusp5	554.521	456.49	678.499	383.971	381.837	424.072	-0.507225	0.191709	-2.64581	0.00814963	0.0809383
ENSDARG00000076702	CABZ01068356.1	198.356	162.546	164.651	127.99	134.636	107.237	-0.506384	0.217834	-2.32463	0.0200915	0.145932
ENSDARG00000076980	ppp1r16a	299.178	429.237	356.057	271.979	262.651	230.071	-0.506162	0.198968	-2.54393	0.0109613	0.0990474
ENSDARG00000074396	fscn2b	303.562	418.531	303.232	248.597	219.612	253.468	-0.505509	0.202934	-2.49101	0.0127382	0.108962
ENSDARG00000030703	otx1a	84.3836	100.253	100.163	67.6872	66.2146	67.2666	-0.505071	0.254349	-1.98574	0.0470616	0.252945
ENSDARG00000039516	c8a	707.946	1056.06	773.173	497.193	579.378	709.711	-0.505066	0.213278	-2.36811	0.0178794	0.135564
ENSDARG00000005645	robo3	2063.56	1962.23	1658.17	1640.49	1307.74	1060.67	-0.503987	0.192256	-2.62144	0.00875587	0.0851997
ENSDARG00000041685		2118.36	3399.83	2645.39	1638.03	2036.1	2083.31	-0.503637	0.201661	-2.49745	0.0125091	0.107496
ENSDARG00000026028	ankrd44	1328.22	1515.47	1217.73	1092.84	923.693	849.119	-0.503465	0.16284	-3.09178	0.00198963	0.0285349
ENSDARG00000019588	chico	230.137	240.412	176.314	177.217	153.397	125.759	-0.502953	0.231182	-2.17557	0.0295876	0.187716
ENSDARG00000006677	ripk1l	195.069	173.252	204.441	139.066	141.258	124.784	-0.502943	0.200135	-2.51302	0.0119703	0.104349
ENSDARG00000108977	BX248087.1	170.959	130.426	128.29	99.6848	98.2183	104.312	-0.502111	0.233778	-2.14781	0.0317291	0.197026
ENSDARG00000095830	serpinb1l1	195.069	199.532	196.209	116.914	122.497	176.453	-0.501767	0.229752	-2.18395	0.0289657	0.1854
ENSDARG00000095796	si:dkey-87o1.2	501.918	664.782	640.08	363.049	410.53	502.062	-0.501642	0.194581	-2.57806	0.00993553	0.0930037
ENSDARG00000060705	nsd1b	818.631	725.129	637.336	507.039	546.27	485.489	-0.501638	0.159735	-3.14044	0.00168694	0.0249261
ENSDARG00000018566	flnca	1181.37	1270.19	677.813	690.409	644.489	873.491	-0.501208	0.249792	-2.0065	0.0448024	0.245015
ENSDARG00000099299	si:ch1073-83n3.2	930.412	904.221	677.126	653.489	623.521	497.188	-0.501039	0.191448	-2.6171	0.00886798	0.0859869
ENSDARG00000077499	plekho1b	1877.26	1537.86	1156.67	1313.13	1136.68	781.852	-0.50041	0.24083	-2.07786	0.0377227	0.220847
ENSDARG00000078966	rbm15b	693.699	630.716	639.394	563.65	473.434	352.906	-0.500303	0.198837	-2.51615	0.0118646	0.10382
ENSDARG00000100406		15252.6	21793.8	15985.5	11513	11504.8	14476	-0.500152	0.184351	-2.71304	0.00666697	0.0700182
ENSDARG00000041107	cftr	291.507	228.732	244.232	199.37	176.572	164.754	-0.49981	0.197184	-2.53473	0.0112533	0.100728
ENSDARG00000008377	epn2	2152.33	2689.3	2483.48	1764.79	1720.48	1697.26	-0.499589	0.135813	-3.6785	0.000234611	0.00527512
ENSDARG00000097855		535.891	559.663	500.127	377.818	369.698	380.202	-0.499529	0.14397	-3.46968	0.000521086	0.00986411
ENSDARG00000070822	cnp	3152.88	3309.31	2952.05	1985.08	2007.41	2664.34	-0.499413	0.161208	-3.09795	0.00194864	0.0280739
ENSDARG00000053479	gdf6a	292.603	365.971	312.151	199.37	179.883	306.112	-0.499325	0.242754	-2.05692	0.0396942	0.22823
ENSDARG00000079860	ppp1r16b	323.288	305.625	210.616	184.601	198.644	208.624	-0.498737	0.222705	-2.23945	0.0251267	0.169054
ENSDARG00000104261	CABZ01111729.1	234.521	217.052	200.325	189.524	158.915	114.061	-0.498028	0.237481	-2.09713	0.0359825	0.214472
ENSDARG00000068939	xaf1	129.315	117.773	160.535	87.378	101.529	100.412	-0.497946	0.241155	-2.06484	0.0389385	0.22552
ENSDARG00000094677	si:dkey-92j12.5	558.905	459.41	398.592	258.442	361.973	380.202	-0.497839	0.216661	-2.29777	0.0215747	0.152725
ENSDARG00000059885	frmd3	208.219	187.852	162.593	134.144	124.704	135.508	-0.497769	0.207878	-2.39452	0.0166421	0.129351
ENSDARG00000004158	tmem63c	781.371	799.102	695.65	558.727	534.131	518.635	-0.497479	0.140244	-3.54724	0.00038929	0.00786168
ENSDARG00000060797	pfkmb	846.028	823.435	801.987	612.877	706.289	432.846	-0.497245	0.199839	-2.48823	0.0128379	0.109396
ENSDARG00000074082	CU467828.1	97.5343	101.226	112.511	70.1485	82.7682	68.2415	-0.497193	0.249431	-1.99331	0.0462278	0.250105
ENSDARG00000043406	slc8a1b	835.069	905.194	647.627	651.028	559.513	481.59	-0.496729	0.193621	-2.56546	0.0103038	0.0954606
ENSDARG00000057575	pnp4a	370.411	349.424	299.802	184.601	303.483	232.996	-0.496676	0.224713	-2.21027	0.0270867	0.177765
ENSDARG00000058270	COLGALT1 (1 of many)	432.877	620.009	477.487	387.663	365.284	332.433	-0.496633	0.191293	-2.59618	0.00942662	0.0899168
ENSDARG00000026985	lims1	1406.03	1707.22	1475.68	1037.46	1096.95	1118.18	-0.49625	0.137712	-3.60352	0.000313931	0.00666873
ENSDARG00000086576	si:cabz01069012.2	255.343	274.478	227.081	157.527	196.437	181.327	-0.4959	0.193468	-2.56322	0.0103708	0.0958087
ENSDARG00000059351	hnrnpa3	551.233	585.943	450.732	427.045	322.244	376.303	-0.495497	0.186561	-2.65596	0.00790836	0.0791616
ENSDARG00000104256	bco1	1792.88	2085.84	2739.38	1647.88	1593.56	1456.47	-0.495428	0.183749	-2.69623	0.00701302	0.0728419
ENSDARG00000058606	sik1	7757.82	7208.46	6763.72	3784.33	5991.32	5637.72	-0.495273	0.191278	-2.58928	0.0096176	0.0912342
ENSDARG00000060830	fam83hb	1487.12	1530.07	1214.3	1217.14	904.932	880.315	-0.495235	0.184437	-2.68511	0.00725053	0.0745765
ENSDARG00000099195	ier2a	1250.41	1506.71	1894.17	728.56	1207.31	1363.85	-0.495179	0.251587	-1.96822	0.0490426	0.259743
ENSDARG00000034273	sid4	1193.43	1855.16	1365.92	1091.61	1146.62	894.938	-0.495034	0.201777	-2.45337	0.0141523	0.116794
ENSDARG00000069929	CABZ01053976.1	827.398	703.716	718.975	527.96	545.167	522.535	-0.494809	0.142772	-3.46572	0.000528817	0.00995849
ENSDARG00000079089	fbxw8	473.425	434.104	410.941	317.514	256.03	360.705	-0.494615	0.186141	-2.65721	0.00787912	0.0789622
ENSDARG00000007347	degs1	823.014	887.674	993.393	699.024	657.731	567.379	-0.493256	0.156737	-3.14703	0.00164941	0.0244712
ENSDARG00000054302	ehd4	644.384	653.103	668.208	488.578	455.777	453.318	-0.493196	0.134713	-3.6611	0.000251136	0.00557262
ENSDARG00000043475	tagapb	431.781	354.291	274.418	252.289	250.512	248.594	-0.493178	0.21108	-2.33645	0.0194678	0.142755
ENSDARG00000035056	fgf13a	1224.11	1191.35	1180	947.621	835.407	773.078	-0.493074	0.138039	-3.572	0.000354269	0.0072996
ENSDARG00000093781	lrriq1	141.37	142.106	115.256	102.146	97.1147	83.8395	-0.49257	0.235335	-2.09306	0.0363436	0.215758
ENSDARG00000101020	KHDRBS3	214.795	174.226	130.349	124.298	121.393	121.86	-0.492419	0.249046	-1.97722	0.0480162	0.256124
ENSDARG00000056605	wbp2	1285.48	1118.35	1534.68	1100.22	964.526	737.983	-0.492364	0.199406	-2.46915	0.0135435	0.113288
ENSDARG00000079255	zgc:174935	355.069	438.971	408.883	214.138	251.615	388.001	-0.49221	0.245259	-2.00689	0.0447609	0.244883
ENSDARG00000015989	zdhhc16b	150.137	197.585	171.511	139.066	119.186	112.111	-0.491414	0.221917	-2.2144	0.0268013	0.176257
ENSDARG00000013302	gpx8	113.973	145.999	148.872	82.4553	104.84	104.312	-0.488472	0.242768	-2.01209	0.0442104	0.243192
ENSDARG00000061981	lap3	467.946	671.596	606.464	375.356	406.116	463.067	-0.488426	0.19158	-2.54947	0.0107888	0.0981921
ENSDARG00000031683	fosab	2054.8	3344.35	2704.39	1575.27	1867.25	2332.88	-0.488422	0.219545	-2.2247	0.0261015	0.173725
ENSDARG00000060951	polg	384.658	536.303	375.953	268.287	253.823	400.675	-0.48837	0.243083	-2.00907	0.0445301	0.244146
ENSDARG00000100534		346.302	261.825	366.348	180.909	236.165	276.865	-0.488164	0.229542	-2.12668	0.0334465	0.204047
ENSDARG00000070229	zgc:158258	364.932	472.064	437.697	347.051	265.962	297.338	-0.48808	0.187888	-2.59772	0.00938451	0.089626
ENSDARG00000063101	man2a2	1859.73	1604.04	1502.44	1148.22	1206.21	1184.48	-0.487839	0.138558	-3.52082	0.000430215	0.00851872
ENSDARG00000010408	igsf9b	1070.69	926.607	962.521	690.409	700.771	718.485	-0.487548	0.133286	-3.65791	0.000254278	0.0056276
ENSDARG00000078401	larp4aa	817.535	872.101	806.103	710.1	635.66	436.745	-0.48704	0.201193	-2.42077	0.0154879	0.124134
ENSDARG00000100313	pip5k1cb	1346.85	1501.84	957.033	1146.99	891.69	677.54	-0.486696	0.239082	-2.03569	0.0417817	0.235551
ENSDARG00000040334	mat2aa	6955.62	6276.01	7350.97	5754.64	5166.94	3770.83	-0.486624	0.181646	-2.67896	0.0073851	0.075258
ENSDARG00000005416	map3k5	3146.3	2053.72	1573.1	1767.25	1557.15	1508.14	-0.4865	0.241817	-2.01185	0.0442357	0.243217
ENSDARG00000004748	zgc:100868	2527.13	2669.84	2857.38	1628.18	1691.78	2428.42	-0.486255	0.185125	-2.62663	0.00862356	0.0843906
ENSDARG00000074671	nptx1l	1525.48	1295.5	1201.95	1142.07	996.529	735.058	-0.485722	0.197802	-2.4556	0.0140649	0.116374
ENSDARG00000089467	fam161b	216.986	209.265	190.721	139.066	132.429	167.679	-0.485388	0.2024	-2.39816	0.0164775	0.128465
ENSDARG00000075459	ptpn20	264.11	291.998	217.476	228.906	189.815	134.533	-0.485287	0.247021	-1.96456	0.0494652	0.260459
ENSDARG00000105351	si:ch211-113d11.6	462.466	495.424	599.603	322.437	388.459	402.625	-0.484966	0.18122	-2.67612	0.007448	0.075627
ENSDARG00000037267	zgc:158263	702.466	708.582	572.848	398.739	446.948	569.329	-0.484457	0.191309	-2.53233	0.0113308	0.101161
ENSDARG00000089475	hbae1	350.685	333.851	362.232	173.525	276.998	296.363	-0.48422	0.227812	-2.12552	0.0335429	0.20439
ENSDARG00000078759	dna2	132.603	136.266	156.418	98.4541	116.979	89.6888	-0.483997	0.230716	-2.0978	0.0359229	0.214212
ENSDARG00000007734	stn1	227.945	235.545	266.185	164.911	166.64	191.076	-0.482356	0.188031	-2.5653	0.0103086	0.0954706
ENSDARG00000024478	mpc2	3219.73	3168.18	3516.67	2126.61	2351.72	2611.7	-0.482144	0.135077	-3.5694	0.000357801	0.0073664
ENSDARG00000042525	ebf2	209.315	161.572	192.093	135.374	150.086	117.96	-0.481983	0.217511	-2.2159	0.0266982	0.175761
ENSDARG00000078701	prdm13	453.699	457.464	415.743	279.363	299.069	369.479	-0.481763	0.175392	-2.74679	0.00601824	0.0648368
ENSDARG00000077072	si:ch73-280o22.2	428.494	412.691	386.929	239.982	280.308	356.805	-0.481718	0.195388	-2.46544	0.0136846	0.114045
ENSDARG00000008969	fgb	4844.94	6678	5423.19	3620.65	4286.29	4228.05	-0.481691	0.163939	-2.93823	0.00330092	0.0421075
ENSDARG00000046142	si:ch211-170d8.5	572.055	898.381	618.813	404.892	466.813	622.947	-0.48168	0.237588	-2.02737	0.0426246	0.238299
ENSDARG00000059090	sstr2a	225.754	245.278	270.302	171.064	205.265	155.98	-0.481554	0.200126	-2.40626	0.0161168	0.126782
ENSDARG00000038882	smc4	296.987	306.598	430.836	235.059	294.655	213.498	-0.481005	0.226798	-2.12085	0.0339344	0.206132
ENSDARG00000067727	im:7142702	1006.03	1087.21	946.742	908.239	683.114	588.826	-0.480681	0.19094	-2.51745	0.0118209	0.103509
ENSDARG00000038655	ajap1	452.603	368.891	319.011	306.438	270.376	239.82	-0.480654	0.2028	-2.37009	0.0177839	0.135001
ENSDARG00000099727	ssbp2	702.466	701.769	598.231	567.342	493.299	375.328	-0.480644	0.193848	-2.47949	0.0131571	0.111072
ENSDARG00000105271	SEPT4	926.028	1057.03	719.661	614.107	665.456	655.118	-0.480632	0.1801	-2.6687	0.00761456	0.0770102
ENSDARG00000091560	slc6a19a.2	3053.15	3451.42	2923.92	2661.95	2192.81	1904.91	-0.480406	0.165803	-2.89746	0.00376198	0.0464483
ENSDARG00000106669	CABZ01068358.1	677.261	801.048	930.963	587.033	527.509	615.148	-0.479686	0.172625	-2.77877	0.00545653	0.0604601
ENSDARG00000070231	polh	358.356	318.278	368.406	244.905	240.58	264.192	-0.479279	0.165897	-2.88902	0.00386443	0.0472992
ENSDARG00000000472	cntn2	932.604	796.182	860.301	705.177	683.114	470.866	-0.478957	0.192839	-2.48371	0.0130022	0.110298
ENSDARG00000004074	bach2b	1057.54	850.688	773.859	678.103	688.632	557.63	-0.478303	0.179689	-2.66184	0.00777159	0.0780695
ENSDARG00000039996	xkr8.3	160	214.132	152.988	109.53	120.29	147.207	-0.478264	0.241999	-1.97631	0.0481201	0.25657
ENSDARG00000087633	si:dkey-11o18.5	355.069	438.971	343.709	311.361	251.615	254.443	-0.477783	0.189537	-2.52078	0.0117093	0.10303
ENSDARG00000101641	trpm2	279.452	258.905	225.023	211.676	192.022	145.257	-0.476569	0.216294	-2.20334	0.0275711	0.179923
ENSDARG00000101816	col5a3b	3571.51	3616.88	4634.92	2434.28	3236.79	2834.94	-0.475293	0.172435	-2.75636	0.00584489	0.0636246
ENSDARG00000035655	rad21b	1430.14	1629.35	1234.2	1140.84	1000.94	946.606	-0.475237	0.162251	-2.92902	0.00340036	0.0430515
ENSDARG00000102128	eps8	786.85	742.649	513.162	573.495	478.952	416.273	-0.475153	0.216414	-2.19557	0.0281226	0.182023
ENSDARG00000100267		519.453	519.757	526.883	467.657	377.423	283.689	-0.475089	0.206054	-2.30565	0.0211304	0.150927
ENSDARG00000040251	ctsk	1540.82	2060.53	1667.09	1085.46	1104.68	1598.8	-0.474924	0.203045	-2.339	0.0193353	0.142312
ENSDARG00000062801	erfl3	1444.38	1421.06	1035.93	1105.15	1031.84	671.691	-0.474181	0.226622	-2.09239	0.0364037	0.215863
[truncated: 2,868 more rows]

## Sheet: G3
Significant transcriptional changes in each sibling-mutant pair identified by RNA-seq.
GeneID	Symbol	WT	WT	WT	Mut	Mut	Mut	log2FoldChange	lfcSE	stat	pvalue	padj
ENSDARG00000100644	BX005284.1	31.1056	46.7024	9.90063	0.918123	0	0	-6.48064	1.36271	-4.75569	1.97767e-06	0.000204566
ENSDARG00000102592	tradv17.0	7.46535	8.40643	7.70049	0.918123	0	0	-4.58284	1.44283	-3.17629	0.00149172	NA
ENSDARG00000092243	BX005065.1	291.149	255.929	299.219	11.9356	12.7707	10.8317	-4.56766	0.287566	-15.8839	8.19871e-57	3.4205e-53
ENSDARG00000105402	FP236327.1	2.48845	3.73619	5.50035	0	0	0	-4.53891	1.76871	-2.56622	0.0102813	NA
ENSDARG00000095748	taar18j	6.22113	3.73619	1.10007	0	0	0	-4.44332	1.88941	-2.3517	0.018688	NA
ENSDARG00000043398	nitr2a	4.9769	3.73619	1.10007	0	0	0	-4.27437	1.92644	-2.2188	0.0265004	NA
ENSDARG00000092764	si:dkey-57a22.14	3.73268	1.86809	3.30021	0	0	0	-4.12852	1.90459	-2.16767	0.0301841	NA
ENSDARG00000099498	CABZ01112804.1	3.73268	1.86809	2.20014	0	0	0	-3.93728	1.98391	-1.98461	0.0471884	NA
ENSDARG00000093734	si:ch211-209a2.2	1.24423	10.2745	3.30021	0	0.851382	0	-3.93296	1.72798	-2.27605	0.0228432	NA
ENSDARG00000073994	si:ch211-276k2.1	24.8845	1.86809	1.10007	0.918123	0.851382	0	-3.93154	1.62928	-2.41306	0.0158193	NA
ENSDARG00000092091	si:dkey-286h2.7	14.9307	5.60428	15.401	1.83625	0.851382	0	-3.70736	1.12952	-3.28223	0.00102988	0.0388838
ENSDARG00000093856	or125-1	8.70958	2.80214	1.10007	0.918123	0	0	-3.66107	1.76797	-2.07077	0.0383803	NA
ENSDARG00000096380	defbl2	92.0727	38.2959	82.5052	6.42686	5.95968	4.92352	-3.61012	0.521135	-6.92741	4.28604e-12	1.29263e-09
ENSDARG00000088872	si:busm1-228j01.4	7.46535	12.1426	1.10007	0.918123	0.851382	0	-3.52495	1.48497	-2.37376	0.017608	NA
ENSDARG00000093364	mtmr3	0	8.40643	12.1008	1.83625	0	0	-3.49076	1.75932	-1.98416	0.047238	NA
ENSDARG00000104511	SCARNA2	98.2938	96.2069	79.205	7.34498	11.9194	5.90822	-3.42506	0.385021	-8.89578	5.80118e-19	3.3771e-16
ENSDARG00000091877	or137-7	13.6865	18.6809	2.20014	0	2.55415	0.984704	-3.26626	1.19966	-2.72266	0.00647585	0.143964
ENSDARG00000094801	l3mbtl1	36.0825	32.6917	23.1015	0	0	9.84704	-3.25701	1.00249	-3.2489	0.0011585	0.0426151
ENSDARG00000105405	loc564481	95.8053	70.0536	84.7054	3.67249	11.068	12.8011	-3.18545	0.41565	-7.66378	1.80541e-14	6.45613e-12
ENSDARG00000093389	si:dkeyp-20g2.3	9.9538	5.60428	1.10007	1.83625	0	0	-3.17523	1.59917	-1.98555	0.0470834	NA
ENSDARG00000042440	p2rx7	278.706	264.335	238.715	69.7773	11.9194	11.8164	-3.06345	0.820682	-3.73281	0.000189354	0.0101064
ENSDARG00000099738	ccr9b	232.67	223.237	123.208	36.7249	22.9873	9.84704	-3.05213	0.418135	-7.29939	2.89085e-13	9.52154e-11
ENSDARG00000093042	si:dkey-104n9.1	26.1287	19.615	9.90063	7.34498	0	0	-2.92033	1.09875	-2.65788	0.00786338	0.161341
ENSDARG00000095050	si:dkey-7f3.14	16.1749	3.73619	7.70049	0.918123	1.70276	0.984704	-2.90358	1.10001	-2.63959	0.00830062	0.166893
ENSDARG00000105438	si:ch1073-220m6.1	47.2806	40.164	31.902	4.59061	5.10829	6.89293	-2.85127	0.500937	-5.69186	1.25662e-08	2.00354e-06
ENSDARG00000093392	CT583651.1	145.574	163.458	159.51	24.7893	18.7304	24.6176	-2.78919	0.257438	-10.8344	2.36514e-27	3.11602e-24
ENSDARG00000068966	si:ch211-261n11.7	673.126	566.967	589.637	117.52	70.6647	79.761	-2.77195	0.206371	-13.4319	3.93313e-41	9.84541e-38
ENSDARG00000052122	rag1	1771.78	1820.46	1054.97	381.939	170.276	160.507	-2.70492	0.334484	-8.08684	6.1234e-16	2.5128e-13
ENSDARG00000089901	si:ch211-261n11.8	288.66	346.532	317.92	72.5317	37.4608	39.3881	-2.67523	0.262572	-10.1886	2.23049e-24	2.14745e-21
ENSDARG00000092878	si:dkeyp-85e10.3	6.22113	6.53833	4.40028	0.918123	0	1.96941	-2.62012	1.23924	-2.1143	0.0344898	NA
ENSDARG00000092381	si:dkey-23c22.9	6.22113	8.40643	2.20014	1.83625	0	0.984704	-2.60694	1.31087	-1.98871	0.0467337	NA
[truncated: 2,799 more rows]

## Sheet: G4
Significant transcriptional changes in each sibling-mutant pair identified by RNA-seq.
[truncated: 1,302 more rows]

[truncated: 3 more sheets: G5, G6, G7]
