# Supplementary material for: A subset of SMN complex members have a specific role in tissue regeneration via ERBB pathway-mediated proliferation
Source: NPJ Regen Med. 2020 Mar 25;5:6. doi: 10.1038/s41536-020-0089-0 (PMC7096462; doi:10.1038/s41536-020-0089-0)
Supplement: Supplementary file 3 — Supplementary Dataset2 [file 41536_2020_89_MOESM3_ESM.xlsx]

## Sheet: caption
Misspliced genes in each sibling-mutant pair identified by RNA-seq. Genes highlighted in red are the genes showing a difference in both expression level and splicing.
S1=smn1, G2=gemin2, G3=gemin3, G4=gemin4, G5=gemin5, G6=gemin6, G7=gemin7, all=merge of all 7 datasets

## Sheet: S1
Misspliced genes in each sibling-mutant pair identified by RNA-seq. Genes highlighted in red are the genes showing a difference in both expression level and splicing.
AS	ID	GeneID	geneSymbol	chr	strand	1stExonStart_0base	1stExonEnd	2ndExonStart_0base	2ndExonEnd	upstreamES	upstreamEE	downstreamES	downstreamEE	ID	IJC_SAMPLE_1	SJC_SAMPLE_1	IJC_SAMPLE_2	SJC_SAMPLE_2	IncFormLen	SkipFormLen	PValue	FDR	IncLevel1	IncLevel2	IncLevelDifference	position_diff	GeneID	geneSymbol	GeneID	WT1	WT2	WT3	Mut1	Mut2	Mut3	GeneID	log2FoldChange	lfcSE	stat	pvalue	padj
A3SS	793	ENSDARG00000039436	il13ra2	chr5	-	36502173	36502273	.	.	36502173	36502270	36502946	36503103	793	86,230,77	45,2,61	95,202,158	11,0,1	127	124	1.08943e-05	0.0143805	0.651,0.991,0.552	0.894,1.0,0.994	-0.231	3	ENSDARG00000039436	il13ra2	ENSDARG00000039436	752.545	1088	783.059	664.594	979.788	887.654	ENSDARG00000039436	-0.0518017	0.210725	-0.245826	0.805817	0.999989
A3SS	1307	ENSDARG00000067918	elp5	chr7	+	69201168	69201579	.	.	69201367	69201579	69200979	69201060	1307	0,13,3	46,31,31	10,24,21	31,16,29	323	124	3.10689e-05	0.0205054	0.0,0.139,0.036	0.11,0.365,0.218	-0.173	199	ENSDARG00000067918	elp5	ENSDARG00000067918	299.615	352.138	315.088	353.465	440.195	325.263	ENSDARG00000067918	0.209814	0.179869	1.16648	0.243421	0.999989
A3SS	314	ENSDARG00000070390	flad1	chr16	+	22953568	22953794	.	.	22953644	22953794	22949331	22949724	314	3,3,2	2,0,0	0,0,2	1,4,0	200	124	6.69579e-05	0.0294615	0.482,1.0,1.0	0.0,0.0,1.0	0.494	76	ENSDARG00000070390	flad1	ENSDARG00000070390	508.043	559.332	624.583	522.814	564.716	708.235	ENSDARG00000070390	0.0854145	0.172592	0.494892	0.620676	0.999989
A5SS	638	ENSDARG00000045836	mapk11	chr4	+	5498381	5498613	.	.	5498381	5498600	5504487	5504617	638	0,0,2	16,59,39	5,5,8	22,19,34	137	124	8.34226e-07	0.000522226	0.0,0.0,0.044	0.171,0.192,0.176	-0.165	13	ENSDARG00000045836	mapk11	ENSDARG00000045836	268.551	316.831	329.071	243.192	247.951	276.998	ENSDARG00000045836	-0.252369	0.168898	-1.49421	0.135121	0.999989
A5SS	702	ENSDARG00000074846	si:dkeyp-68b7.12	chr2	-	57863674	57863746	.	.	57863692	57863746	57859588	57860218	702	2,5,1	1,0,1	0,0,1	1,2,0	142	124	6.45646e-05	0.0202087	0.636,1.0,0.466	0.0,0.0,1.0	0.367	18	ENSDARG00000074846	si:dkeyp-68b7.12	ENSDARG00000074846	76.1563	136.581	101.611	49.2292	112.506	51.4126	ENSDARG00000074846	-0.563818	0.40527	-1.39122	0.16416	0.999989
A5SS	1126	ENSDARG00000099339	pacsin3	chr7	+	54026563	54026724	.	.	54026563	54026651	54037388	54038417	1126	187,190,221	19,21,9	202,193,187	32,32,42	197	124	0.000193983	0.0404777	0.861,0.851,0.939	0.799,0.792,0.737	0.108	73	ENSDARG00000099339	pacsin3	ENSDARG00000099339	1387.85	1158.62	1188.57	1433.55	1438.55	1419.62	ENSDARG00000099339	0.200735	0.120112	1.67124	0.0946744	0.999989
MXE	3209	ENSDARG00000095715	BX465834.1	chr5	-	47469546	47469592	47502904	47502974	47458643	47458951	47520897	47521184	3209	49,52,54	79,96,87	11,8,6	85,59,58	194	170	6.84097e-12	2.25684e-08	0.352,0.322,0.352	0.102,0.106,0.083	0.245	33358	ENSDARG00000095715	BX465834.1	ENSDARG00000095715	329.677	335.413	347.715	248.115	203.167	245.521	ENSDARG00000095715	-0.538641	0.162476	-3.3152	0.00091578	0.102392
MXE	1444	ENSDARG00000035136	sepw1	chr5	+	61336800	61336825	61338794	61338848	61335903	61336029	61338983	61339058	1444	85,94,130	1055,1061,1255	63,38,63	1335,1097,1678	149	178	1.20144e-07	0.000198177	0.088,0.096,0.11	0.053,0.04,0.043	0.053	1994	ENSDARG00000035136	sepw1	ENSDARG00000035136	3503.19	3975.72	4490.47	4204.17	4030.57	5772.9	ENSDARG00000035136	0.226818	0.177171	1.28022	0.200469	0.999989
MXE	2467	ENSDARG00000033443	mdm2	chr4	+	23407995	23408129	23408436	23408486	23406331	23406380	23408597	23408658	2467	1,2,1	149,154,161	10,25,21	201,195,223	258	174	3.1212e-07	0.000343228	0.005,0.009,0.004	0.032,0.08,0.06	-0.051	357	ENSDARG00000033443	mdm2	ENSDARG00000033443	1271.61	1351.87	1320.95	1891.38	2022.93	2134.15	ENSDARG00000033443	0.61652	0.105674	5.83417	5.40589e-09	3.1548e-06
MXE	3162	ENSDARG00000062799	baiap2a	chr3	+	51624555	51624709	51627187	51627225	51621370	51621439	51629469	51629697	3162	87,96,66	12,17,11	93,63,96	2,4,3	278	162	9.59254e-06	0.00791145	0.809,0.767,0.778	0.964,0.902,0.949	-0.154	2516	ENSDARG00000062799	baiap2a	ENSDARG00000062799	1072.2	886.384	915.433	966.861	794.098	878.211	ENSDARG00000062799	-0.122309	0.143868	-0.850148	0.395243	0.999989
MXE	551	ENSDARG00000089213	adam15	chr16	-	28734077	28734146	28736660	28736741	28732543	28732704	28736862	28736931	551	0,14,5	5,8,11	5,8,8	3,0,0	205	193	4.51728e-05	0.029805	0.0,0.622,0.3	0.611,1.0,1.0	-0.563	2583	ENSDARG00000089213	adam15	ENSDARG00000089213	264.543	244.359	245.172	249.1	265.427	220.34	ENSDARG00000089213	-0.0371006	0.166348	-0.22303	0.823512	0.999989
SE	9057	ENSDARG00000093803	si:dkey-16p6.1	chr4	-	58981161	58981335	.	.	58980226	58980400	58982545	58984441	9057	0,2,0	1,3,2	4,7,3	0,0,1	298	124	8.17902e-10	2.25488e-05	0.0,0.217,0.0	1.0,1.0,0.555	-0.779	0	ENSDARG00000093803	si:dkey-16p6.1	ENSDARG00000093803	124.255	127.29	162.205	122.088	145.275	86.0374	ENSDARG00000093803	-0.228472	0.271348	-0.841988	0.399795	0.999989
SE	8206	ENSDARG00000103735	elovl1b	chr11	-	13069354	13069393	.	.	13069079	13069162	13094118	13094203	8206	0,0,1	4,1,2	1,2,5	0,2,0	163	124	7.67513e-09	0.000105798	0.0,0.0,0.276	1.0,0.432,1.0	-0.719	0	ENSDARG00000103735	elovl1b	ENSDARG00000103735	1103.26	1371.39	1078.57	1123.41	1557.61	1318.89	ENSDARG00000103735	0.170447	0.172363	0.988886	0.322719	0.999989
SE	9619	ENSDARG00000088741	BX322530.1	chr16	-	14238257	14238300	.	.	14236087	14236196	14243117	14243212	9619	2,4,6	0,0,0	3,5,3	4,2,3	167	124	2.06933e-08	0.000190165	1.0,1.0,1.0	0.358,0.65,0.426	0.522	0	ENSDARG00000088741	BX322530.1	ENSDARG00000088741	5898.11	5342.46	6884.39	5048.94	5125.04	6104.46	ENSDARG00000088741	-0.155034	0.144083	-1.076	0.281926	0.999989
SE	14592	ENSDARG00000099996	rhot1a	chr3	+	26185091	26185238	.	.	26179622	26179661	26187864	26188183	14592	8,9,1	0,0,0	6,5,15	6,4,1	271	124	4.54087e-08	0.000312968	1.0,1.0,1.0	0.314,0.364,0.873	0.483	0	ENSDARG00000099996	rhot1a	ENSDARG00000099996	1312.69	1501.46	1251.03	1293.74	1570.72	1365.06	ENSDARG00000099996	0.0568507	0.137655	0.412993	0.679612	0.999989
SE	1668	ENSDARG00000102406	si:ch211-165e15.1	chr13	+	1300293	1300328	.	.	1299802	1299983	1302254	1302431	1668	11,5,5	0,0,0	1,3,2	4,3,1	159	124	5.88108e-08	0.000324271	1.0,1.0,1.0	0.163,0.438,0.609	0.597	0	ENSDARG00000102406	si:ch211-165e15.1	ENSDARG00000102406	607.247	710.779	509.921	740.407	588.747	382.971	ENSDARG00000102406	-0.0941213	0.252483	-0.372782	0.709311	0.999989
SE	4837	ENSDARG00000101754	BX664622.3	chrKN149689.1	+	125707	125986	.	.	124078	124282	126899	128718	4837	4,3,2	2,2,2	2,3,1	0,0,0	403	124	9.56343e-08	0.000439424	0.381,0.316,0.235	1.0,1.0,1.0	-0.689	0	ENSDARG00000101754	BX664622.3	ENSDARG00000101754	101.208	169.1	145.425	97.4738	172.582	80.7912	ENSDARG00000101754	-0.247046	0.348494	-0.708894	0.47839	0.999989
SE	1167	ENSDARG00000015445	lim2.4	chr19	-	10631985	10632057	.	.	10625268	10625418	10632255	10632469	1167	163,162,189	987,1096,1120	100,22,17	1125,357,407	196	124	1.52148e-07	0.000599223	0.095,0.086,0.096	0.053,0.038,0.026	0.053	0	ENSDARG00000015445	lim2.4	ENSDARG00000015445	4046.31	3855.86	4419.62	4301.65	1480.06	1802.59	ENSDARG00000015445	-0.699977	0.335014	-2.0894	0.036672	0.907276
SE	14086	ENSDARG00000056642	hdac9b	chr16	-	20070386	20070510	.	.	20058704	20058836	20072724	20072875	14086	15,12,7	0,0,0	18,12,14	5,2,3	248	124	5.66816e-07	0.00195332	1.0,1.0,1.0	0.643,0.75,0.7	0.302	0	ENSDARG00000056642	hdac9b	ENSDARG00000056642	942.936	831.565	941.535	916.647	690.33	805.814	ENSDARG00000056642	-0.170158	0.151918	-1.12007	0.262684	0.999989
SE	14088	ENSDARG00000056642	hdac9b	chr16	-	20070392	20070510	.	.	20058704	20058836	20072724	20072875	14088	13,10,4	0,0,0	18,8,11	5,2,3	242	124	6.93346e-07	0.00212387	1.0,1.0,1.0	0.648,0.672,0.653	0.342	0	ENSDARG00000056642	hdac9b	ENSDARG00000056642	942.936	831.565	941.535	916.647	690.33	805.814	ENSDARG00000056642	-0.170158	0.151918	-1.12007	0.262684	0.999989
SE	7714	ENSDARG00000078622	scpp5	chr1	-	43209960	43209990	.	.	43209650	43209701	43210449	43210518	7714	76,64,66	0,1,1	53,69,82	5,17,3	154	124	1.67003e-06	0.00460411	1.0,0.981,0.982	0.895,0.766,0.957	0.115	0	ENSDARG00000078622	scpp5	ENSDARG00000078622	717.473	721	626.447	686.255	742.76	804.765	ENSDARG00000078622	0.113306	0.135229	0.83788	0.402098	0.999989
SE	8176	ENSDARG00000098574	srsf11	chr11	+	45014426	45014507	.	.	45013707	45013841	45015518	45015639	8176	57,32,41	21,36,37	73,95,87	18,9,14	205	124	3.57687e-06	0.0089646	0.621,0.35,0.401	0.71,0.865,0.79	-0.331	0	ENSDARG00000098574	srsf11	ENSDARG00000098574	10353.3	8933.52	10196.5	9792.67	10505.7	12575.1	ENSDARG00000098574	0.157022	0.136363	1.1515	0.249526	0.999989
SE	21044	ENSDARG00000033443	mdm2	chr4	+	23406464	23406539	.	.	23406228	23406380	23407995	23408129	21044	241,287,240	1,2,0	361,309,359	6,24,11	199	124	4.42843e-06	0.00982572	0.993,0.989,1.0	0.974,0.889,0.953	0.055	0	ENSDARG00000033443	mdm2	ENSDARG00000033443	1271.61	1351.87	1320.95	1891.38	2022.93	2134.15	ENSDARG00000033443	0.61652	0.105674	5.83417	5.40589e-09	3.1548e-06
SE	3992	ENSDARG00000024651	snrpa1	chr7	+	9054384	9054464	.	.	9052043	9052146	9057576	9057649	3992	100,165,127	32,19,41	207,302,334	16,27,17	204	124	4.63326e-06	0.00982572	0.655,0.841,0.653	0.887,0.872,0.923	-0.178	0	ENSDARG00000024651	snrpa1	ENSDARG00000024651	585.201	578.844	562.124	931.416	1098.85	1183.54	ENSDARG00000024651	0.896459	0.139059	6.44663	1.14367e-10	8.82727e-08
SE	12421	ENSDARG00000071667	si:dkey-222f2.7	chr22	+	5845609	5845663	.	.	5841537	5841798	5845792	5846231	12421	1,1,3	0,0,0	0,0,2	3,2,0	178	124	5.38703e-06	0.0103764	1.0,1.0,1.0	0.0,0.0,1.0	0.667	0	ENSDARG00000071667	si:dkey-222f2.7	ENSDARG00000071667	17.035	18.5825	20.5087	11.815	26.2151	8.39389	ENSDARG00000071667	-0.279563	0.606254	-0.461132	0.644704	0.999989
SE	17347	ENSDARG00000059423	prune2	chr5	-	54772141	54772262	.	.	54770768	54770845	54773010	54773185	17347	60,68,18	77,60,65	65,53,70	6,34,9	245	124	5.6457e-06	0.0103764	0.283,0.365,0.123	0.846,0.441,0.797	-0.438	0	ENSDARG00000059423	prune2	ENSDARG00000059423	871.79	979.296	921.027	834.927	810.482	821.552	ENSDARG00000059423	-0.168386	0.112867	-1.49189	0.135728	0.999989
SE	12422	ENSDARG00000036337	cers3b	chr18	+	7351954	7352072	.	.	7351594	7351762	7357892	7358011	12422	47,50,31	8,1,6	36,51,43	1,0,0	242	124	6.91542e-06	0.0119157	0.751,0.962,0.726	0.949,1.0,1.0	-0.17	0	ENSDARG00000036337	cers3b	ENSDARG00000036337	145.298	120.786	88.5602	114.212	154.013	90.2344	ENSDARG00000036337	0.0154966	0.303044	0.0511365	0.959217	0.999989
SE	3440	ENSDARG00000086789	bahd1	chr17	-	31279890	31281459	.	.	31269137	31269511	31327093	31327437	3440	241,382,356	0,0,0	239,275,258	8,2,2	1693	124	7.43467e-06	0.0120569	1.0,1.0,1.0	0.686,0.91,0.904	0.167	0	ENSDARG00000086789	bahd1	ENSDARG00000086789	1811.72	2245.69	2246.63	1601.92	2015.28	2072.24	ENSDARG00000086789	-0.148299	0.156803	-0.945769	0.344266	0.999989
SE	2835	ENSDARG00000020284	NA	chr20	-	19492036	19492199	.	.	19489708	19489823	19501399	19501547	2835	38,52,62	0,0,2	26,32,25	4,2,6	287	124	9.50734e-06	0.0145616	1.0,1.0,0.931	0.737,0.874,0.643	0.226	0	ENSDARG00000020284		ENSDARG00000020284	314.646	346.563	344.919	277.653	314.581	295.885	ENSDARG00000020284	-0.181048	0.149976	-1.20718	0.227363	0.999989
SE	61	ENSDARG00000061713	tpd52	chr19	+	32348975	32349017	.	.	32345896	32345923	32351231	32351280	61	15,20,24	0,0,1	9,8,13	4,1,4	166	124	1.73778e-05	0.0252151	1.0,1.0,0.947	0.627,0.857,0.708	0.252	0	ENSDARG00000061713	tpd52	ENSDARG00000061713	480.987	430.184	493.141	545.459	436.918	522.52	ENSDARG00000061713	0.100563	0.153554	0.654903	0.51253	0.999989
SE	2079	ENSDARG00000010408	igsf9b	chr8	-	4800159	4800363	.	.	4797694	4799269	4800886	4801062	2079	45,53,27	8,9,3	56,24,36	3,0,0	328	124	1.94565e-05	0.0268198	0.68,0.69,0.773	0.876,1.0,1.0	-0.244	0	ENSDARG00000010408	igsf9b	ENSDARG00000010408	1001.05	1068.49	873.484	935.354	732.929	631.64	ENSDARG00000010408	-0.35527	0.181671	-1.95556	0.0505169	0.999989
SE	24587	ENSDARG00000038290	thoc5	chr25	+	3638845	3638908	.	.	3635919	3635976	3639937	3640081	24587	4,13,1	0,2,1	0,3,0	2,2,2	187	124	2.56015e-05	0.0336099	1.0,0.812,0.399	0.0,0.499,0.0	0.571	0	ENSDARG00000038290	thoc5	ENSDARG00000038290	1412.9	1267.32	1329.34	1398.11	1140.36	1402.83	ENSDARG00000038290	-0.0243791	0.133474	-0.18265	0.855073	0.999989
SE	16235	ENSDARG00000060771	map7d3	chr14	-	31348569	31348617	.	.	31345042	31345182	31351267	31351363	16235	0,0,1	1,1,1	4,1,2	0,2,1	172	124	3.1614e-05	0.0378942	0.0,0.0,0.419	1.0,0.265,0.59	-0.479	0	ENSDARG00000060771	map7d3	ENSDARG00000060771	937.925	1031.33	1007.72	920.586	1060.62	1040.84	ENSDARG00000060771	0.0211414	0.120849	0.174941	0.861126	0.999989
SE	20248	ENSDARG00000062103	ankrd24	chr22	-	21355291	21355314	.	.	21351752	21351836	21355742	21355918	20248	0,2,1	1,3,1	1,1,2	0,0,1	147	124	3.53138e-05	0.0405653	0.0,0.36,0.458	1.0,1.0,0.628	-0.603	0	ENSDARG00000062103	ankrd24	ENSDARG00000062103	199.409	138.439	138.9	202.824	143.091	136.401	ENSDARG00000062103	0.0191313	0.26415	0.072426	0.942263	0.999989
SE	13370	ENSDARG00000054723	NA	chr20	+	34726539	34726728	.	.	34725241	34725385	34727284	34727554	13370	43,45,95	78,79,80	76,72,66	38,43,41	313	124	3.96588e-05	0.0437341	0.179,0.184,0.32	0.442,0.399,0.389	-0.182	0	ENSDARG00000054723		ENSDARG00000054723	3567.32	3673.75	4587.42	3705.97	3674.48	4108.81	ENSDARG00000054723	-0.0420408	0.138288	-0.30401	0.76112	0.999989
SE	10760	ENSDARG00000041982	adamts6	chr10	-	11805689	11805823	.	.	11803601	11803993	11806062	11806389	10760	2,5,1	4,1,1	6,6,7	0,0,2	258	124	4.29015e-05	0.0454904	0.194,0.706,0.325	1.0,1.0,0.627	-0.467	0	ENSDARG00000041982	adamts6	ENSDARG00000041982	55.1131	63.1804	60.5938	61.0442	81.9221	48.2649	ENSDARG00000041982	0.0941326	0.318795	0.295277	0.767783	0.999989
SE	3834	ENSDARG00000037917	itga3a	chr3	+	34786334	34786484	.	.	34782184	34782310	34787186	34787533	3834	43,57,48	5,3,4	54,77,50	1,0,0	274	124	4.65109e-05	0.0474911	0.796,0.896,0.844	0.961,1.0,1.0	-0.142	0	ENSDARG00000037917	itga3a	ENSDARG00000037917	307.632	306.611	308.563	354.45	409.61	262.309	ENSDARG00000037917	0.153158	0.200782	0.76281	0.445577	0.999989
SE	22832	ENSDARG00000073843	myo9ab	chr25	-	467541	467559	.	.	466854	467039	469234	469358	22832	53,58,59	7,16,12	36,30,39	27,16,21	142	124	4.8846e-05	0.0480942	0.869,0.76,0.811	0.538,0.621,0.619	0.221	0	ENSDARG00000073843	myo9ab	ENSDARG00000073843	2015.14	2043.14	2007.05	1761.42	1824.13	1633.66	ENSDARG00000073843	-0.216812	0.0998119	-2.1722	0.0298402	0.834902

## Sheet: G2
															Misspliced genes in each sibling-mutant pair identified by RNA-seq. Genes highlighted in red are the genes showing a difference in both expression level and splicing.
AS	ID	GeneID	geneSymbol	chr	strand	1stExonStart_0base	1stExonEnd	2ndExonStart_0base	2ndExonEnd	upstreamES	upstreamEE	downstreamES	downstreamEE	ID	IJC_SAMPLE_1	SJC_SAMPLE_1	IJC_SAMPLE_2	SJC_SAMPLE_2	IncFormLen	SkipFormLen	PValue	FDR	IncLevel1	IncLevel2	IncLevelDifference	position_diff	GeneID	geneSymbol	GeneID	WT1	WT2	WT3	Mut1	Mut2	Mut3	GeneID	log2FoldChange	lfcSE	stat	pvalue	padj
A3SS	1245	ENSDARG00000035660	si:ch211-193k19.1	chr19	+	44090913	44091018	.	.	44090919	44091018	44088787	44088971	1245	33,39,59	0,0,1	25,16,35	29,37,27	130	124	0	0	1.0,1.0,0.983	0.451,0.292,0.553	0.562	6	ENSDARG00000035660	si:ch211-193k19.1	ENSDARG00000035660	849.316	741.675	786.208	1098.99	1078.19	1084.06	ENSDARG00000035660	0.456654	0.127968	3.5685	0.000359031	0.00738564
A3SS	25	ENSDARG00000035023	kiaa0907	chr16	-	54912380	54912481	.	.	54912380	54912478	54912867	54912977	25	0,2,1	128,100,127	31,61,49	65,58,51	127	124	0	0	0.0,0.019,0.008	0.318,0.507,0.484	-0.427	3	ENSDARG00000035023	kiaa0907	ENSDARG00000035023	1225.21	1105.7	932.335	1255.29	1231.59	972.928	ENSDARG00000035023	0.0849405	0.173997	0.488171	0.625429	0.87854
A3SS	1434	ENSDARG00000063370	sgk2a	chr23	+	4387613	4387707	.	.	4387615	4387707	4385743	4385848	1434	26,26,30	15,38,55	39,43,73	2,2,4	126	124	1.11022e-16	4.69624e-14	0.63,0.402,0.349	0.95,0.955,0.947	-0.49	2	ENSDARG00000063370	sgk2a	ENSDARG00000063370	850.412	806.888	721.033	845.475	910.45	1127.93	ENSDARG00000063370	0.280046	0.16697	1.67722	0.0934993	0.377402
A3SS	1774	ENSDARG00000069600	zgc:109889	chr7	+	23244816	23244958	.	.	23244819	23244958	23224845	23225054	1774	13,14,30	35,41,23	0,0,0	45,46,25	127	124	5.30687e-14	1.6836e-11	0.266,0.25,0.56	0.0,0.0,0.0	0.359	3	ENSDARG00000069600	zgc:109889	ENSDARG00000069600	1262.47	1286.74	954.289	1453.43	1024.12	864.717	ENSDARG00000069600	-0.0680569	0.223909	-0.303949	0.761167	0.932472
A3SS	1127	ENSDARG00000042186	paplnb	chr20	-	33600287	33600429	.	.	33600287	33600399	33601374	33601455	1127	2,4,2	4,10,1	4,2,2	0,0,0	154	124	1.57274e-12	3.99162e-10	0.287,0.244,0.617	1.0,1.0,1.0	-0.617	30	ENSDARG00000042186	paplnb	ENSDARG00000042186	60.274	106.093	30.186	28.3056	27.5894	62.3922	ENSDARG00000042186	-0.720116	0.519554	-1.38603	0.165739	0.509818
A3SS	1234	ENSDARG00000013775	si:dkey-246g23.4	chr18	+	14597515	14597690	.	.	14597527	14597690	14595573	14595673	1234	0,0,0	10,10,12	5,6,6	6,4,7	136	124	2.38458e-11	5.04339e-09	0.0,0.0,0.0	0.432,0.578,0.439	-0.483	12	ENSDARG00000013775	si:dkey-246g23.4	ENSDARG00000013775	190.685	241.385	170.139	286.748	231.751	248.594	ENSDARG00000013775	0.350928	0.211695	1.6577	0.0973773	0.384801
A3SS	545	ENSDARG00000091006	cobl	chr16	-	8629075	8629194	.	.	8629075	8629191	8638052	8638335	545	98,118,153	13,18,12	61,51,42	28,38,16	127	124	3.18911e-09	5.7814e-07	0.88,0.865,0.926	0.68,0.567,0.719	0.235	3	ENSDARG00000091006	cobl	ENSDARG00000091006	3335.89	3204.19	2878.65	2761.64	2441.11	1708.96	ENSDARG00000091006	-0.446759	0.194343	-2.29882	0.0215153	0.152518
A3SS	345	ENSDARG00000103634	si:ch73-329n5.6	chr12	-	43970614	43970724	.	.	43970614	43970693	43970858	43970957	345	15,0,0	4,3,9	18,29,16	0,0,2	155	124	8.99741e-09	1.42721e-06	0.75,0.0,0.0	1.0,1.0,0.865	-0.705	31	ENSDARG00000103634	si:ch73-329n5.6	ENSDARG00000103634	520.548	27.2532	27.4418	843.013	1311.05	771.128	ENSDARG00000103634	2.34726	1.27704	1.83805	NA	NA
A3SS	655	ENSDARG00000001754	noc2l	chr23	-	23248130	23248268	.	.	23248130	23248247	23250219	23250412	655	9,16,28	5,5,7	9,12,12	0,0,0	145	124	3.44474e-08	4.85708e-06	0.606,0.732,0.774	1.0,1.0,1.0	-0.296	21	ENSDARG00000001754	noc2l	ENSDARG00000001754	1958.36	2536.49	2415.56	3252.68	2746.8	2949.01	ENSDARG00000001754	0.37235	0.153251	2.42967	0.0151126	0.122332
A3SS	1105	ENSDARG00000062198	pcm1	chr1	+	15946733	15946893	.	.	15946766	15946893	15946455	15946631	1105	77,68,127	22,17,21	44,59,57	24,42,45	157	124	1.75724e-07	2.22994e-05	0.734,0.76,0.827	0.592,0.526,0.5	0.234	33	ENSDARG00000062198	pcm1	ENSDARG00000062198	2612.61	2489.77	2530.13	2545.04	2623.2	2376.75	ENSDARG00000062198	-0.0167157	0.113575	-0.147177	0.882992	0.970293
A3SS	708	ENSDARG00000046127	tk2	chr7	-	44263659	44263733	.	.	44263659	44263729	44263884	44263978	708	3,1,4	15,19,5	2,1,2	1,0,0	128	124	9.84973e-07	0.000108923	0.162,0.049,0.437	0.66,1.0,1.0	-0.671	4	ENSDARG00000046127	tk2	ENSDARG00000046127	271.781	230.679	442.499	451.658	460.191	315.86	ENSDARG00000046127	0.373033	0.276244	1.35038	0.176896	0.524713
A3SS	195	ENSDARG00000042530	nup205	chr18	-	12281920	12282091	.	.	12281920	12282085	12282160	12282239	195	60,61,92	20,9,1	60,75,70	0,2,0	130	124	1.03e-06	0.000108923	0.741,0.866,0.989	1.0,0.973,1.0	-0.126	6	ENSDARG00000042530	nup205	ENSDARG00000042530	2172.06	2315.55	2351.76	2621.34	2374.9	2419.65	ENSDARG00000042530	0.116237	0.117424	0.989892	0.322227	0.689382
A3SS	1866	ENSDARG00000101275	BX936433.1	chr6	+	36306035	36306220	.	.	36306117	36306220	36304594	36304746	1866	1,0,1	1,1,2	2,2,2	0,0,0	206	124	1.93459e-06	0.000188845	0.376,0.0,0.231	1.0,1.0,1.0	-0.798	82	ENSDARG00000101275	BX936433.1	ENSDARG00000101275	66.8494	24.3332	104.279	81.2246	58.4895	53.6183	ENSDARG00000101275	-0.026014	0.477387	-0.0544925	0.956543	0.990149
A3SS	636	ENSDARG00000039989	snrnp48	chr16	-	37022736	37022919	.	.	37022736	37022904	37023481	37023562	636	9,11,48	18,12,0	18,32,25	0,0,0	139	124	2.38083e-06	0.000215806	0.308,0.45,1.0	1.0,1.0,1.0	-0.414	15	ENSDARG00000039989	snrnp48	ENSDARG00000039989	309.041	246.252	225.709	259.673	225.13	267.117	ENSDARG00000039989	-0.0504573	0.199626	-0.252759	0.800455	0.945755
A3SS	95	ENSDARG00000077057	esco1	chr24	-	36298884	36298963	.	.	36298884	36298957	36299384	36299451	95	31,54,58	23,13,19	20,14,14	34,20,19	130	124	1.20529e-05	0.00101968	0.562,0.798,0.744	0.359,0.4,0.413	0.311	6	ENSDARG00000077057	esco1	ENSDARG00000077057	656.439	743.622	655.173	719.946	593.724	626.846	ENSDARG00000077057	-0.0833411	0.151529	-0.550001	0.582319	0.859829
A3SS	1044	ENSDARG00000008141	rbl1	chr6	-	51552311	51552484	.	.	51552311	51552460	51554447	51554532	1044	19,31,28	0,3,12	20,30,30	0,0,0	148	124	1.70847e-05	0.001289	1.0,0.896,0.662	1.0,1.0,1.0	-0.147	24	ENSDARG00000008141	rbl1	ENSDARG00000008141	359.452	355.264	445.243	406.123	428.188	319.76	ENSDARG00000008141	-0.011175	0.192148	-0.0581581	0.953623	0.989107
A3SS	390	ENSDARG00000027750	dpp7	chr5	+	28573932	28574089	.	.	28573944	28574089	28571664	28571783	390	214,376,125	29,0,111	270,332,439	0,0,0	136	124	1.72679e-05	0.001289	0.871,1.0,0.507	1.0,1.0,1.0	-0.207	12	ENSDARG00000027750	dpp7	ENSDARG00000027750	1846.58	2180.25	1784.4	1842.32	1847.39	2352.38	ENSDARG00000027750	0.0568312	0.16274	0.349216	0.726927	0.91995
A3SS	659	ENSDARG00000008697	epas1a	chr12	+	25731592	25731707	.	.	25731595	25731707	25731380	25731507	659	128,94,124	202,193,291	144,167,139	170,193,134	127	124	2.24795e-05	0.00158481	0.382,0.322,0.294	0.453,0.458,0.503	-0.139	3	ENSDARG00000008697	epas1a	ENSDARG00000008697	5777.54	5161.55	5183.76	6513.97	6460.34	4202.7	ENSDARG00000008697	0.0912729	0.191442	0.476766	0.633529	0.881966
A3SS	1419	ENSDARG00000029497	tfcp2l1	chr9	+	38498632	38498775	.	.	38498715	38498775	38498466	38498549	1419	13,18,17	5,4,13	15,11,27	1,1,1	207	124	2.51447e-05	0.0016794	0.609,0.729,0.439	0.9,0.868,0.942	-0.311	83	ENSDARG00000029497	tfcp2l1	ENSDARG00000029497	69.0412	79.8128	78.8952	55.3804	68.4217	68.2415	ENSDARG00000029497	-0.245387	0.272988	-0.898895	0.368709	0.727369
A3SS	958	ENSDARG00000056642	hdac9b	chr16	-	20047247	20049084	.	.	20047247	20047440	20055547	20055663	958	114,103,98	1,3,7	85,90,63	1,0,0	1768	124	2.89166e-05	0.00181946	0.889,0.707,0.495	0.856,1.0,1.0	-0.255	1644	ENSDARG00000056642	hdac9b	ENSDARG00000056642	1231.78	1010.31	703.196	1087.92	984.39	712.636	ENSDARG00000056642	-0.0800821	0.242325	-0.330475	0.741041	0.92553
A3SS	1141	ENSDARG00000089681	btf3l4	chr11	+	12989134	12989201	.	.	12989137	12989201	12988989	12989062	1141	23,24,20	0,0,0	19,14,37	5,3,4	127	124	3.01092e-05	0.00181946	1.0,1.0,1.0	0.788,0.82,0.9	0.164	3	ENSDARG00000089681	btf3l4	ENSDARG00000089681	1536.44	1625.46	1684.24	1716.79	1689.58	2053.09	ENSDARG00000089681	0.171983	0.138694	1.24001	0.214972	0.575706
A3SS	1078	ENSDARG00000059809	caska	chr9	-	33600412	33600496	.	.	33600412	33600493	33600621	33600744	1078	93,93,169	6,0,0	92,137,125	15,9,8	127	124	4.08435e-05	0.00235593	0.938,1.0,1.0	0.857,0.937,0.938	0.069	3	ENSDARG00000059809	caska	ENSDARG00000059809	2082.19	1863.92	2077.34	2557.35	2560.3	2313.39	ENSDARG00000059809	0.302629	0.1241	2.43859	0.0147447	0.120197
A3SS	1308	ENSDARG00000055253	slc12a10.3	chr7	+	4253918	4254029	.	.	4253933	4254029	4249613	4249753	1308	3,4,4	4,5,0	6,10,15	0,0,0	139	124	4.84923e-05	0.00267551	0.401,0.416,1.0	1.0,1.0,1.0	-0.394	15	ENSDARG00000055253	slc12a10.3	ENSDARG00000055253	150.137	211.212	96.7324	121.837	162.226	130.634	ENSDARG00000055253	-0.138323	0.31077	-0.445099	0.656248	0.892271
A3SS	675	ENSDARG00000003779	ctnnd2b	chr2	-	30627606	30627922	.	.	30627606	30627856	30630115	30630259	675	9,5,7	25,19,22	1,1,1	29,17,10	190	124	7.58414e-05	0.00401011	0.19,0.147,0.172	0.022,0.037,0.061	0.13	66	ENSDARG00000003779	ctnnd2b	ENSDARG00000003779	1029.04	949.967	684.673	1166.68	830.993	524.484	ENSDARG00000003779	-0.0789271	0.281891	-0.279992	0.779484	0.938449
A3SS	563	ENSDARG00000041361	ttk	chr16	-	5213275	5213361	.	.	5213275	5213358	5215582	5215679	563	7,5,21	0,4,7	3,9,15	1,0,0	127	124	9.03789e-05	0.00441545	1.0,0.55,0.745	0.745,1.0,1.0	-0.15	3	ENSDARG00000041361	ttk	ENSDARG00000041361	163.288	149.892	230.511	134.144	153.397	134.533	ENSDARG00000041361	-0.371199	0.242333	-1.53177	0.125578	0.44081
A3SS	471	ENSDARG00000036144	tssc4	chr7	+	32627241	32627270	.	.	32627251	32627270	32626940	32627027	471	158,188,169	0,0,26	90,103,211	19,25,16	134	124	9.04663e-05	0.00441545	1.0,1.0,0.857	0.814,0.792,0.924	0.109	10	ENSDARG00000036144	tssc4	ENSDARG00000036144	1103.56	1145.61	1011.92	993.156	981.079	1237.12	ENSDARG00000036144	-0.0208327	0.153871	-0.135391	0.892303	0.972891
A3SS	1331	ENSDARG00000037068	IKZF4	chr23	-	27762167	27762350	.	.	27762167	27762335	27762468	27762774	1331	0,0,1	4,3,9	1,4,1	1,2,2	139	124	0.000119892	0.00563494	0.0,0.0,0.09	0.471,0.641,0.308	-0.443	15	ENSDARG00000037068	IKZF4	ENSDARG00000037068	108.493	97.3327	71.3487	88.6087	86.0789	95.538	ENSDARG00000037068	-0.0265178	0.268623	-0.0987176	0.921363	0.981298
A3SS	324	ENSDARG00000033738	zgc:153867	chr23	+	28451638	28451723	.	.	28451695	28451723	28451464	28451492	324	23,25,22	16,10,26	2,7,9	11,15,28	181	124	0.000126396	0.00572844	0.496,0.631,0.367	0.111,0.242,0.18	0.32	57	ENSDARG00000033738	zgc:153867	ENSDARG00000033738	4532.61	4679.76	5283.92	4095.69	4728.82	5022.57	ENSDARG00000033738	-0.0661555	0.139599	-0.473898	0.635573	0.883329
A3SS	268	ENSDARG00000078644	theg	chr2	+	52538951	52539104	.	.	52538977	52539104	52536245	52536312	268	1,2,4	3,4,6	0,0,0	5,3,2	150	124	0.000221668	0.00969989	0.216,0.292,0.355	0.0,0.0,0.0	0.288	26	ENSDARG00000078644	theg	ENSDARG00000078644	29.5891	22.3865	29.4999	15.9988	12.1393	10.7237	ENSDARG00000078644	-1.07948	0.492848	-2.19028	0.0285036	0.183599
A3SS	897	ENSDARG00000054723	NA	chr20	+	34727890	34728016	.	.	34727893	34728016	34727646	34727778	897	122,107,201	42,37,49	61,79,112	38,36,76	127	124	0.000259518	0.0109776	0.739,0.738,0.8	0.61,0.682,0.59	0.132	3	ENSDARG00000054723		ENSDARG00000054723	4695.89	4008.16	4407.15	4611.34	4302.84	4576.08	ENSDARG00000054723	0.0411771	0.121716	0.338304	0.735134	0.92278
A3SS	552	ENSDARG00000079326	cabin1	chr8	-	51914788	51914901	.	.	51914788	51914898	51915722	51915876	552	1,2,5	1,1,4	2,3,7	0,0,0	127	124	0.000327015	0.0133865	0.494,0.661,0.55	1.0,1.0,1.0	-0.432	3	ENSDARG00000079326	cabin1	ENSDARG00000079326	441.644	408.797	332.046	459.042	361.973	333.408	ENSDARG00000079326	-0.0338558	0.200195	-0.169114	0.865707	0.965341
A3SS	493	ENSDARG00000058548	bves	chr16	+	7746146	7746384	.	.	7746173	7746384	7745320	7745435	493	76,85,133	11,11,4	44,62,82	11,17,20	151	124	0.000337574	0.0133869	0.85,0.864,0.965	0.767,0.75,0.771	0.13	27	ENSDARG00000058548	bves	ENSDARG00000058548	517.261	488.61	541.976	391.355	423.773	505.962	ENSDARG00000058548	-0.227409	0.164794	-1.37996	0.167599	0.512345
A3SS	693	ENSDARG00000101332	uba2	chr25	-	12722391	12722543	.	.	12722391	12722540	12722636	12722736	693	23,37,30	134,163,254	11,12,5	117,144,152	127	124	0.0003487	0.0134091	0.144,0.181,0.103	0.084,0.075,0.031	0.079	3	ENSDARG00000101332	uba2	ENSDARG00000101332	1612.06	1664.39	1905.15	1688.49	1700.61	1701.16	ENSDARG00000101332	-0.026533	0.127891	-0.207467	0.835645	0.956083
A3SS	1712	ENSDARG00000013476	arhgef39	chr4	-	12414355	12415011	.	.	12414355	12415008	12417007	12417117	1712	1,0,1	1,2,1	1,4,2	0,0,5	127	124	0.000449092	0.0167617	0.494,0.0,0.494	1.0,1.0,0.281	-0.431	3	ENSDARG00000013476	arhgef39	ENSDARG00000013476	15.3425	7.78662	14.4069	23.3828	20.9679	35.0956	ENSDARG00000013476	1.08359	0.528804	2.04912	0.0404499	0.230631
A3SS	1121	ENSDARG00000004979	elovl5	chr13	-	2255112	2255253	.	.	2255112	2255177	2259362	2259491	1121	9,6,12	45,73,28	1,2,0	19,27,20	200	124	0.000481442	0.0174557	0.11,0.048,0.21	0.032,0.044,0.0	0.097	76	ENSDARG00000004979	elovl5	ENSDARG00000004979	384.658	632.663	252.465	175.987	194.229	171.579	ENSDARG00000004979	-1.22711	0.310434	-3.95287	7.72185e-05	0.00207428
A3SS	865	ENSDARG00000062423	zgc:153901	chr9	+	24399312	24399460	.	.	24399364	24399460	24399040	24399233	865	1,0,2	32,40,34	5,4,3	12,20,23	176	124	0.000512508	0.0180659	0.022,0.0,0.04	0.227,0.124,0.084	-0.124	52	ENSDARG00000062423	zgc:153901	ENSDARG00000062423	123.836	161.572	100.849	111.992	115.876	134.533	ENSDARG00000062423	-0.0853062	0.258699	-0.32975	0.741589	0.92587
A3SS	683	ENSDARG00000060361	cep104	chr8	-	22280987	22281066	.	.	22280987	22281063	22281430	22281491	683	16,22,19	17,12,12	3,15,7	18,19,31	127	124	0.000561753	0.0192666	0.479,0.642,0.607	0.14,0.435,0.181	0.324	3	ENSDARG00000060361	cep104	ENSDARG00000060361	533.699	481.797	448.673	417.199	541.856	589.801	ENSDARG00000060361	0.0841313	0.18461	0.455724	0.648588	0.888569
A3SS	1199	ENSDARG00000075515	NA	chr12	-	28865853	28865993	.	.	28865853	28865929	28866086	28866153	1199	9,19,29	2,0,0	10,10,8	0,6,2	188	124	0.000656529	0.0219246	0.748,1.0,1.0	1.0,0.524,0.725	0.166	64	ENSDARG00000075515		ENSDARG00000075515	38.3562	36.9864	33.6162	40.6123	41.9359	27.2966	ENSDARG00000075515	0.00951608	0.371564	0.0256109	0.979568	0.994653
A3SS	1079	ENSDARG00000062612	dhx37	chr8	-	4516700	4516854	.	.	4516700	4516836	4517586	4517622	1079	0,5,6	26,20,18	1,1,0	28,34,53	142	124	0.000702686	0.0228643	0.0,0.179,0.225	0.03,0.025,0.0	0.116	18	ENSDARG00000062612	dhx37	ENSDARG00000062612	1426.85	1570.95	1663.66	1690.95	1650.95	1825.95	ENSDARG00000062612	0.148235	0.129522	1.14447	0.252428	0.621582
A3SS	935	ENSDARG00000037713	pcnp	chr1	+	6876461	6876670	.	.	6876464	6876670	6876366	6876393	935	4,7,3	3,2,3	4,8,5	1,0,1	127	124	0.000747529	0.0237154	0.566,0.774,0.494	0.796,1.0,0.83	-0.264	3	ENSDARG00000037713	pcnp	ENSDARG00000037713	1090.41	1021.02	1123.74	1159.3	1098.06	1253.69	ENSDARG00000037713	0.118009	0.12985	0.908806	0.363452	0.724681
A3SS	166	ENSDARG00000069619	atf7ip	chr1	-	44884878	44885057	.	.	44884878	44885054	44885605	44886191	166	415,506,705	75,108,129	301,327,418	34,22,63	127	124	0.000920787	0.0280958	0.844,0.821,0.842	0.896,0.936,0.866	-0.064	3	ENSDARG00000069619	atf7ip	ENSDARG00000069619	5239.46	5916.86	5978.2	4482.12	4174.83	5289.69	ENSDARG00000069619	-0.296966	0.143726	-2.0662	0.0388095	0.225235
A3SS	1783	ENSDARG00000045064	ablim1b	chr12	+	30092996	30093082	.	.	30093002	30093082	30089913	30089961	1783	73,82,115	26,20,35	44,45,39	26,24,31	130	124	0.000942772	0.0280958	0.728,0.796,0.758	0.617,0.641,0.545	0.16	6	ENSDARG00000045064	ablim1b	ENSDARG00000045064	5834.53	6392.81	6614.16	5494.97	5363.38	5431.04	ENSDARG00000045064	-0.210196	0.112757	-1.86415	0.0623002	0.297217
A3SS	730	ENSDARG00000096149	CU469420.4	chr4	-	14123100	14123255	.	.	14123100	14123184	14124170	14124235	730	2,5,6	0,0,2	3,1,5	3,0,5	195	124	0.000952024	0.0280958	1.0,1.0,0.656	0.389,1.0,0.389	0.293	71	ENSDARG00000096149	CU469420.4	ENSDARG00000096149	12.0548	14.5999	8.23254	13.5374	5.51788	26.3217	ENSDARG00000096149	0.399862	0.701627	0.569906	0.568741	0.853381
A3SS	361	ENSDARG00000063059	abcg8	chr13	-	10801301	10801400	.	.	10801301	10801397	10804076	10804239	361	57,59,84	10,26,13	29,27,32	22,20,15	127	124	0.00103807	0.0299388	0.848,0.689,0.863	0.563,0.569,0.676	0.197	3	ENSDARG00000063059	abcg8	ENSDARG00000063059	612.603	647.263	571.476	540.267	499.92	493.288	ENSDARG00000063059	-0.255774	0.141969	-1.80162	0.0716055	0.324012
A3SS	677	ENSDARG00000010250	nqo1	chr7	+	56415958	56416114	.	.	56416000	56416114	56414971	56415102	677	18,24,41	242,250,308	27,21,54	115,169,211	166	124	0.00154642	0.0429258	0.053,0.067,0.09	0.149,0.085,0.16	-0.061	42	ENSDARG00000010250	nqo1	ENSDARG00000010250	1901.37	2144.24	1767.94	1448.51	1476.58	1693.36	ENSDARG00000010250	-0.331193	0.143383	-2.30985	0.0208966	0.149806
A3SS	809	ENSDARG00000092337	CU467861.1	chr8	-	16574856	16574920	.	.	16574856	16574905	16575075	16575110	809	22,37,89	42,63,108	60,55,54	41,43,50	139	124	0.00155602	0.0429258	0.318,0.344,0.424	0.566,0.533,0.491	-0.168	15	ENSDARG00000092337	CU467861.1	ENSDARG00000092337	213.699	229.705	333.418	332.283	389.562	292.463	ENSDARG00000092337	0.379263	0.23141	1.63892	0.10123	0.393404
A5SS	904	ENSDARG00000053609	gatd1	chr25	-	3680185	3681950	.	.	3681844	3681950	3678872	3678964	904	63,120,159	0,0,0	57,53,92	18,20,29	1783	124	0	0	1.0,1.0,1.0	0.18,0.156,0.181	0.828	1659	ENSDARG00000053609	gatd1	ENSDARG00000053609	415.343	379.598	460.336	334.744	306.794	413.348	ENSDARG00000053609	-0.250777	0.185123	-1.35465	0.175528	0.522564
A5SS	524	ENSDARG00000017036	si:dkeyp-57f11.2	chr3	-	38989306	38989397	.	.	38989312	38989397	38989058	38989106	524	76,85,142	0,0,0	66,58,124	60,56,49	130	124	0	0	1.0,1.0,1.0	0.512,0.497,0.707	0.428	6	ENSDARG00000017036	si:dkeyp-57f11.2	ENSDARG00000017036	2679.45	2379.78	2636.47	3328.98	3209.2	3959.95	ENSDARG00000017036	0.448197	0.140277	3.19509	0.00139788	0.0215453
A5SS	455	ENSDARG00000092310	si:ch211-199g17.2	chr19	+	43998677	43999041	.	.	43998677	43998794	44000858	44000972	455	4,3,6	1,1,8	8,24,13	0,0,0	371	124	5.41086e-11	1.11644e-08	0.572,0.501,0.2	1.0,1.0,1.0	-0.576	247	ENSDARG00000092310	si:ch211-199g17.2	ENSDARG00000092310	166.575	169.359	177.686	269.518	290.241	171.579	ENSDARG00000092310	0.506426	0.241568	2.09641	0.0360456	0.214743
A5SS	432	ENSDARG00000069102	zgc:112962	chr8	-	21035352	21035442	.	.	21035367	21035442	21026232	21026349	432	0,10,16	36,24,34	48,61,90	20,33,21	139	124	1.24978e-10	1.93404e-08	0.0,0.271,0.296	0.682,0.623,0.793	-0.51	15	ENSDARG00000069102	zgc:112962	ENSDARG00000069102	570.959	617.089	638.022	851.628	896.104	943.682	ENSDARG00000069102	0.558877	0.13447	4.15616	3.23647e-05	0.00101807
A5SS	338	ENSDARG00000051756	pdhx	chr25	-	36862985	36863188	.	.	36863003	36863188	36862774	36862873	338	0,0,9	113,131,156	9,17,18	46,95,81	142	124	2.3284e-10	2.88255e-08	0.0,0.0,0.048	0.146,0.135,0.163	-0.132	18	ENSDARG00000051756	pdhx	ENSDARG00000051756	899.727	1032.7	838.347	802.401	1002.05	1247.84	ENSDARG00000051756	0.141007	0.195651	0.720705	0.471091	0.798094
A5SS	1087	ENSDARG00000099355	BX890548.1	chr4	+	55177297	55177473	.	.	55177297	55177369	55177831	55177919	1087	179,213,272	538,473,714	62,60,123	383,409,519	228	124	1.36743e-08	1.41073e-06	0.153,0.197,0.172	0.081,0.074,0.114	0.084	104	ENSDARG00000099355	BX890548.1	ENSDARG00000099355	1569.32	1488.22	1514.79	1079.3	1030.74	1184.48	ENSDARG00000099355	-0.47224	0.125764	-3.75497	0.00017336	0.00410133
A5SS	1133	ENSDARG00000097902	si:ch73-204p21.2	chr17	+	16073759	16073826	.	.	16073759	16073814	16073934	16074021	1133	95,101,224	84,108,138	110,133,179	41,39,53	136	124	7.83664e-08	6.92983e-06	0.508,0.46,0.597	0.71,0.757,0.755	-0.219	12	ENSDARG00000097902	si:ch73-204p21.2	ENSDARG00000097902	630.138	804.942	918.614	756.866	727.257	763.329	ENSDARG00000097902	-0.0686252	0.176103	-0.389689	0.696767	0.907448
A5SS	727	ENSDARG00000059247	tmem54a	chr17	+	25314248	25314433	.	.	25314248	25314351	25317988	25318185	727	85,111,186	11,10,19	98,105,186	1,3,2	206	124	1.86139e-07	1.44025e-05	0.823,0.87,0.855	0.983,0.955,0.982	-0.124	82	ENSDARG00000059247	tmem54a	ENSDARG00000059247	603.836	531.437	618.127	489.809	550.685	774.053	ENSDARG00000059247	0.0506771	0.20533	0.246808	0.805057	0.947393
A5SS	171	ENSDARG00000044062	ctbp2a	chr17	-	8513784	8516098	.	.	8515242	8516098	8472772	8472927	171	35,29,32	0,5,6	31,22,15	0,0,0	1582	124	8.91838e-07	6.13386e-05	1.0,0.313,0.295	1.0,1.0,1.0	-0.464	1458	ENSDARG00000044062	ctbp2a	ENSDARG00000044062	1673.43	1659.52	1420.8	1871.86	1500.86	1312.19	ENSDARG00000044062	-0.0211778	0.173941	-0.121753	0.903095	0.976867
A5SS	451	ENSDARG00000069467	igsf9bb	chr21	-	24702921	24703045	.	.	24702933	24703045	24693067	24693243	451	0,0,2	2,2,2	2,1,2	0,2,0	136	124	7.02992e-06	0.000435152	0.0,0.0,0.477	1.0,0.313,1.0	-0.612	12	ENSDARG00000069467	igsf9bb	ENSDARG00000069467	110.685	89.5461	76.151	159.988	139.051	71.1661	ENSDARG00000069467	0.421982	0.338304	1.24735	0.21227	0.572024
A5SS	547	ENSDARG00000070080	nbeaa	chr10	+	34747183	34747317	.	.	34747183	34747311	34752177	34752239	547	11,8,14	22,13,20	4,3,1	29,20,18	130	124	2.33228e-05	0.00131244	0.323,0.37,0.4	0.116,0.125,0.05	0.267	6	ENSDARG00000070080	nbeaa	ENSDARG00000070080	2109.59	1979.75	1342.59	2505.66	1775.65	1216.65	ENSDARG00000070080	0.0174617	0.270086	0.0646524	0.948451	0.988519
A5SS	777	ENSDARG00000061742	clasrp	chr18	+	36644481	36644525	.	.	36644481	36644521	36646228	36646289	777	56,79,70	36,41,33	26,25,30	39,38,29	128	124	7.88838e-05	0.00375608	0.601,0.651,0.673	0.392,0.389,0.501	0.214	4	ENSDARG00000061742	clasrp	ENSDARG00000061742	1534.25	1605.99	1446.87	1378.36	1307.74	1329.73	ENSDARG00000061742	-0.191552	0.119767	-1.59937	0.109739	0.409545
A5SS	652	ENSDARG00000079886	otulinb	chr2	+	31959523	31959699	.	.	31959523	31959567	31959818	31960010	652	25,20,37	22,30,32	48,35,60	21,14,20	256	124	9.41677e-05	0.00416356	0.355,0.244,0.359	0.525,0.548,0.592	-0.236	132	ENSDARG00000079886	otulinb	ENSDARG00000079886	295.891	282.265	362.232	385.202	320.037	363.629	ENSDARG00000079886	0.180994	0.182636	0.991013	0.321679	0.688753
A5SS	539	ENSDARG00000102726	CT737184.1	chr10	+	21714411	21714806	.	.	21714411	21714471	21715189	21715301	539	2,2,0	0,1,3	1,2,2	0,0,0	459	124	0.000119232	0.0049203	1.0,0.351,0.0	1.0,1.0,1.0	-0.55	335	ENSDARG00000102726	CT737184.1	ENSDARG00000102726	2.19178	5.83996	4.11627	4.9227	7.72503	0.974878	ENSDARG00000102726	0.143128	1.09123	0.131161	0.895648	0.9742
A5SS	750	ENSDARG00000102557	ftr87	chr2	-	51311709	51311788	.	.	51311737	51311788	51311570	51311624	750	10,6,16	1,2,5	8,2,2	0,0,0	152	124	0.000240274	0.00875989	0.891,0.71,0.723	1.0,1.0,1.0	-0.225	28	ENSDARG00000102557	ftr87	ENSDARG00000102557	174.247	153.786	146.814	161.219	163.329	186.202	ENSDARG00000102557	0.110528	0.200488	0.551296	0.581431	0.859467
A5SS	672	ENSDARG00000062198	pcm1	chr1	+	15951061	15951208	.	.	15951061	15951199	15953231	15953335	672	100,106,160	4,5,14	72,77,72	14,24,7	133	124	0.000240578	0.00875989	0.959,0.952,0.914	0.827,0.749,0.906	0.114	9	ENSDARG00000062198	pcm1	ENSDARG00000062198	2612.61	2489.77	2530.13	2545.04	2623.2	2376.75	ENSDARG00000062198	-0.0167157	0.113575	-0.147177	0.882992	0.970293
MXE	438	ENSDARG00000020497	rab7	chr11	-	16057513	16057640	16067541	16067604	16050055	16050274	16080261	16080508	438	239,210,315	527,500,909	8,12,2	484,525,564	187	251	0	0	0.378,0.361,0.317	0.022,0.03,0.005	0.333	9964	ENSDARG00000020497	rab7	ENSDARG00000020497	3463.02	3089.34	3202.46	2792.4	2561.4	2373.83	ENSDARG00000020497	-0.33626	0.128105	-2.62488	0.00866798	0.0846041
MXE	587	ENSDARG00000040534	epcam	chr13	+	8509086	8509156	8509448	8509547	8508748	8508979	8509781	8510037	587	1178,1197,2558	1030,729,1750	1042,1211,1492	82,83,113	194	223	0	0	0.568,0.654,0.627	0.936,0.944,0.938	-0.323	362	ENSDARG00000040534	epcam	ENSDARG00000040534	6682.75	4871.5	7764.66	2885.94	3328.39	3656.77	ENSDARG00000040534	-0.968722	0.196437	-4.93148	8.16102e-07	4.28918e-05
MXE	713	ENSDARG00000063095	ctsf	chr14	+	6851776	6851867	6854214	6854273	6850049	6850114	6856826	6856924	713	784,793,1478	523,625,942	978,1077,1035	179,187,195	215	183	0	0	0.561,0.519,0.572	0.823,0.831,0.819	-0.274	2406	ENSDARG00000063095	ctsf	ENSDARG00000063095	13534.3	12018.6	15005.2	12735	12687.8	10117.3	ENSDARG00000063095	-0.190671	0.154939	-1.23062	0.218463	0.579426
MXE	1070	ENSDARG00000053665	gabrg2	chr21	-	41904036	41904242	41906900	41907106	41899555	41899579	41910445	41910598	1070	35,34,15	18,20,39	0,0,2	48,38,40	330	330	1.22125e-15	6.11844e-13	0.66,0.63,0.278	0.0,0.0,0.048	0.507	2864	ENSDARG00000053665	gabrg2	ENSDARG00000053665	836.165	762.115	752.591	877.472	870.722	829.621	ENSDARG00000053665	0.133623	0.129597	1.03106	0.302511	0.671086
MXE	1218	ENSDARG00000014794	uqcrc2a	chr3	+	58101600	58101657	58120013	58120070	58101450	58101515	58122817	58122942	1218	620,656,1083	116,138,217	536,527,783	257,493,475	181	181	2.80886e-14	1.12579e-11	0.842,0.826,0.833	0.676,0.517,0.622	0.229	18413	ENSDARG00000014794	uqcrc2a	ENSDARG00000014794	6305.76	6009.32	7202.1	6441.36	6834.45	7801.95	ENSDARG00000014794	0.110916	0.140755	0.788012	0.43069	0.773365
MXE	860	ENSDARG00000017036	si:dkeyp-57f11.2	chr3	-	38988805	38988874	38989058	38989106	38987702	38987780	38989312	38989397	860	0,3,3	80,50,129	23,22,20	83,69,110	172	193	2.09133e-12	6.98503e-10	0.0,0.063,0.025	0.237,0.263,0.169	-0.194	232	ENSDARG00000017036	si:dkeyp-57f11.2	ENSDARG00000017036	2679.45	2379.78	2636.47	3328.98	3209.2	3959.95	ENSDARG00000017036	0.448197	0.140277	3.19509	0.00139788	0.0215453
MXE	781	ENSDARG00000076780	acadsb	chr12	-	49205792	49205882	49206014	49206107	49205570	49205708	49206289	49206415	781	214,295,411	115,116,234	194,225,251	23,59,18	217	214	3.3753e-12	9.663e-10	0.647,0.715,0.634	0.893,0.79,0.932	-0.206	222	ENSDARG00000076780	acadsb	ENSDARG00000076780	1438.91	1626.43	1658.86	841.782	1176.41	961.23	ENSDARG00000076780	-0.665074	0.167787	-3.96379	7.37682e-05	0.00199638
MXE	1069	ENSDARG00000053665	gabrg2	chr21	-	41904036	41904242	41906900	41907106	41890251	41890828	41910445	41910598	1069	14,25,11	7,6,14	0,0,2	9,10,18	330	330	1.94404e-11	4.86983e-09	0.667,0.806,0.44	0.0,0.0,0.1	0.604	2864	ENSDARG00000053665	gabrg2	ENSDARG00000053665	836.165	762.115	752.591	877.472	870.722	829.621	ENSDARG00000053665	0.133623	0.129597	1.03106	0.302511	0.671086
MXE	518	ENSDARG00000021573	slc16a7	chr23	+	9944456	9944691	9947635	9947779	9944125	9944237	9952843	9953650	518	67,68,63	26,49,35	1,0,5	12,15,15	359	268	4.60425e-11	1.02521e-08	0.658,0.509,0.573	0.059,0.0,0.199	0.494	3088	ENSDARG00000021573	slc16a7	ENSDARG00000021573	681.644	973.327	532.371	223.983	275.894	400.675	ENSDARG00000021573	-1.27737	0.27978	-4.56562	4.98027e-06	0.000207755
MXE	283	ENSDARG00000063626	ddx21	chr13	-	197035	197108	197391	197640	196707	196886	197726	197867	283	2293,2839,2794	1644,1651,2220	1173,1114,1764	1396,1474,2238	373	197	1.40555e-10	2.81673e-08	0.424,0.476,0.399	0.307,0.285,0.294	0.138	356	ENSDARG00000063626	ddx21	ENSDARG00000063626	33205.5	31529	30518	29456.2	28909.3	39516.7	ENSDARG00000063626	0.0393347	0.159759	0.246213	0.805518	0.94764
MXE	1709	ENSDARG00000053561	ms4a17a.11	chr4	+	75005583	75005652	75005857	75005995	75005211	75005322	75010643	75010757	1709	161,140,219	226,208,365	93,127,129	73,71,92	193	262	2.3349e-09	4.25377e-07	0.492,0.477,0.449	0.634,0.708,0.656	-0.193	274	ENSDARG00000053561	ms4a17a.11	ENSDARG00000053561	1600	1344.16	1278.79	1316.82	1359.61	1506.19	ENSDARG00000053561	-0.0125325	0.148079	-0.0846339	0.932552	0.983132
MXE	1832	ENSDARG00000098386	ctps1b	chr16	-	35463886	35463983	35465566	35465610	35463370	35463426	35465696	35465759	1832	116,41,4	365,213,202	4,1,0	123,141,76	168	221	7.04338e-09	1.17624e-06	0.295,0.202,0.025	0.041,0.009,0.0	0.157	1627	ENSDARG00000098386	ctps1b	ENSDARG00000098386	3100.28	1453.18	764.94	866.396	722.842	500.112	ENSDARG00000098386	-1.34785	0.60498	-2.22792	0.0258859	0.172788
MXE	1160	ENSDARG00000001950	ak1	chr5	-	70929579	70929743	70931312	70931348	70928871	70928988	70934665	70934701	1160	1128,1946,3345	8808,9159,17014	3264,3632,5035	9673,12564,16060	160	288	1.31038e-08	2.02001e-06	0.187,0.277,0.261	0.378,0.342,0.361	-0.119	1605	ENSDARG00000001950	ak1	ENSDARG00000001950	18826.3	18258.6	23936.8	22542.3	26982.4	30768.1	ENSDARG00000001950	0.395916	0.174414	2.26998	0.0232088	0.16062
MXE	455	ENSDARG00000079647	muc13b	chr12	+	16062272	16062323	16062502	16062559	16062039	16062096	16062729	16062786	455	192,179,297	137,80,129	180,186,210	205,209,275	175	181	1.71755e-08	2.45856e-06	0.592,0.698,0.704	0.476,0.479,0.441	0.199	230	ENSDARG00000079647	muc13b	ENSDARG00000079647	2278.36	1780.22	2008.74	3304.37	2936.62	3451.07	ENSDARG00000079647	0.676059	0.148411	4.55531	5.23092e-06	0.000215914
MXE	1882	ENSDARG00000068637	si:ch211-281l24.3	chr15	-	40301823	40302237	40304571	40305009	40299961	40300372	40306238	40306643	1882	3,1,3	0,0,0	108,95,142	122,92,154	562	538	7.39965e-08	9.88593e-06	1.0,1.0,1.0	0.459,0.497,0.469	0.525	2748	ENSDARG00000068637	si:ch211-281l24.3	ENSDARG00000068637	242.192	240.412	255.209	4882.09	3733.4	5446.64	ENSDARG00000068637	4.25147	0.178037	23.8797	4.97824e-126	1.26373e-121
MXE	1662	ENSDARG00000011613	rbm39a	chr11	+	24102771	24102832	24103713	24103863	24102537	24102603	24104185	24104235	1662	367,214,361	45,34,74	114,127,119	42,47,52	185	274	3.63635e-07	4.55453e-05	0.924,0.903,0.878	0.801,0.8,0.772	0.111	942	ENSDARG00000011613	rbm39a	ENSDARG00000011613	12945.8	9561.97	11542.7	11746.8	10994.9	9767.3	ENSDARG00000011613	-0.066861	0.158226	-0.422567	0.672611	0.898378
MXE	857	ENSDARG00000077341	ppp1r14c	chr23	-	39923227	39923260	39924944	39925028	39914945	39919951	39955933	39956244	857	108,84,146	5,3,4	40,60,100	26,10,15	208	157	7.1135e-07	7.9197e-05	0.942,0.955,0.965	0.537,0.819,0.834	0.224	1717	ENSDARG00000077341	ppp1r14c	ENSDARG00000077341	2385.76	2115.04	2191.23	1591.26	1545.01	2362.13	ENSDARG00000077341	-0.282795	0.192927	-1.46581	0.1427	0.473026
MXE	978	ENSDARG00000023797	ryr1b	chr18	-	35536266	35536296	35538294	35538324	35535886	35535968	35541644	35541749	978	4,2,2	3,3,3	0,0,0	5,4,4	154	154	1.03104e-06	0.000108747	0.571,0.4,0.4	0.0,0.0,0.0	0.457	2028	ENSDARG00000023797	ryr1b	ENSDARG00000023797	7819.19	6825.94	6911.22	9788.8	9860.45	8290.36	ENSDARG00000023797	0.374229	0.134663	2.779	0.00545267	0.0604436
MXE	1338	ENSDARG00000075707	nid2a	chr17	-	14806669	14806897	14807451	14807679	14805887	14806115	14808474	14808702	1338	4,5,17	0,0,1	20,26,22	8,12,5	352	352	2.74662e-06	0.000275211	1.0,1.0,0.944	0.714,0.684,0.815	0.244	782	ENSDARG00000075707	nid2a	ENSDARG00000075707	932.604	1197.19	1213.61	1188.83	1133.37	887.139	ENSDARG00000075707	-0.0605616	0.181056	-0.334491	0.738009	0.924013
MXE	132	ENSDARG00000073926	synrg	chr15	-	15957796	15957829	15967689	15967728	15949826	15950882	15970674	15970785	132	2,3,5	2,5,4	1,7,3	0,0,1	163	157	3.95195e-06	0.000377129	0.491,0.366,0.546	1.0,1.0,0.743	-0.447	9893	ENSDARG00000073926	synrg	ENSDARG00000073926	726.576	784.502	651.057	727.33	776.918	583.952	ENSDARG00000073926	-0.0501333	0.170353	-0.29429	0.768536	0.93448
MXE	340	ENSDARG00000068208	def8	chr18	+	31425506	31425648	31452952	31453066	31397824	31397922	31465538	31465679	340	0,0,1	4,2,12	4,4,1	4,4,4	266	238	4.18855e-06	0.000381539	0.0,0.0,0.069	0.472,0.472,0.183	-0.353	27418	ENSDARG00000068208	def8	ENSDARG00000068208	935.891	850.688	738.185	671.949	747.121	858.867	ENSDARG00000068208	-0.146034	0.167385	-0.872445	0.382966	0.739074
MXE	454	ENSDARG00000079647	muc13b	chr12	+	16062039	16062096	16062502	16062559	16061818	16061869	16062729	16062786	454	162,153,267	139,80,128	158,189,213	205,209,275	181	181	9.69757e-06	0.000844953	0.538,0.657,0.676	0.435,0.475,0.436	0.175	463	ENSDARG00000079647	muc13b	ENSDARG00000079647	2278.36	1780.22	2008.74	3304.37	2936.62	3451.07	ENSDARG00000079647	0.676059	0.148411	4.55531	5.23092e-06	0.000215914
MXE	1405	ENSDARG00000093374	EPB41L2	chr20	-	2272210	2272264	2284025	2284061	2266445	2266574	2284167	2284242	1405	55,40,41	15,14,16	15,10,4	14,21,9	160	178	1.13177e-05	0.000945031	0.803,0.761,0.74	0.544,0.346,0.331	0.361	11797	ENSDARG00000093374	EPB41L2	ENSDARG00000093374	2309.04	2333.07	1903.09	2211.53	1920.22	1233.22	ENSDARG00000093374	-0.287123	0.222062	-1.29299	0.196016	0.550494
MXE	2097	ENSDARG00000057903	si:ch211-266g18.10	chr17	-	15459717	15459756	15460708	15460753	15459582	15459630	15460887	15460935	2097	26,34,43	7,9,15	25,28,25	22,24,30	169	163	1.34794e-05	0.00108051	0.782,0.785,0.734	0.523,0.529,0.446	0.268	991	ENSDARG00000057903	si:ch211-266g18.10	ENSDARG00000057903	2255.34	1793.84	2515.04	2300.13	2597.82	2735.51	ENSDARG00000057903	0.217489	0.167737	1.29661	0.194765	0.549205
MXE	1554	ENSDARG00000060257	zranb1a	chr12	+	47104270	47104809	47108523	47109013	47098016	47098231	47115658	47115846	1554	66,152,201	263,296,387	179,205,210	252,252,216	663	614	2.85823e-05	0.00220304	0.189,0.322,0.325	0.397,0.43,0.474	-0.155	4204	ENSDARG00000060257	zranb1a	ENSDARG00000060257	1743.56	1940.81	1911.32	2115.53	2031.68	1656.32	ENSDARG00000060257	0.0518813	0.147283	0.352255	0.724647	0.918539
MXE	1495	ENSDARG00000013075	mrpl11	chr14	+	30228646	30228815	30264579	30264675	30217046	30217181	30273148	30273242	1495	94,124,133	139,210,319	136,150,195	143,166,183	293	220	3.34304e-05	0.00248128	0.337,0.307,0.238	0.417,0.404,0.444	-0.128	35860	ENSDARG00000013075	mrpl11	ENSDARG00000013075	449.315	506.13	527.569	532.883	555.099	632.696	ENSDARG00000013075	0.213811	0.155789	1.37244	0.169926	0.515909
MXE	468	ENSDARG00000095427	FP101887.1	chr19	-	27883848	27883903	27884106	27884161	27881931	27881986	27884352	27884395	468	177,102,204	78,39,55	107,168,112	86,100,80	179	179	3.61919e-05	0.00259031	0.694,0.723,0.788	0.554,0.627,0.583	0.147	258	ENSDARG00000095427	FP101887.1	ENSDARG00000095427	796.713	593.73	714.173	648.566	760.364	671.691	ENSDARG00000095427	-0.016029	0.168356	-0.0952093	0.924149	0.981727
MXE	1708	ENSDARG00000053561	ms4a17a.11	chr4	+	75005211	75005322	75005583	75005652	75004516	75004724	75005857	75005995	1708	281,307,401	204,216,363	215,257,285	93,118,146	235	193	4.11228e-05	0.00284173	0.531,0.539,0.476	0.655,0.641,0.616	-0.122	330	ENSDARG00000053561	ms4a17a.11	ENSDARG00000053561	1600	1344.16	1278.79	1316.82	1359.61	1506.19	ENSDARG00000053561	-0.0125325	0.148079	-0.0846339	0.932552	0.983132
MXE	1403	ENSDARG00000093374	EPB41L2	chr20	-	2268525	2268975	2284025	2284061	2266445	2266574	2284167	2284242	1403	55,40,41	366,405,462	15,10,4	245,248,173	160	574	5.20341e-05	0.00347588	0.35,0.262,0.241	0.18,0.126,0.077	0.157	15086	ENSDARG00000093374	EPB41L2	ENSDARG00000093374	2309.04	2333.07	1903.09	2211.53	1920.22	1233.22	ENSDARG00000093374	-0.287123	0.222062	-1.29299	0.196016	0.550494
MXE	1325	ENSDARG00000100901	BX510946.1	chr13	-	15928343	15928451	15930888	15930956	15928146	15928248	15931007	15931146	1325	4,1,1	1,1,3	0,0,0	2,3,3	192	232	5.4893e-05	0.00354856	0.829,0.547,0.287	0.0,0.0,0.0	0.554	2505	ENSDARG00000100901	BX510946.1	ENSDARG00000100901	7.67124	3.89331	5.48836	2.46135	4.4143	2.92463	ENSDARG00000100901	-0.789142	0.982308	-0.803356	0.421769	0.768176
MXE	1408	ENSDARG00000093374	EPB41L2	chr20	-	2272210	2272264	2284025	2284061	2268525	2268975	2284167	2284242	1408	61,41,44	54,43,56	15,10,5	39,33,12	160	178	0.000108285	0.00674714	0.557,0.515,0.466	0.3,0.252,0.317	0.223	11797	ENSDARG00000093374	EPB41L2	ENSDARG00000093374	2309.04	2333.07	1903.09	2211.53	1920.22	1233.22	ENSDARG00000093374	-0.287123	0.222062	-1.29299	0.196016	0.550494
MXE	496	ENSDARG00000035882	hrsp12	chr19	+	33243162	33243265	33248439	33248508	33235148	33235290	33249100	33249156	496	45,60,87	89,93,143	36,68,60	176,201,159	227	193	0.000112793	0.00674714	0.301,0.354,0.341	0.148,0.223,0.243	0.127	5243	ENSDARG00000035882	hrsp12	ENSDARG00000035882	464.658	555.77	555.01	990.694	1062.74	763.329	ENSDARG00000035882	0.83643	0.180609	4.63117	3.63613e-06	0.000156767
MXE	1930	ENSDARG00000096312	BX957317.2	chr19	-	29103090	29103239	29149575	29149655	29093870	29095343	29149754	29149940	1930	3,3,4	9,3,24	1,0,0	6,2,6	204	273	0.000114472	0.00674714	0.308,0.572,0.182	0.182,0.0,0.0	0.293	46416	ENSDARG00000096312	BX957317.2	ENSDARG00000096312	27.3973	22.3865	31.5581	18.4601	15.4501	15.598	ENSDARG00000096312	-0.726228	0.462169	-1.57135	0.116102	0.422545
MXE	1869	ENSDARG00000095432	BX323074.2	chr24	+	1382331	1382382	1386705	1386760	1380995	1381046	1387028	1387079	1869	8,10,5	0,0,0	11,4,4	1,3,4	175	179	0.000124548	0.00713125	1.0,1.0,1.0	0.918,0.577,0.506	0.333	4374	ENSDARG00000095432	BX323074.2	ENSDARG00000095432	149.041	99.2794	149.558	182.14	220.715	199.85	ENSDARG00000095432	0.597728	0.236379	2.52868	0.0114491	0.101746
MXE	48	ENSDARG00000054414	spata17	chr17	+	30194078	30194129	30200749	30200853	30190761	30190843	30211501	30211625	48	2,3,3	2,1,5	0,1,1	2,3,7	175	228	0.000169415	0.00943079	0.566,0.796,0.439	0.0,0.303,0.157	0.447	6671	ENSDARG00000054414	spata17	ENSDARG00000054414	15.3425	15.5732	17.1511	13.5374	22.0715	26.3217	ENSDARG00000054414	0.371258	0.51061	0.727087	0.467173	0.795269
MXE	789	ENSDARG00000060631	NA	chr5	-	32764361	32764421	32767732	32767868	32760516	32760735	32769222	32769341	789	119,92,154	25,20,17	88,93,62	28,36,31	260	184	0.000230611	0.0124904	0.771,0.765,0.865	0.69,0.646,0.586	0.16	3371	ENSDARG00000060631		ENSDARG00000060631	1792.88	1640.06	1593	1690.95	1562.66	1033.37	ENSDARG00000060631	-0.229884	0.200668	-1.14559	0.251963	0.621039
MXE	220	ENSDARG00000094782	si:ch211-196h16.4	chr1	+	54161655	54161829	54175730	54175904	54156467	54158243	54176848	54177022	220	3,2,14	6,6,23	0,3,3	1,0,0	298	298	0.000242104	0.0127678	0.333,0.25,0.378	0.0,1.0,1.0	-0.346	14075	ENSDARG00000094782	si:ch211-196h16.4	ENSDARG00000094782	184.11	131.399	240.802	105.838	140.154	134.533	ENSDARG00000094782	-0.550262	0.277106	-1.98575	0.0470616	0.252945
MXE	147	ENSDARG00000087616	maptb	chr3	-	22049051	22050260	22051200	22051224	22046543	22046578	22056421	22056517	147	2,1,4	49,41,52	1,0,0	37,24,32	148	1333	0.000277177	0.0142426	0.269,0.18,0.409	0.196,0.0,0.0	0.221	964	ENSDARG00000087616	maptb	ENSDARG00000087616	2280.55	2406.06	2250.23	2204.14	2155.28	1873.72	ENSDARG00000087616	-0.154612	0.127412	-1.21349	0.224944	0.587288
MXE	608	ENSDARG00000093803	si:dkey-16p6.1	chr4	-	58850650	58850824	58978808	58978982	58847404	58847578	58980226	58980400	608	4,2,2	2,6,3	0,0,1	1,1,1	298	298	0.000326308	0.0161218	0.667,0.25,0.4	0.0,0.0,0.5	0.272	128158	ENSDARG00000093803	si:dkey-16p6.1	ENSDARG00000093803	212.603	108.039	188.662	121.837	124.704	71.1661	ENSDARG00000093803	-0.684376	0.330087	-2.07332	0.0381426	0.222638
MXE	671	ENSDARG00000062744	scn1lab	chr6	-	10063709	10063801	10063994	10064086	10056064	10056301	10064276	10064405	671	64,49,51	32,36,38	23,29,11	29,43,34	216	216	0.000329837	0.0161218	0.667,0.576,0.573	0.442,0.403,0.244	0.242	285	ENSDARG00000062744	scn1lab	ENSDARG00000062744	2650.96	2327.23	1846.83	2716.1	2344	1780.13	ENSDARG00000062744	0.00336513	0.205246	0.0163956	0.986919	0.996324
MXE	1834	ENSDARG00000098386	ctps1b	chr16	-	35465696	35465759	35465861	35465956	35463886	35463983	35467683	35467772	1834	257,145,102	11,11,43	64,65,52	19,29,23	219	187	0.000352679	0.0168278	0.952,0.918,0.669	0.742,0.657,0.659	0.16	165	ENSDARG00000098386	ctps1b	ENSDARG00000098386	3100.28	1453.18	764.94	866.396	722.842	500.112	ENSDARG00000098386	-1.34785	0.60498	-2.22792	0.0258859	0.172788
MXE	1863	ENSDARG00000095432	BX323074.2	chr24	+	1380995	1381046	1381628	1381679	1379634	1379689	1382331	1382382	1863	1,2,0	30,27,45	4,5,7	29,28,43	175	175	0.000374217	0.0174403	0.032,0.069,0.0	0.121,0.152,0.14	-0.104	633	ENSDARG00000095432	BX323074.2	ENSDARG00000095432	149.041	99.2794	149.558	182.14	220.715	199.85	ENSDARG00000095432	0.597728	0.236379	2.52868	0.0114491	0.101746
MXE	1412	ENSDARG00000093374	EPB41L2	chr20	-	2279165	2279324	2284025	2284061	2268525	2268975	2284167	2284242	1412	61,41,44	11,14,26	15,10,5	10,21,14	160	283	0.000460749	0.020985	0.907,0.838,0.75	0.726,0.457,0.387	0.308	4737	ENSDARG00000093374	EPB41L2	ENSDARG00000093374	2309.04	2333.07	1903.09	2211.53	1920.22	1233.22	ENSDARG00000093374	-0.287123	0.222062	-1.29299	0.196016	0.550494
MXE	1066	ENSDARG00000004378	yrk	chr19	+	43819616	43819781	43822497	43822653	43815427	43815577	43825378	43825558	1066	87,78,111	39,31,47	60,67,101	10,20,13	289	280	0.000477089	0.0212464	0.684,0.709,0.696	0.853,0.764,0.883	-0.137	2872	ENSDARG00000004378	yrk	ENSDARG00000004378	566.576	606.383	579.708	467.657	470.123	545.932	ENSDARG00000004378	-0.239165	0.146793	-1.62927	0.103256	0.397773
MXE	1965	ENSDARG00000006546	ak4	chr6	-	31372879	31372999	31374204	31374363	31371601	31371774	31374569	31374708	1965	89,102,129	388,331,551	73,62,75	381,425,580	283	244	0.000667503	0.0289351	0.165,0.21,0.168	0.142,0.112,0.1	0.063	1325	ENSDARG00000006546	ak4	ENSDARG00000006546	2630.14	2178.31	2390.18	2442.89	2747.9	3455.94	ENSDARG00000006546	0.264912	0.171142	1.5479	0.121645	0.432885
MXE	1068	ENSDARG00000024829	tnw	chr2	-	35545735	35545999	35558651	35558741	35541898	35542162	35558834	35559017	1068	378,426,663	250,381,643	336,442,471	189,241,269	214	388	0.000678619	0.0289351	0.733,0.67,0.652	0.763,0.769,0.76	-0.079	12742	ENSDARG00000024829	tnw	ENSDARG00000024829	6684.94	5977.2	7592.46	7272.07	8178.6	7588.45	ENSDARG00000024829	0.185671	0.139497	1.331	0.183188	0.53386
MXE	1415	ENSDARG00000093374	EPB41L2	chr20	-	2279165	2279324	2284025	2284061	2272210	2272264	2284167	2284242	1415	59,42,47	28,35,40	16,10,6	21,31,14	160	283	0.000694469	0.0289941	0.788,0.68,0.675	0.574,0.363,0.431	0.258	4737	ENSDARG00000093374	EPB41L2	ENSDARG00000093374	2309.04	2333.07	1903.09	2211.53	1920.22	1233.22	ENSDARG00000093374	-0.287123	0.222062	-1.29299	0.196016	0.550494
MXE	1831	ENSDARG00000095817	znhit6	chr23	-	45750733	45750840	45751724	45751790	45750450	45750539	45752023	45752237	1831	10,0,13	57,58,123	1,5,0	100,81,111	190	231	0.000858481	0.0351101	0.176,0.0,0.114	0.012,0.07,0.0	0.069	950	ENSDARG00000095817	znhit6	ENSDARG00000095817	465.754	451.624	559.813	637.49	584.895	598.575	ENSDARG00000095817	0.298918	0.156663	1.90803	0.0563867	0.280882
MXE	1690	ENSDARG00000107447	CR388179.1	chr4	-	61303038	61303088	61303751	61303842	61302280	61302388	61304248	61304410	1690	9,27,30	3,9,5	7,5,10	0,1,1	215	174	0.00089595	0.0359097	0.708,0.708,0.829	1.0,0.802,0.89	-0.149	713	ENSDARG00000107447	CR388179.1	ENSDARG00000107447	37.2603	52.5597	52.8255	22.1522	15.4501	16.5729	ENSDARG00000107447	-1.40969	0.41224	-3.4196	0.000627136	0.0114063
MXE	711	ENSDARG00000004877	rock2b	chr20	-	33675997	33676086	33750095	33750184	33675212	33675291	33750270	33750344	711	42,32,87	5,16,11	23,22,31	10,21,21	213	213	0.000940615	0.0369606	0.894,0.667,0.888	0.697,0.512,0.596	0.215	74098	ENSDARG00000004877	rock2b	ENSDARG00000004877	1785.21	1541.75	1740.5	1546.96	1578.11	1599.77	ENSDARG00000004877	-0.100926	0.124682	-0.809472	0.418244	0.76625
MXE	938	ENSDARG00000040965	zgc:101731	chr15	+	29197884	29198002	29201209	29201321	29197548	29197597	29203118	29203256	938	28,17,45	10,19,30	15,30,36	2,8,6	242	236	0.00101692	0.0391904	0.732,0.466,0.594	0.88,0.785,0.854	-0.242	3319	ENSDARG00000040965	zgc:101731	ENSDARG00000040965	113.973	91.4928	126.232	98.4541	121.393	103.337	ENSDARG00000040965	-0.0408789	0.247005	-0.165498	0.868552	0.966554
MXE	1793	ENSDARG00000037503	thoc2	chr14	+	12176297	12176437	12179009	12179264	12176065	12176132	12179836	12180608	1793	438,464,590	132,130,187	317,394,466	157,191,188	264	379	0.00110696	0.0418554	0.826,0.837,0.819	0.744,0.748,0.781	0.07	2712	ENSDARG00000037503	thoc2	ENSDARG00000037503	6557.81	6216.64	6708.83	6661.65	6910.59	7337.91	ENSDARG00000037503	0.101993	0.111228	0.916972	0.359158	0.721127
MXE	528	ENSDARG00000078842	tns1a	chr6	-	18716591	18716618	18723121	18723205	18714453	18714601	18723935	18724011	528	126,125,236	14,8,11	118,125,117	10,36,19	208	151	0.00118338	0.0439165	0.867,0.919,0.94	0.895,0.716,0.817	0.099	6530	ENSDARG00000078842	tns1a	ENSDARG00000078842	3605.48	3170.13	3406.21	4008.31	3836.03	3180.05	ENSDARG00000078842	0.11451	0.142729	0.802286	0.422388	0.768569
MXE	1895	ENSDARG00000032630	neb	chr9	-	23003191	23003248	23007253	23007370	23001410	23001503	23007695	23007800	1895	32,39,60	18,35,25	27,23,40	5,10,0	241	181	0.0012248	0.0444864	0.572,0.456,0.643	0.802,0.633,1.0	-0.255	4062	ENSDARG00000032630	neb	ENSDARG00000032630	36263	29907.4	33022.1	45031.7	44506.1	36949.8	ENSDARG00000032630	0.350686	0.143435	2.44491	0.0144888	0.118782
MXE	1143	ENSDARG00000006434	polr1e	chr1	-	18954516	18954602	18954871	18954975	18952663	18952716	18955197	18955290	1143	33,68,102	58,86,138	105,67,120	77,70,79	228	210	0.00124313	0.0444864	0.344,0.421,0.405	0.557,0.469,0.583	-0.146	355	ENSDARG00000006434	polr1e	ENSDARG00000006434	533.699	655.049	688.789	796.247	631.246	786.726	ENSDARG00000006434	0.23628	0.174935	1.35067	0.176801	0.524555
MXE	1740	ENSDARG00000013422	slc8a1a	chr11	-	30313240	30313344	30315802	30315909	30302922	30303050	30352400	30354255	1740	5,11,10	3,0,0	8,2,4	4,4,2	231	228	0.00127343	0.0447712	0.622,1.0,1.0	0.664,0.33,0.664	0.321	2562	ENSDARG00000013422	slc8a1a	ENSDARG00000013422	244.384	344.558	246.976	289.209	268.169	213.498	ENSDARG00000013422	-0.117913	0.222235	-0.530581	0.595709	0.866169
MXE	2072	ENSDARG00000093851	CU639468.1	chr8	-	12563375	12563855	12630777	12630860	12536712	12536878	12631070	12631707	2072	0,2,7	44,50,65	6,10,9	34,42,52	207	604	0.00144581	0.0499553	0.0,0.105,0.239	0.34,0.41,0.336	-0.247	67005	ENSDARG00000093851	CU639468.1	ENSDARG00000093851	350.685	387.384	394.476	363.049	400.598	371.428	ENSDARG00000093851	0.00176926	0.153487	0.0115271	0.990803	0.997404
RI	436	ENSDARG00000075625	lrig1	chr11	-	16200984	16201257	.	.	16200984	16201055	16201130	16201257	436	19,34,39	60,29,32	26,44,46	0,3,2	199	124	1.11022e-16	8.35998e-14	0.165,0.422,0.432	1.0,0.901,0.935	-0.606	75	ENSDARG00000075625	lrig1	ENSDARG00000075625	1973.7	2039.12	1926.41	2098.3	1976.5	1777.2	ENSDARG00000075625	-0.0216384	0.126055	-0.171658	0.863706	0.964635
RI	292	ENSDARG00000052693	si:dkey-172m14.1	chr5	-	48374966	48375115	.	.	48374966	48375104	48375105	48375115	292	14,9,9	13,8,64	11,13,29	0,0,0	125	124	2.33147e-15	8.77798e-13	0.517,0.527,0.122	1.0,1.0,1.0	-0.611	1	ENSDARG00000052693	si:dkey-172m14.1	ENSDARG00000052693	273.973	288.105	331.36	211.676	236.165	310.011	ENSDARG00000052693	-0.236719	0.208909	-1.13312	0.257164	0.625715
RI	1357	ENSDARG00000103667	gga3	chr6	-	22853384	22853644	.	.	22853384	22853538	22853562	22853644	1357	1,1,0	93,85,114	5,10,15	29,24,28	148	124	4.14113e-14	1.03942e-11	0.009,0.01,0.0	0.126,0.259,0.31	-0.225	24	ENSDARG00000103667	gga3	ENSDARG00000103667	652.055	636.556	644.882	642.413	527.509	620.022	ENSDARG00000103667	-0.111467	0.146129	-0.762799	0.445583	0.783093
RI	99	ENSDARG00000030723	cldn11b	chr24	+	26293963	26296277	.	.	26293963	26294521	26295448	26296277	99	10,0,0	6,2,5	19,20,27	0,1,0	1051	124	4.00346e-13	7.53652e-11	0.164,0.0,0.0	1.0,0.702,1.0	-0.846	927	ENSDARG00000030723	cldn11b	ENSDARG00000030723	373.699	181.039	286.767	391.355	373.009	466.966	ENSDARG00000030723	0.550867	0.264309	2.08418	0.0371439	0.218668
RI	577	ENSDARG00000092310	si:ch211-199g17.2	chr19	+	43998677	43999041	.	.	43998677	43998794	43998895	43999041	577	1,1,1	0,0,0	0,0,4	2,1,5	225	124	3.54663e-11	5.34122e-09	1.0,1.0,1.0	0.0,0.0,0.306	0.898	101	ENSDARG00000092310	si:ch211-199g17.2	ENSDARG00000092310	166.575	169.359	177.686	269.518	290.241	171.579	ENSDARG00000092310	0.506426	0.241568	2.09641	0.0360456	0.214743
RI	59	ENSDARG00000022891	zgc:175214	chr1	-	48836782	48839801	.	.	48836782	48838121	48838167	48839801	59	7,2,12	0,0,0	7,10,5	4,2,17	170	124	7.82065e-10	9.81491e-08	1.0,1.0,1.0	0.561,0.785,0.177	0.492	46	ENSDARG00000022891	zgc:175214	ENSDARG00000022891	3070.69	2967.67	3571.55	3175.14	3190.44	3217.1	ENSDARG00000022891	-0.00456156	0.127731	-0.0357122	0.971512	0.993409
RI	1205	ENSDARG00000056248	si:dkey-183i3.5	chr21	+	25158929	25159255	.	.	25158929	25159108	25159120	25159255	1205	269,232,403	44,47,75	286,329,196	115,122,115	136	124	1.21614e-08	1.30822e-06	0.848,0.818,0.83	0.694,0.711,0.608	0.161	12	ENSDARG00000056248	si:dkey-183i3.5	ENSDARG00000056248	33547.4	21660.4	31229.5	43031.8	56695.1	40493.5	ENSDARG00000056248	0.697966	0.207503	3.36365	0.000769191	0.0134106
RI	93	ENSDARG00000028386	htatip2	chr7	+	16845163	16846674	.	.	16845163	16845347	16846566	16846674	93	89,110,128	77,74,139	64,50,71	109,108,155	1343	124	4.54711e-06	0.000427997	0.096,0.121,0.078	0.051,0.041,0.041	0.054	1219	ENSDARG00000028386	htatip2	ENSDARG00000028386	1624.11	1552.46	1550.46	1151.91	1274.63	1175.7	ENSDARG00000028386	-0.391697	0.12025	-3.25736	0.00112454	0.0182173
RI	641	ENSDARG00000025338	hagh	chr3	-	18624770	18625678	.	.	18624770	18625399	18625564	18625678	641	79,75,102	0,0,11	46,62,51	5,18,24	289	124	5.75608e-06	0.000481592	1.0,1.0,0.799	0.798,0.596,0.477	0.309	165	ENSDARG00000025338	hagh	ENSDARG00000025338	2373.7	2275.64	2897.17	2298.9	2528.29	2365.05	ENSDARG00000025338	-0.0699594	0.145194	-0.481833	0.629924	0.880332
RI	394	ENSDARG00000055138	zgc:110410	chr16	-	25691069	25691534	.	.	25691069	25691228	25691345	25691534	394	10,3,1	5,6,3	4,5,3	0,2,0	241	124	0.000116931	0.00880487	0.507,0.205,0.146	1.0,0.563,1.0	-0.568	117	ENSDARG00000055138	zgc:110410	ENSDARG00000055138	235.617	284.212	213.36	244.905	251.615	249.569	ENSDARG00000055138	0.027942	0.188382	0.148326	0.882085	0.970095
RI	1137	ENSDARG00000092166	si:dkey-147f3.8	chr23	+	16971788	16972244	.	.	16971788	16972050	16972129	16972244	1137	2,3,1	24,38,46	7,4,3	11,6,17	203	124	0.000299388	0.0204944	0.048,0.046,0.013	0.28,0.289,0.097	-0.186	79	ENSDARG00000092166	si:dkey-147f3.8	ENSDARG00000092166	287.124	302.705	282.651	168.603	228.44	271.991	ENSDARG00000092166	-0.379017	0.216038	-1.7544	0.0793612	0.343432
RI	339	ENSDARG00000103858	arf4a	chr11	+	42193758	42193873	.	.	42193758	42193841	42193843	42193873	339	0,0,0	3,3,15	2,0,6	1,4,1	126	124	0.000672699	0.0422119	0.0,0.0,0.0	0.663,0.0,0.855	-0.506	2	ENSDARG00000103858	arf4a	ENSDARG00000103858	42.7398	45.7464	39.7906	49.227	16.5536	32.171	ENSDARG00000103858	-0.393948	0.441013	-0.89328	0.371707	0.72957
SE	11175	ENSDARG00000071029	si:dkey-147f3.4	chr23	+	17010949	17010996	.	.	17009557	17009700	17011075	17011187	11175	2,2,0	57,99,141	125,142,142	0,1,0	171	124	0	0	0.025,0.014,0.0	1.0,0.99,1.0	-0.984	0	ENSDARG00000071029	si:dkey-147f3.4	ENSDARG00000071029	185.206	217.052	223.651	520.576	450.259	479.64	ENSDARG00000071029	1.20829	0.168918	7.15312	8.48281e-13	1.60415e-10
SE	14213	ENSDARG00000101388	si:ch211-171l17.14	chr4	-	68024397	68024571	.	.	68024124	68024298	68025216	68025390	14213	0,0,1	6,2,13	9,16,22	0,2,0	298	124	0	0	0.0,0.0,0.031	1.0,0.769,1.0	-0.913	0	ENSDARG00000101388	si:ch211-171l17.14	ENSDARG00000101388	38.3562	47.693	57.6278	190.755	203.058	232.996	ENSDARG00000101388	2.11076	0.251268	8.40047	4.4471e-17	1.62081e-14
SE	7139	ENSDARG00000105141	FO704635.1	chr2	-	43809039	43809108	.	.	43807843	43807990	43810467	43810641	7139	0,0,0	12,14,18	27,29,20	3,10,3	193	124	0	0	0.0,0.0,0.0	0.853,0.651,0.811	-0.772	0	ENSDARG00000105141	FO704635.1	ENSDARG00000105141	259.726	237.492	209.93	280.594	392.873	332.433	ENSDARG00000105141	0.5125	0.199709	2.56623	0.010281	0.0953187
SE	3241	ENSDARG00000067673	snapc4	chr5	-	50551374	50551453	.	.	50549849	50549988	50551559	50551837	3241	17,9,33	4,4,0	0,0,0	13,5,24	203	124	0	0	0.722,0.579,1.0	0.0,0.0,0.0	0.767	0	ENSDARG00000067673	snapc4	ENSDARG00000067673	629.042	608.329	550.208	1063.3	1066.05	1218.6	ENSDARG00000067673	0.907409	0.141782	6.40004	1.5534e-10	2.04316e-08
SE	11172	ENSDARG00000071029	si:dkey-147f3.4	chr23	+	17003792	17003855	.	.	17002162	17002296	17005484	17005746	11172	59,86,115	11,10,17	12,23,10	71,52,83	187	124	0	0	0.781,0.851,0.818	0.101,0.227,0.074	0.683	0	ENSDARG00000071029	si:dkey-147f3.4	ENSDARG00000071029	185.206	217.052	223.651	520.576	450.259	479.64	ENSDARG00000071029	1.20829	0.168918	7.15312	8.48281e-13	1.60415e-10
SE	10314	ENSDARG00000007409	ppifa	chr13	+	30442692	30442789	.	.	30442515	30442604	30444717	30444793	10314	103,139,240	0,0,0	8,44,44	36,23,48	221	124	0	0	1.0,1.0,1.0	0.111,0.518,0.34	0.677	0	ENSDARG00000007409	ppifa	ENSDARG00000007409	256.439	282.265	356.057	236.29	288.033	334.383	ENSDARG00000007409	-0.0607308	0.215791	-0.281433	0.778378	0.938106
SE	17469	ENSDARG00000096306	si:ch1073-342h5.2	chr6	-	3339915	3340143	.	.	3338963	3339110	3341838	3342523	17469	15,23,45	25,12,11	69,74,84	0,0,0	352	124	0	0	0.174,0.403,0.59	1.0,1.0,1.0	-0.611	0	ENSDARG00000096306	si:ch1073-342h5.2	ENSDARG00000096306	328.767	308.545	227.081	269.518	262.651	284.664	ENSDARG00000096306	-0.0766331	0.201686	-0.379963	0.703973	0.910339
SE	21435	ENSDARG00000057903	si:ch211-266g18.10	chr17	-	15450681	15450726	.	.	15450546	15450594	15451955	15452003	21435	144,149,195	21,13,50	23,18,39	39,62,66	169	124	0	0	0.834,0.894,0.741	0.302,0.176,0.302	0.563	0	ENSDARG00000057903	si:ch211-266g18.10	ENSDARG00000057903	2255.34	1793.84	2515.04	2300.13	2597.82	2735.51	ENSDARG00000057903	0.217489	0.167737	1.29661	0.194765	0.549205
SE	14051	ENSDARG00000005980	sfswap	chr21	-	15042592	15042754	.	.	15041786	15041859	15050663	15050810	14051	744,725,887	1,0,2	302,256,290	137,159,134	286	124	0	0	0.997,1.0,0.995	0.489,0.411,0.484	0.536	0	ENSDARG00000005980	sfswap	ENSDARG00000005980	6207.13	4995.11	4589.64	4938.7	4535.7	3794.22	ENSDARG00000005980	-0.25108	0.17167	-1.46258	0.143584	0.47435
SE	4918	ENSDARG00000095427	FP101887.1	chr19	-	27881931	27881986	.	.	27881466	27881525	27883848	27883903	4918	179,110,148	40,76,180	193,240,211	0,2,0	179	124	0	0	0.756,0.501,0.363	1.0,0.988,1.0	-0.456	0	ENSDARG00000095427	FP101887.1	ENSDARG00000095427	796.713	593.73	714.173	648.566	760.364	671.691	ENSDARG00000095427	-0.016029	0.168356	-0.0952093	0.924149	0.981727
SE	9832	ENSDARG00000019728	bmpr1aa	chr13	+	22462485	22462623	.	.	22425340	22425527	22482701	22482861	9832	129,177,236	2,6,0	90,112,136	26,22,26	262	124	0	0	0.968,0.933,1.0	0.621,0.707,0.712	0.287	0	ENSDARG00000019728	bmpr1aa	ENSDARG00000019728	2155.62	2158.84	2066.37	3069.31	2891.37	3485.19	ENSDARG00000019728	0.566346	0.128465	4.40855	1.04065e-05	0.000388485
SE	4731	ENSDARG00000079647	muc13b	chr12	+	16062502	16062559	.	.	16062039	16062096	16062729	16062786	4731	137,80,129	21,23,30	205,209,275	0,0,0	181	124	0	0	0.817,0.704,0.747	1.0,1.0,1.0	-0.244	0	ENSDARG00000079647	muc13b	ENSDARG00000079647	2278.36	1780.22	2008.74	3304.37	2936.62	3451.07	ENSDARG00000079647	0.676059	0.148411	4.55531	5.23092e-06	0.000215914
SE	16502	ENSDARG00000053609	gatd1	chr25	-	3680185	3680293	.	.	3678872	3678964	3681844	3681950	16502	152,206,333	0,0,0	113,102,205	18,20,29	232	124	0	0	1.0,1.0,1.0	0.77,0.732,0.791	0.236	0	ENSDARG00000053609	gatd1	ENSDARG00000053609	415.343	379.598	460.336	334.744	306.794	413.348	ENSDARG00000053609	-0.250777	0.185123	-1.35465	0.175528	0.522564
SE	20185	ENSDARG00000060633	usp16	chr15	-	41350726	41350785	.	.	41350224	41350409	41352863	41352944	20185	0,0,0	71,70,122	38,12,21	80,58,68	183	124	0	0	0.0,0.0,0.0	0.243,0.123,0.173	-0.18	0	ENSDARG00000060633	usp16	ENSDARG00000060633	1035.62	1113.49	1116.88	1453.43	1242.63	1135.73	ENSDARG00000060633	0.229354	0.147196	1.55815	0.119197	0.428282
SE	4730	ENSDARG00000079647	muc13b	chr12	+	16062272	16062323	.	.	16062039	16062096	16062729	16062786	4730	192,179,297	21,23,30	180,186,210	0,0,0	175	124	0	0	0.866,0.846,0.875	1.0,1.0,1.0	-0.138	0	ENSDARG00000079647	muc13b	ENSDARG00000079647	2278.36	1780.22	2008.74	3304.37	2936.62	3451.07	ENSDARG00000079647	0.676059	0.148411	4.55531	5.23092e-06	0.000215914
SE	4732	ENSDARG00000079647	muc13b	chr12	+	16062502	16062559	.	.	16062272	16062323	16062729	16062786	4732	463,262,403	15,28,54	660,702,933	0,1,0	181	124	0	0	0.955,0.865,0.836	1.0,0.998,1.0	-0.114	0	ENSDARG00000079647	muc13b	ENSDARG00000079647	2278.36	1780.22	2008.74	3304.37	2936.62	3451.07	ENSDARG00000079647	0.676059	0.148411	4.55531	5.23092e-06	0.000215914
SE	21432	ENSDARG00000057903	si:ch211-266g18.10	chr17	-	15449171	15449219	.	.	15448508	15448553	15449309	15449354	21432	69,54,124	0,0,9	77,96,105	43,37,34	172	124	4.44089e-16	5.27082e-13	1.0,1.0,0.909	0.564,0.652,0.69	0.334	0	ENSDARG00000057903	si:ch211-266g18.10	ENSDARG00000057903	2255.34	1793.84	2515.04	2300.13	2597.82	2735.51	ENSDARG00000057903	0.217489	0.167737	1.29661	0.194765	0.549205
SE	6309	ENSDARG00000103253	zgc:112023	chr6	+	8927900	8928037	.	.	8927486	8927818	8928686	8928815	6309	149,112,176	13,16,14	148,159,247	0,0,0	261	124	6.32827e-15	7.09364e-12	0.845,0.769,0.857	1.0,1.0,1.0	-0.176	0	ENSDARG00000103253	zgc:112023	ENSDARG00000103253	842.74	725.129	739.557	476.272	569.445	724.334	ENSDARG00000103253	-0.380305	0.191238	-1.98865	0.04674	0.251877
SE	3853	ENSDARG00000101756	im:7141269	chr4	-	68821459	68821557	.	.	68820165	68820289	68823283	68823357	3853	0,0,0	2,2,12	42,32,40	12,8,13	222	124	8.54872e-15	9.07829e-12	0.0,0.0,0.0	0.662,0.691,0.632	-0.662	0	ENSDARG00000101756	im:7141269	ENSDARG00000101756	38.3562	54.5063	111.825	292.901	270.376	320.735	ENSDARG00000101756	2.09285	0.348303	6.00869	1.87031e-09	1.92999e-07
SE	18581	ENSDARG00000067848	nmrk2	chr2	+	55860187	55860236	.	.	55859328	55859419	55860926	55861092	18581	764,670,628	240,240,179	153,188,277	109,149,217	173	124	8.08242e-14	8.15395e-11	0.695,0.667,0.715	0.502,0.475,0.478	0.207	0	ENSDARG00000067848	nmrk2	ENSDARG00000067848	3636.17	3300.55	1981.3	1400.51	1575.91	1981.93	ENSDARG00000067848	-0.846075	0.241071	-3.50964	0.000448706	0.00877534
SE	9833	ENSDARG00000019728	bmpr1aa	chr13	+	22471940	22472213	.	.	22425340	22425527	22482701	22482861	9833	66,99,155	2,6,0	87,70,106	26,22,26	397	124	9.20375e-14	8.84305e-11	0.912,0.837,1.0	0.511,0.498,0.56	0.393	0	ENSDARG00000019728	bmpr1aa	ENSDARG00000019728	2155.62	2158.84	2066.37	3069.31	2891.37	3485.19	ENSDARG00000019728	0.566346	0.128465	4.40855	1.04065e-05	0.000388485
SE	12898	ENSDARG00000070396	serpinb1l2	chr20	+	27018637	27018775	.	.	27017548	27017739	27018864	27018982	12898	59,44,107	2,1,1	0,0,0	2,1,2	262	124	3.61267e-13	3.31331e-10	0.933,0.954,0.981	0.0,0.0,0.0	0.956	0	ENSDARG00000070396	serpinb1l2	ENSDARG00000070396	186.302	112.906	180.43	9.84541	19.8644	17.5478	ENSDARG00000070396	-3.33044	0.374804	-8.88583	6.34463e-19	2.77687e-16
SE	10456	ENSDARG00000033029	pkd1b	chr12	+	21607707	21607859	.	.	21607562	21607627	21611018	21611127	10456	20,14,26	6,4,16	29,23,38	0,0,0	276	124	9.67226e-13	8.4851e-10	0.6,0.611,0.422	1.0,1.0,1.0	-0.456	0	ENSDARG00000033029	pkd1b	ENSDARG00000033029	634.521	626.823	830.801	681.795	715.117	670.716	ENSDARG00000033029	-0.0193531	0.167667	-0.115426	0.908107	0.97825
SE	9989	ENSDARG00000104037	si:dkey-74k8.4	chr14	-	20822639	20822812	.	.	20820496	20820580	20823456	20823558	9989	0,0,0	2,3,1	1,1,1	0,0,0	297	124	1.16473e-12	9.79202e-10	0.0,0.0,0.0	1.0,1.0,1.0	-1	0	ENSDARG00000104037	si:dkey-74k8.4	ENSDARG00000104037	10.9589	9.73327	6.17441	7.38406	16.5536	14.6232	ENSDARG00000104037	0.549481	0.668799	0.821594	0.411308	0.760677
SE	7982	ENSDARG00000058445	zgc:136472	chr1	-	8559724	8559832	.	.	8559515	8559641	8560387	8560525	7982	98,149,247	17,11,15	160,167,201	0,0,0	232	124	1.26299e-12	1.01933e-09	0.755,0.879,0.898	1.0,1.0,1.0	-0.156	0	ENSDARG00000058445	zgc:136472	ENSDARG00000058445	550.137	544.09	579.708	546.42	519.784	579.077	ENSDARG00000058445	-0.0252522	0.138252	-0.182654	0.85507	0.962698
SE	822	ENSDARG00000015445	lim2.4	chr19	-	10631985	10632057	.	.	10625268	10625418	10632255	10632469	822	299,247,294	1549,1453,2117	72,95,104	1108,1323,1651	196	124	3.74911e-12	2.90946e-09	0.109,0.097,0.081	0.039,0.043,0.038	0.056	0	ENSDARG00000015445	lim2.4	ENSDARG00000015445	6441.65	5129.43	5068.5	4608.88	5038.93	5944.81	ENSDARG00000015445	-0.0933988	0.163756	-0.570353	0.568438	0.853324
SE	17542	ENSDARG00000040607	rtfdc1	chr6	+	56094965	56095060	.	.	56092655	56092817	56096052	56096146	17542	266,456,687	52,0,1	203,233,292	27,56,70	219	124	2.2627e-11	1.69091e-08	0.743,1.0,0.997	0.81,0.702,0.703	0.175	0	ENSDARG00000040607	rtfdc1	ENSDARG00000040607	1605.48	1542.72	1593.68	1432.51	1349.67	1513.01	ENSDARG00000040607	-0.142518	0.119549	-1.19213	0.23321	0.597864
SE	675	ENSDARG00000016080	nob1	chr18	-	5254664	5254799	.	.	5251507	5251777	5257869	5257941	675	704,780,1101	29,29,16	789,731,872	0,0,0	259	124	2.77169e-11	1.9973e-08	0.921,0.928,0.971	1.0,1.0,1.0	-0.06	0	ENSDARG00000016080	nob1	ENSDARG00000016080	3099.18	2855.74	2810.04	3033.62	2852.74	2790.1	ENSDARG00000016080	-0.0145121	0.116513	-0.124554	0.900877	0.976213
SE	8295	ENSDARG00000092310	si:ch211-199g17.2	chr19	+	43998895	43999041	.	.	43998677	43998794	44000858	44000972	8295	3,1,5	1,1,8	10,25,14	0,0,0	270	124	4.61609e-11	3.21168e-08	0.579,0.315,0.223	1.0,1.0,1.0	-0.628	0	ENSDARG00000092310	si:ch211-199g17.2	ENSDARG00000092310	166.575	169.359	177.686	269.518	290.241	171.579	ENSDARG00000092310	0.506426	0.241568	2.09641	0.0360456	0.214743
SE	5923	ENSDARG00000077694	dtnba	chr20	-	47449540	47449583	.	.	47444777	47444842	47470230	47470413	5923	37,123,65	142,36,220	0,1,0	126,127,109	167	124	7.51039e-11	5.05124e-08	0.162,0.717,0.18	0.0,0.006,0.0	0.351	0	ENSDARG00000077694	dtnba	ENSDARG00000077694	3105.76	2164.68	3542.05	3004.08	3066.84	2041.39	ENSDARG00000077694	-0.119878	0.228643	-0.524302	0.600069	0.867795
SE	1611	ENSDARG00000098515	si:dkey-16p6.1	chr4	+	41863310	41863424	.	.	41861606	41861726	41864513	41864648	1611	7,2,28	7,5,12	6,5,1	0,0,0	238	124	1.30684e-10	8.50586e-08	0.343,0.172,0.549	1.0,1.0,1.0	-0.645	0	ENSDARG00000098515	si:dkey-16p6.1	ENSDARG00000098515	147.945	133.346	287.453	124.298	160.019	122.835	ENSDARG00000098515	-0.48831	0.324089	-1.50672	0.131884	0.453872
SE	4333	ENSDARG00000100015	si:ch211-248k15.2	chr4	+	75740240	75740288	.	.	75739445	75739493	75743346	75744332	4333	28,28,55	10,9,7	64,60,80	2,0,0	172	124	2.26916e-10	1.43078e-07	0.669,0.692,0.85	0.958,1.0,1.0	-0.249	0	ENSDARG00000100015	si:ch211-248k15.2	ENSDARG00000100015	191.781	163.519	159.849	269.518	302.38	317.81	ENSDARG00000100015	0.793515	0.185228	4.284	1.83564e-05	0.000624635
SE	21434	ENSDARG00000057903	si:ch211-266g18.10	chr17	-	15450546	15450594	.	.	15450411	15450459	15451955	15452003	21434	65,41,116	0,0,1	80,93,117	11,18,11	172	124	2.5739e-10	1.57374e-07	1.0,1.0,0.988	0.84,0.788,0.885	0.158	0	ENSDARG00000057903	si:ch211-266g18.10	ENSDARG00000057903	2255.34	1793.84	2515.04	2300.13	2597.82	2735.51	ENSDARG00000057903	0.217489	0.167737	1.29661	0.194765	0.549205
SE	5468	ENSDARG00000006094	igf2r	chr20	+	42745684	42745837	.	.	42737249	42737448	42746371	42746609	5468	38,74,70	0,0,1	31,27,32	5,8,6	277	124	3.286e-10	1.89433e-07	1.0,1.0,0.969	0.735,0.602,0.705	0.309	0	ENSDARG00000006094	igf2r	ENSDARG00000006094	1196.71	1309.13	1039.36	1065.77	1089.23	915.41	ENSDARG00000006094	-0.20708	0.155009	-1.33593	0.181573	0.531569
SE	2650	ENSDARG00000104836	myom1b	chr7	-	71543781	71543805	.	.	71542400	71542559	71543961	71544006	2650	32,72,168	69,142,327	45,57,46	246,291,215	148	124	9.75862e-10	5.46943e-07	0.28,0.298,0.301	0.133,0.141,0.152	0.151	0	ENSDARG00000104836	myom1b	ENSDARG00000104836	4358.36	5328.97	7878.54	7422.21	8285.65	6340.61	ENSDARG00000104836	0.327578	0.225685	1.45148	0.146646	0.479162
SE	2076	ENSDARG00000099101	gch2	chr12	+	24997560	24997592	.	.	24996958	24997014	24999638	24999723	2076	112,23,1	10,31,22	78,107,29	0,0,0	156	124	1.09773e-09	5.98619e-07	0.899,0.371,0.035	1.0,1.0,1.0	-0.565	0	ENSDARG00000099101	gch2	ENSDARG00000099101	619.179	282.265	112.511	392.586	494.402	237.87	ENSDARG00000099101	0.150698	0.716905	0.210206	0.833507	0.955468
SE	11424	ENSDARG00000024829	tnw	chr2	-	35541898	35542162	.	.	35535184	35535315	35545735	35545999	11424	273,397,683	269,170,369	206,252,296	363,522,445	388	124	1.36919e-09	7.27005e-07	0.245,0.427,0.372	0.154,0.134,0.175	0.194	0	ENSDARG00000024829	tnw	ENSDARG00000024829	6684.94	5977.2	7592.46	7272.07	8178.6	7588.45	ENSDARG00000024829	0.185671	0.139497	1.331	0.183188	0.53386
SE	1085	ENSDARG00000087641	cdh26.2	chr23	-	930455	930491	.	.	930288	930375	932320	932404	1085	15,4,2	2,6,10	8,10,3	0,0,0	160	124	2.07522e-09	1.07363e-06	0.853,0.341,0.134	1.0,1.0,1.0	-0.557	0	ENSDARG00000087641	cdh26.2	ENSDARG00000087641	369.315	296.865	367.034	148.912	156.708	208.624	ENSDARG00000087641	-1.00343	0.211541	-4.74341	2.10145e-06	9.64655e-05
SE	3464	ENSDARG00000104995	ugt5b1	chr1	-	8964598	8964962	.	.	8961163	8962853	8968389	8968614	3464	4,3,4	6,13,11	7,3,7	0,0,1	488	124	2.14015e-09	1.07954e-06	0.145,0.055,0.085	1.0,1.0,0.64	-0.785	0	ENSDARG00000104995	ugt5b1	ENSDARG00000104995	174.247	342.611	227.081	217.83	216.301	233.971	ENSDARG00000104995	-0.155158	0.263329	-0.589218	0.555715	0.847515
SE	8439	ENSDARG00000044056	ahi1	chr17	-	8079048	8079189	.	.	8078112	8078175	8080424	8080474	8439	2,2,5	78,62,115	11,21,12	36,55,59	265	124	3.0338e-09	1.493e-06	0.012,0.015,0.02	0.125,0.152,0.087	-0.106	0	ENSDARG00000044056	ahi1	ENSDARG00000044056	1102.47	945.101	925.475	952.543	1034.05	1133.78	ENSDARG00000044056	0.0714465	0.147883	0.483128	0.629005	0.880079
SE	7855	ENSDARG00000025608	casp6l1	chr3	-	32825060	32825094	.	.	32824500	32824641	32826725	32826791	7855	30,43,41	1,1,1	23,32,27	11,7,12	158	124	3.16633e-09	1.52112e-06	0.959,0.971,0.97	0.621,0.782,0.638	0.286	0	ENSDARG00000025608	casp6l1	ENSDARG00000025608	123.836	119.719	126.232	180.909	198.644	221.297	ENSDARG00000025608	0.701653	0.19974	3.51284	0.000443352	0.0086952
SE	6407	ENSDARG00000101115	med30	chr19	+	46785387	46785546	.	.	46781412	46781619	46798031	46798139	6407	428,392,657	8,4,15	331,368,610	18,30,47	283	124	4.92607e-09	2.31147e-06	0.959,0.977,0.95	0.89,0.843,0.85	0.101	0	ENSDARG00000101115	med30	ENSDARG00000101115	578.631	485.69	583.138	847.936	893.897	1201.05	ENSDARG00000101115	0.837497	0.187114	4.47586	7.61041e-06	0.000298133
SE	20807	ENSDARG00000069515	bbs10	chr18	-	7422831	7422902	.	.	7420544	7420738	7422998	7423068	20807	7,4,11	0,0,0	7,8,7	4,3,4	195	124	1.09677e-08	5.02942e-06	1.0,1.0,1.0	0.527,0.629,0.527	0.439	0	ENSDARG00000069515	bbs10	ENSDARG00000069515	64.6576	68.1329	64.4882	81.2246	75.0432	65.3168	ENSDARG00000069515	0.164751	0.268829	0.612847	0.539978	0.838062
SE	3496	ENSDARG00000105586	BX255967.1	chr7	+	35467621	35467729	.	.	35462788	35463159	35480985	35481132	3496	7,5,2	2,0,0	0,0,2	2,2,3	232	124	1.34579e-08	5.90303e-06	0.652,1.0,1.0	0.0,0.0,0.263	0.796	0	ENSDARG00000105586	BX255967.1	ENSDARG00000105586	9.86302	12.6533	6.17441	11.0761	11.0358	5.84927	ENSDARG00000105586	-0.031172	0.708414	-0.0440026	0.964902	0.992016
SE	6066	ENSDARG00000058381	zgc:171775	chr23	+	10215148	10215278	.	.	10211571	10211751	10221117	10221176	6066	308,320,491	1,6,2	220,292,356	12,18,18	254	124	1.54663e-08	6.63965e-06	0.993,0.963,0.992	0.899,0.888,0.906	0.085	0	ENSDARG00000058381	zgc:171775	ENSDARG00000058381	1079.45	1132.95	1155.3	1513.73	1733.72	1974.13	ENSDARG00000058381	0.632962	0.147775	4.28329	1.84153e-05	0.000625799
SE	9191	ENSDARG00000103324	si:ch211-127b6.2	chr4	+	68774281	68774455	.	.	68771172	68773068	68775200	68775374	9191	2,7,11	1,3,5	12,13,8	0,0,0	298	124	2.52347e-08	1.06075e-05	0.454,0.493,0.478	1.0,1.0,1.0	-0.525	0	ENSDARG00000103324	si:ch211-127b6.2	ENSDARG00000103324	189.589	218.999	334.79	292.901	264.858	357.78	ENSDARG00000103324	0.296105	0.255868	1.15726	0.247167	0.615615
SE	14676	ENSDARG00000011884	MFN1	chr2	-	5433468	5433577	.	.	5431901	5432009	5435392	5435517	14676	82,85,80	0,0,0	47,67,111	3,10,8	233	124	4.41317e-08	1.81723e-05	1.0,1.0,1.0	0.893,0.781,0.881	0.148	0	ENSDARG00000011884	MFN1 (1 of many)	ENSDARG00000011884	317.809	305.625	183.86	322.437	440.327	582.977	ENSDARG00000011884	0.742172	0.281954	2.63224	0.0084823	0.083394
SE	6000	ENSDARG00000026875	fam57ba	chr3	-	20912544	20912623	.	.	20912086	20912252	20912927	20913011	6000	29,16,23	27,25,30	48,31,19	11,8,6	203	124	4.55115e-08	1.83657e-05	0.396,0.281,0.319	0.727,0.703,0.659	-0.364	0	ENSDARG00000026875	fam57ba	ENSDARG00000026875	1293.15	1190.38	1411.19	2210.29	1741.44	1124.03	ENSDARG00000026875	0.381288	0.236014	1.61553	0.106196	0.403017
SE	2289	ENSDARG00000093105	BX004774.1	chr8	-	20811717	20811789	.	.	20810048	20810178	20812257	20812417	2289	0,5,9	2,5,3	3,2,3	0,0,0	196	124	4.71409e-08	1.86502e-05	0.0,0.388,0.655	1.0,1.0,1.0	-0.652	0	ENSDARG00000093105	BX004774.1	ENSDARG00000093105	3.28767	1.94665	5.48836	8.61473	2.20715	1.94976	ENSDARG00000093105	0.202836	1.12808	0.179806	0.857305	0.963121
SE	15173	ENSDARG00000079307	NA	chr23	-	26595386	26595444	.	.	26592924	26593300	26596054	26596219	15173	123,144,179	7,7,7	151,186,199	37,21,45	182	124	6.04238e-08	2.34456e-05	0.923,0.933,0.946	0.735,0.858,0.751	0.153	0	ENSDARG00000079307		ENSDARG00000079307	2588.5	2558.88	2211.12	2972.08	2992.9	3169.33	ENSDARG00000079307	0.312601	0.126178	2.47746	0.0132323	0.111521
SE	16846	ENSDARG00000073905	NA	chr25	+	222682	222727	.	.	222264	222398	229454	229677	16846	18,14,33	12,0,15	11,23,12	0,0,0	169	124	6.77522e-08	2.51435e-05	0.524,1.0,0.617	1.0,1.0,1.0	-0.286	0	ENSDARG00000073905		ENSDARG00000073905	866.85	1261.43	746.417	967.311	1143.3	1115.26	ENSDARG00000073905	0.167312	0.214213	0.781051	0.434773	0.775414
SE	17792	ENSDARG00000100406	NA	chr11	+	36951409	36951445	.	.	36950815	36950845	36955210	36955231	17792	34,70,66	7,24,22	9,17,20	1,0,0	160	124	6.78703e-08	2.51435e-05	0.79,0.693,0.699	0.875,1.0,1.0	-0.231	0	ENSDARG00000100406		ENSDARG00000100406	15252.6	21793.8	15985.5	11513	11504.8	14476	ENSDARG00000100406	-0.500152	0.184351	-2.71304	0.00666697	0.0700182
SE	16003	ENSDARG00000043847	tmem244	chr20	-	2099166	2099243	.	.	2097210	2097336	2107701	2107914	16003	6,7,11	1,3,6	2,5,10	0,0,0	201	124	6.85382e-08	2.51435e-05	0.787,0.59,0.531	1.0,1.0,1.0	-0.364	0	ENSDARG00000043847	tmem244	ENSDARG00000043847	38.3562	31.1465	24.0116	13.5374	16.5536	30.2212	ENSDARG00000043847	-0.609652	0.487469	-1.25065	0.211062	0.570236
SE	3307	ENSDARG00000099523	CU633479.3	chr24	+	41061018	41061084	.	.	41055866	41055950	41069110	41069251	3307	0,10,14	14,8,22	0,0,0	28,43,45	190	124	1.00152e-07	3.60849e-05	0.0,0.449,0.293	0.0,0.0,0.0	0.247	0	ENSDARG00000099523	CU633479.3	ENSDARG00000099523	142.466	124.586	166.709	193.216	237.269	202.775	ENSDARG00000099523	0.541587	0.213326	2.53878	0.0111239	0.100173
SE	10806	ENSDARG00000075975	slc45a3	chr11	-	38265830	38265912	.	.	38258430	38258631	38266202	38266300	10806	9,13,19	5,0,3	0,2,3	2,11,8	206	124	1.29358e-07	4.57905e-05	0.52,1.0,0.792	0.0,0.099,0.184	0.676	0	ENSDARG00000075975	slc45a3	ENSDARG00000075975	131.507	105.119	182.488	152.604	166.64	150.131	ENSDARG00000075975	0.15633	0.25868	0.604339	0.545619	0.840955
SE	10563	ENSDARG00000023797	ryr1b	chr18	-	35538294	35538324	.	.	35536266	35536296	35541644	35541749	10563	7,7,4	0,0,0	2,2,1	2,4,1	154	124	1.77022e-07	6.15825e-05	1.0,1.0,1.0	0.446,0.287,0.446	0.607	0	ENSDARG00000023797	ryr1b	ENSDARG00000023797	7819.19	6825.94	6911.22	9788.8	9860.45	8290.36	ENSDARG00000023797	0.374229	0.134663	2.779	0.00545267	0.0604436
SE	4062	ENSDARG00000101696	NA	chr9	+	46456	46506	.	.	45496	45558	47471	47528	4062	7,16,65	7,3,0	2,1,2	4,8,8	174	124	1.98993e-07	6.80523e-05	0.416,0.792,1.0	0.263,0.082,0.151	0.571	0	ENSDARG00000101696		ENSDARG00000101696	200.548	261.825	229.139	201.831	179.883	154.031	ENSDARG00000101696	-0.371998	0.208648	-1.7829	0.0746031	0.330737
SE	12612	ENSDARG00000000394	matr3l1.1	chr14	-	24797795	24798693	.	.	24797311	24797373	24802623	24802743	12612	146,217,382	0,0,10	139,190,249	7,19,20	1022	124	2.76436e-07	9.29608e-05	1.0,1.0,0.823	0.707,0.548,0.602	0.322	0	ENSDARG00000000394	matr3l1.1	ENSDARG00000000394	2952.33	3146.77	3518.73	3299.44	3340.53	3275.59	ENSDARG00000000394	0.0434566	0.123749	0.351167	0.725463	0.918864
SE	13565	ENSDARG00000102557	ftr87	chr2	-	51311709	51311788	.	.	51299346	51303621	51315025	51315185	13565	2,7,14	0,0,0	9,9,5	2,4,3	203	124	3.80928e-07	0.000126	1.0,1.0,1.0	0.733,0.579,0.504	0.395	0	ENSDARG00000102557	ftr87	ENSDARG00000102557	174.247	153.786	146.814	161.219	163.329	186.202	ENSDARG00000102557	0.110528	0.200488	0.551296	0.581431	0.859467
SE	5251	ENSDARG00000087492	FO704810.1	chr21	-	44086314	44086374	.	.	44083629	44083727	44086467	44086536	5251	29,35,74	0,0,0	7,11,7	0,10,8	184	124	4.13984e-07	0.000134725	1.0,1.0,1.0	1.0,0.426,0.371	0.401	0	ENSDARG00000087492	FO704810.1	ENSDARG00000087492	520.548	402.957	686.731	353.204	380.734	380.202	ENSDARG00000087492	-0.533239	0.218696	-2.43826	0.0147581	0.120268
SE	13654	ENSDARG00000021082	sec31a	chr10	-	5110131	5110227	.	.	5105270	5105364	5110330	5110531	13654	86,104,66	10,16,11	26,31,25	0,1,0	220	124	4.27516e-07	0.000136921	0.829,0.786,0.772	1.0,0.946,1.0	-0.186	0	ENSDARG00000021082	sec31a	ENSDARG00000021082	1061.92	1624.48	1029.75	905.778	765.882	582.002	ENSDARG00000021082	-0.722103	0.236837	-3.04894	0.00229648	0.0318744
SE	18890	ENSDARG00000098386	ctps1b	chr16	-	35465566	35465610	.	.	35463886	35463983	35465696	35465759	18890	435,152,4	16,29,78	4,1,0	38,54,39	168	124	4.86e-07	0.000153219	0.953,0.795,0.036	0.072,0.013,0.0	0.566	0	ENSDARG00000098386	ctps1b	ENSDARG00000098386	3100.28	1453.18	764.94	866.396	722.842	500.112	ENSDARG00000098386	-1.34785	0.60498	-2.22792	0.0258859	0.172788
SE	2651	ENSDARG00000104836	myom1b	chr7	-	71564374	71564551	.	.	71548716	71548874	71566401	71566515	2651	31,49,123	112,165,282	26,31,31	211,253,169	301	124	4.95846e-07	0.000153918	0.102,0.109,0.152	0.048,0.048,0.07	0.066	0	ENSDARG00000104836	myom1b	ENSDARG00000104836	4358.36	5328.97	7878.54	7422.21	8285.65	6340.61	ENSDARG00000104836	0.327578	0.225685	1.45148	0.146646	0.479162
SE	12182	ENSDARG00000079742	mcf2l2	chr11	-	10514492	10514576	.	.	10501600	10501716	10520136	10520234	12182	1,6,6	1,5,7	1,0,0	6,7,10	208	124	5.12458e-07	0.000156665	0.373,0.417,0.338	0.09,0.0,0.0	0.346	0	ENSDARG00000079742	mcf2l2	ENSDARG00000079742	1202.19	887.674	898.033	648.566	761.468	801.35	ENSDARG00000079742	-0.432348	0.180887	-2.39016	0.0168411	0.130267
SE	3159	ENSDARG00000041421	taz	chr23	-	4983239	4983330	.	.	4983031	4983073	4988200	4988286	3159	150,180,237	5,6,20	78,100,174	0,0,0	215	124	5.24698e-07	0.000157274	0.945,0.945,0.872	1.0,1.0,1.0	-0.079	0	ENSDARG00000041421	taz	ENSDARG00000041421	1443.29	1426.9	1383.75	1101.46	1098.06	1483.76	ENSDARG00000041421	-0.20685	0.164323	-1.2588	0.208102	0.567243
SE	16701	ENSDARG00000076844	zgc:162150	chr16	-	28899922	28899976	.	.	28896930	28896966	28901738	28901906	16701	27,13,12	4,8,1	10,22,15	0,0,0	178	124	5.30042e-07	0.000157274	0.825,0.531,0.893	1.0,1.0,1.0	-0.25	0	ENSDARG00000076844	zgc:162150	ENSDARG00000076844	417.535	253.065	172.197	148.912	256.03	179.378	ENSDARG00000076844	-0.524207	0.337015	-1.55544	0.119841	0.429667
SE	19535	ENSDARG00000095283	si:dkeyp-2e4.3	chr13	-	44705122	44705241	.	.	44703791	44704757	44705860	44705980	19535	27,42,48	5,0,13	41,81,111	0,1,0	243	124	6.06543e-07	0.000177366	0.734,1.0,0.653	1.0,0.976,1.0	-0.196	0	ENSDARG00000095283	si:dkeyp-2e4.3	ENSDARG00000095283	133.699	123.613	152.302	152.604	196.437	250.544	ENSDARG00000095283	0.550287	0.246358	2.23369	0.0255035	0.171
SE	19447	ENSDARG00000068240	trim110	chr2	-	38151231	38151254	.	.	38149694	38149840	38152462	38152699	19447	3,2,1	2,4,5	4,3,3	0,0,1	147	124	6.80419e-07	0.000196126	0.559,0.297,0.144	1.0,1.0,0.717	-0.572	0	ENSDARG00000068240	trim110	ENSDARG00000068240	49.3151	22.3865	28.8139	43.0737	45.2466	102.362	ENSDARG00000068240	0.938033	0.471901	1.98778	0.0468363	0.252054
SE	10318	ENSDARG00000056985	tpte	chr10	+	24721485	24721617	.	.	24721081	24721403	24722598	24722673	10318	67,108,136	12,15,16	63,114,118	28,42,46	256	124	7.38538e-07	0.00020988	0.73,0.777,0.805	0.521,0.568,0.554	0.223	0	ENSDARG00000056985	tpte	ENSDARG00000056985	773.699	875.021	693.592	985.772	1039.57	1310.24	ENSDARG00000056985	0.511622	0.174319	2.93498	0.00333574	0.0424237
SE	19741	ENSDARG00000092870	BX936337.1	chr9	-	30436646	30436739	.	.	30434890	30435449	30437113	30437288	19741	677,1004,3574	77,37,0	2257,2492,1777	0,0,1	217	124	7.77122e-07	0.000217778	0.834,0.939,1.0	1.0,1.0,0.999	-0.075	0	ENSDARG00000092870	BX936337.1	ENSDARG00000092870	1676.71	1785.08	4275.43	4749.18	4809.39	3077.69	ENSDARG00000092870	0.707073	0.334644	2.11291	0.0346084	0.208876
SE	12473	ENSDARG00000089681	btf3l4	chr11	+	12988989	12989062	.	.	12983762	12983800	12989137	12989201	12473	0,0,1	10,9,24	5,4,6	10,2,15	197	124	1.07041e-06	0.000295857	0.0,0.0,0.026	0.239,0.557,0.201	-0.324	0	ENSDARG00000089681	btf3l4	ENSDARG00000089681	1536.44	1625.46	1684.24	1716.79	1689.58	2053.09	ENSDARG00000089681	0.171983	0.138694	1.24001	0.214972	0.575706
SE	757	ENSDARG00000034229	kcnip3a	chr8	+	42864657	42864660	.	.	42827278	42827453	42888567	42888692	757	89,74,121	13,8,10	62,96,90	0,3,0	127	124	1.22867e-06	0.000335012	0.87,0.9,0.922	1.0,0.969,1.0	-0.092	0	ENSDARG00000034229	kcnip3a	ENSDARG00000034229	684.932	519.757	544.034	735.944	822.164	711.661	ENSDARG00000034229	0.377751	0.16794	2.24932	0.0244921	0.166327
SE	14262	ENSDARG00000079779	radil	chr1	-	7196183	7196303	.	.	7193824	7194105	7204998	7205569	14262	0,1,0	4,4,5	6,3,3	2,3,2	244	124	1.36946e-06	0.00036842	0.0,0.113,0.0	0.604,0.337,0.433	-0.42	0	ENSDARG00000079779	radil	ENSDARG00000079779	161.096	173.252	122.116	134.144	89.3897	68.2415	ENSDARG00000079779	-0.648669	0.302302	-2.14576	0.0318917	0.197881
SE	21277	ENSDARG00000105190	rhbdl3	chr6	-	22198219	22198306	.	.	22191996	22192179	22226164	22226188	21277	14,12,24	37,11,36	24,27,64	8,14,14	211	124	1.4972e-06	0.000397487	0.182,0.391,0.281	0.638,0.531,0.729	-0.348	0	ENSDARG00000105190	rhbdl3	ENSDARG00000105190	527.124	414.637	520.708	491.04	614.692	606.374	ENSDARG00000105190	0.227876	0.177558	1.28339	0.199357	0.555184
SE	5246	ENSDARG00000069196	ebf1b	chr21	-	33699618	33699687	.	.	33690296	33690907	33735087	33735282	5246	31,46,33	1,7,6	18,16,25	0,0,0	193	124	1.58716e-06	0.000415898	0.952,0.809,0.779	1.0,1.0,1.0	-0.153	0	ENSDARG00000069196	ebf1b	ENSDARG00000069196	250.959	283.238	181.802	150.142	146.776	237.87	ENSDARG00000069196	-0.414955	0.272518	-1.52267	0.127842	0.445839
SE	3284	ENSDARG00000097937	si:dkey-172k15.5	chr4	-	75669815	75669924	.	.	75666037	75666222	75673012	75673134	3284	219,151,168	0,6,21	161,187,236	0,0,0	233	124	1.65832e-06	0.000428972	1.0,0.931,0.81	1.0,1.0,1.0	-0.086	0	ENSDARG00000097937	si:dkey-172k15.5	ENSDARG00000097937	1183.56	846.795	683.301	1156.84	1233.8	1319.01	ENSDARG00000097937	0.45301	0.212513	2.13168	0.0330331	0.202253
SE	13745	ENSDARG00000075707	nid2a	chr17	-	14806669	14806897	.	.	14805887	14806115	14807451	14807679	13745	0,0,1	2,3,10	9,15,7	11,15,12	352	124	1.72957e-06	0.000436576	0.0,0.0,0.034	0.224,0.261,0.17	-0.207	0	ENSDARG00000075707	nid2a	ENSDARG00000075707	932.604	1197.19	1213.61	1188.83	1133.37	887.139	ENSDARG00000075707	-0.0605616	0.181056	-0.334491	0.738009	0.924013
SE	19539	ENSDARG00000059832	adgrb3	chr13	+	38308431	38308593	.	.	38178492	38179258	38313606	38313771	19539	51,35,42	6,3,7	38,42,29	0,1,0	286	124	1.73099e-06	0.000436576	0.787,0.835,0.722	1.0,0.948,1.0	-0.201	0	ENSDARG00000059832	adgrb3	ENSDARG00000059832	2412.06	2280.51	2047.16	2484.74	2191.7	1534.46	ENSDARG00000059832	-0.11811	0.196593	-0.600788	0.547981	0.842142
SE	15721	ENSDARG00000059714	arsk	chr5	+	50252710	50252840	.	.	50251789	50252577	50252935	50253095	15721	18,13,67	0,1,0	11,15,14	0,11,8	254	124	1.77643e-06	0.000442508	1.0,0.864,1.0	1.0,0.4,0.461	0.334	0	ENSDARG00000059714	arsk	ENSDARG00000059714	165.48	134.319	205.127	120.606	154.501	188.151	ENSDARG00000059714	-0.124683	0.261348	-0.477074	0.633309	0.881928
SE	14645	ENSDARG00000002917	gls2b	chr22	-	10075514	10075547	.	.	10074953	10075012	10075902	10075961	14645	22,20,45	2,1,0	29,28,41	9,8,9	157	124	1.82574e-06	0.000449244	0.897,0.94,1.0	0.718,0.734,0.783	0.201	0	ENSDARG00000002917	gls2b	ENSDARG00000002917	641.096	610.276	952.917	975.926	961.215	1048.97	ENSDARG00000002917	0.43584	0.200934	2.16907	0.0300773	0.189739
SE	11231	ENSDARG00000011615	mybpc3	chr7	+	31624139	31624142	.	.	31622499	31622686	31627635	31628058	11231	79,75,189	362,274,560	100,134,158	185,192,354	127	124	2.11345e-06	0.000513771	0.176,0.211,0.248	0.345,0.405,0.304	-0.14	0	ENSDARG00000011615	mybpc3	ENSDARG00000011615	4586.31	3852.43	5290.78	4520.27	4853.53	5457.37	ENSDARG00000011615	0.111229	0.162462	0.684647	0.493567	0.812687
SE	15174	ENSDARG00000079307	NA	chr23	-	26595840	26595858	.	.	26595386	26595444	26596054	26596224	15174	15,3,4	42,47,72	2,0,0	83,104,90	142	124	2.38345e-06	0.00057251	0.238,0.053,0.046	0.021,0.0,0.0	0.105	0	ENSDARG00000079307		ENSDARG00000079307	2588.5	2558.88	2211.12	2972.08	2992.9	3169.33	ENSDARG00000079307	0.312601	0.126178	2.47746	0.0132323	0.111521
SE	19554	ENSDARG00000058327	neu3.3	chr21	+	21766959	21767038	.	.	21766726	21766772	21767446	21767728	19554	26,32,38	0,0,0	5,2,4	3,2,2	203	124	2.42233e-06	0.000575004	1.0,1.0,1.0	0.504,0.379,0.55	0.522	0	ENSDARG00000058327	neu3.3	ENSDARG00000058327	268.493	318.278	244.918	287.978	150.086	244.694	ENSDARG00000058327	-0.284586	0.262086	-1.08585	0.277545	0.645823
SE	1297	ENSDARG00000070822	cnp	chr3	+	17785825	17785873	.	.	17783393	17783600	17790134	17790802	1297	4,4,8	11,19,17	0,0,0	7,3,6	172	124	2.59109e-06	0.000607912	0.208,0.132,0.253	0.0,0.0,0.0	0.198	0	ENSDARG00000070822	cnp	ENSDARG00000070822	3152.88	3309.31	2952.05	1985.08	2007.41	2664.34	ENSDARG00000070822	-0.499413	0.161208	-3.09795	0.00194864	0.0280739
SE	11835	ENSDARG00000108815	CR376839.1	chr2	+	37995249	37995315	.	.	37994525	37994788	37996022	37996106	11835	24,38,68	2,0,0	25,14,7	3,3,7	190	124	2.96599e-06	0.00068787	0.887,1.0,1.0	0.845,0.753,0.395	0.298	0	ENSDARG00000108815	CR376839.1	ENSDARG00000108815	76.7124	76.8928	102.221	54.1498	47.4538	46.7941	ENSDARG00000108815	-0.795483	0.292894	-2.71594	0.00660871	0.0696108
SE	17794	ENSDARG00000100406	NA	chr11	+	36951758	36951776	.	.	36951427	36951445	36955210	36955231	17794	321,224,617	72,80,141	569,672,861	75,72,132	142	124	4.03894e-06	0.000925664	0.796,0.71,0.793	0.869,0.891,0.851	-0.104	0	ENSDARG00000100406		ENSDARG00000100406	15252.6	21793.8	15985.5	11513	11504.8	14476	ENSDARG00000100406	-0.500152	0.184351	-2.71304	0.00666697	0.0700182
SE	8242	ENSDARG00000035325	srsf7a	chr5	+	36297641	36297680	.	.	36297497	36297566	36298055	36298117	8242	332,454,642	115,104,182	254,289,401	138,158,175	163	124	4.08307e-06	0.000925664	0.687,0.769,0.729	0.583,0.582,0.635	0.128	0	ENSDARG00000035325	srsf7a	ENSDARG00000035325	2547.95	2878.13	2405.96	2881.01	2856.06	2919.76	ENSDARG00000035325	0.144796	0.125661	1.15228	0.249206	0.617572
SE	11759	ENSDARG00000004643	cdhr1a	chr13	-	29374856	29374862	.	.	29374460	29374556	29375007	29375154	11759	29,27,34	47,41,56	46,50,60	12,26,42	130	124	4.27482e-06	0.000958367	0.37,0.386,0.367	0.785,0.647,0.577	-0.295	0	ENSDARG00000004643	cdhr1a	ENSDARG00000004643	1101.37	957.754	1057.2	1139.61	1177.52	1381.4	ENSDARG00000004643	0.247816	0.145206	1.70665	0.0878871	0.364551
SE	6247	ENSDARG00000077881	chl1a	chr23	+	11500040	11500199	.	.	11487052	11487232	11503254	11503380	6247	35,37,32	21,22,41	4,8,6	23,18,21	283	124	4.56127e-06	0.00101135	0.422,0.424,0.255	0.071,0.163,0.111	0.252	0	ENSDARG00000077881	chl1a	ENSDARG00000077881	1155.07	1010.31	1115.51	628.876	775.814	748.706	ENSDARG00000077881	-0.606583	0.149256	-4.06405	4.82288e-05	0.00140561
SE	11750	ENSDARG00000093043	FP236810.1	chr5	+	8862256	8862388	.	.	8855977	8856143	8862506	8862597	11750	67,91,162	5,11,4	39,48,86	0,0,0	256	124	4.93564e-06	0.00108246	0.866,0.8,0.951	1.0,1.0,1.0	-0.128	0	ENSDARG00000093043	FP236810.1	ENSDARG00000093043	213.699	236.518	229.139	94.7621	109.254	185.227	ENSDARG00000093043	-0.798125	0.275967	-2.8921	0.00382679	0.0469943
SE	16638	ENSDARG00000099874	agap2	chr23	-	36574733	36574877	.	.	36572649	36572727	36575028	36575144	16638	10,17,26	29,46,49	3,0,4	35,31,18	268	124	5.10438e-06	0.00109957	0.138,0.146,0.197	0.038,0.0,0.093	0.117	0	ENSDARG00000099874	agap2	ENSDARG00000099874	583.014	521.703	483.662	574.726	437.016	271.016	ENSDARG00000099874	-0.309674	0.261361	-1.18485	0.236075	0.60092
SE	8362	ENSDARG00000074686	mgea5	chr13	-	11864176	11864262	.	.	11863071	11863176	11867558	11867733	8362	326,221,382	13,4,28	195,230,380	31,53,29	210	124	5.12266e-06	0.00109957	0.937,0.97,0.89	0.788,0.719,0.886	0.135	0	ENSDARG00000074686	mgea5	ENSDARG00000074686	6368.22	3498.14	6374.04	5120.84	6253.97	7860.44	ENSDARG00000074686	0.244197	0.252524	0.967026	0.333531	0.699495
SE	13157	ENSDARG00000087176	sgk494a	chr15	-	16179546	16179616	.	.	16172970	16173078	16179832	16179901	13157	35,28,48	14,7,16	34,31,25	0,3,2	194	124	5.55635e-06	0.00118011	0.615,0.719,0.657	1.0,0.869,0.889	-0.256	0	ENSDARG00000087176	sgk494a	ENSDARG00000087176	381.37	323.145	247.662	366.741	328.866	325.609	ENSDARG00000087176	0.104692	0.20631	0.507451	0.611838	0.871382
SE	10819	ENSDARG00000003077	si:ch73-111m19.2	chr12	+	45524568	45524654	.	.	45522152	45522283	45526901	45527176	10819	131,118,222	11,16,25	90,134,178	26,30,56	210	124	6.00297e-06	0.00126169	0.875,0.813,0.84	0.671,0.725,0.652	0.16	0	ENSDARG00000003077	si:ch73-111m19.2	ENSDARG00000003077	530.411	508.077	592.743	507.039	585.999	763.329	ENSDARG00000003077	0.187089	0.193279	0.967972	0.333058	0.699023
SE	2440	ENSDARG00000088263	zgc:174356	chr17	+	39299280	39300028	.	.	39294903	39295100	39302664	39302762	2440	80,51,77	6,5,10	57,69,75	25,17,36	872	124	6.27392e-06	0.00130504	0.655,0.592,0.523	0.245,0.366,0.229	0.31	0	ENSDARG00000088263	zgc:174356	ENSDARG00000088263	287.124	208.292	205.814	310.13	328.866	319.76	ENSDARG00000088263	0.456	0.197911	2.30407	0.0212186	0.151259
SE	3664	ENSDARG00000033738	zgc:153867	chr23	+	28456981	28457024	.	.	28456689	28456767	28461432	28461683	3664	112,118,183	742,793,1252	158,156,165	486,608,718	167	124	6.74413e-06	0.00137451	0.101,0.099,0.098	0.194,0.16,0.146	-0.067	0	ENSDARG00000033738	zgc:153867	ENSDARG00000033738	4532.61	4679.76	5283.92	4095.69	4728.82	5022.57	ENSDARG00000033738	-0.0661555	0.139599	-0.473898	0.635573	0.883329
SE	10439	ENSDARG00000099106	afmid	chr11	-	44738278	44738332	.	.	44734300	44734391	44738523	44738612	10439	17,18,19	4,3,4	7,5,22	0,0,0	178	124	7.36296e-06	0.00148562	0.748,0.807,0.768	1.0,1.0,1.0	-0.226	0	ENSDARG00000099106	afmid	ENSDARG00000099106	934.795	1057.03	992.707	895.932	795.678	1183.5	ENSDARG00000099106	-0.0532244	0.183035	-0.290789	0.771213	0.935496
SE	11715	ENSDARG00000007743	il15l	chr15	+	20423264	20423387	.	.	20420062	20420125	20425978	20426240	11715	25,24,38	7,9,12	21,41,47	1,3,2	247	124	7.48126e-06	0.00149455	0.642,0.572,0.614	0.913,0.873,0.922	-0.293	0	ENSDARG00000007743	il15l	ENSDARG00000007743	134.795	127.506	109.767	147.681	166.64	153.056	ENSDARG00000007743	0.334777	0.211404	1.58359	0.113287	0.416925
SE	1573	ENSDARG00000008720	lmo3	chr4	+	12621280	12621503	.	.	12618222	12618626	12621931	12622145	1573	32,44,25	55,57,66	13,14,5	44,48,86	347	124	7.80727e-06	0.00154439	0.172,0.216,0.119	0.095,0.094,0.02	0.099	0	ENSDARG00000008720	lmo3	ENSDARG00000008720	1910.14	1868.79	2023.15	1414.05	1596.87	1558.83	ENSDARG00000008720	-0.34445	0.122848	-2.80388	0.00504921	0.0571441
SE	13779	ENSDARG00000016011	gpcpd1	chr20	-	45794427	45794503	.	.	45790682	45790724	45802196	45802281	13779	169,116,227	19,13,32	171,189,199	6,12,3	200	124	8.05453e-06	0.00157783	0.847,0.847,0.815	0.946,0.907,0.976	-0.107	0	ENSDARG00000016011	gpcpd1	ENSDARG00000016011	1689.86	1372.39	1715.8	2023.23	2113.35	1882.49	ENSDARG00000016011	0.332678	0.14535	2.2888	0.0220907	0.155296
SE	14044	ENSDARG00000058771	nav1b	chr6	+	54983708	54983717	.	.	54976785	54976863	54988633	54988717	14044	9,11,5	4,3,6	9,6,6	0,1,0	133	124	8.476e-06	0.00164443	0.677,0.774,0.437	1.0,0.848,1.0	-0.32	0	ENSDARG00000058771	nav1b	ENSDARG00000058771	579.727	597.623	386.243	667.026	533.027	416.273	ENSDARG00000058771	0.0485532	0.240754	0.201672	0.840174	0.957348
SE	19442	ENSDARG00000056695	phc2a	chr23	-	22186661	22186903	.	.	22180967	22181193	22204159	22204252	19442	34,34,68	3,7,7	35,26,58	1,0,1	366	124	8.61119e-06	0.00165474	0.793,0.622,0.767	0.922,1.0,0.952	-0.231	0	ENSDARG00000056695	phc2a	ENSDARG00000056695	1745.75	1744.2	1890.05	1594.96	1624.46	1936.11	ENSDARG00000056695	-0.0613419	0.138048	-0.444353	0.656788	0.892631
SE	12659	ENSDARG00000005595	adgb	chr20	-	32061905	32062019	.	.	32060393	32060502	32064006	32064070	12659	1,2,2	4,4,9	5,1,5	1,1,0	238	124	8.96347e-06	0.00170619	0.115,0.207,0.104	0.723,0.343,1.0	-0.547	0	ENSDARG00000005595	adgb	ENSDARG00000005595	97.5343	71.0529	85.7556	72.6099	82.7682	74.0907	ENSDARG00000005595	-0.14661	0.26549	-0.552225	0.580794	0.859026
SE	19538	ENSDARG00000059832	adgrb3	chr13	+	38304575	38304686	.	.	38178492	38179258	38313606	38313771	19538	42,47,59	6,3,7	37,36,34	0,1,0	235	124	9.13177e-06	0.00172198	0.787,0.892,0.816	1.0,0.95,1.0	-0.152	0	ENSDARG00000059832	adgrb3	ENSDARG00000059832	2412.06	2280.51	2047.16	2484.74	2191.7	1534.46	ENSDARG00000059832	-0.11811	0.196593	-0.600788	0.547981	0.842142
SE	7535	ENSDARG00000097738	AL929222.2	chr3	-	23098221	23098322	.	.	23095045	23095127	23098418	23098494	7535	0,1,2	3,1,9	3,2,2	0,2,0	225	124	9.3315e-06	0.00174335	0.0,0.355,0.109	1.0,0.355,1.0	-0.63	0	ENSDARG00000097738	AL929222.2	ENSDARG00000097738	50.411	54.5063	47.3371	81.2246	77.2503	65.3168	ENSDARG00000097738	0.555666	0.284953	1.95003	0.0511729	0.265649
SE	9553	ENSDARG00000062423	zgc:153901	chr9	+	24399312	24399460	.	.	24399040	24399233	24400186	24400375	9553	1,0,2	2,10,3	5,5,3	0,4,0	272	124	9.51824e-06	0.00176192	0.186,0.0,0.233	1.0,0.363,1.0	-0.648	0	ENSDARG00000062423	zgc:153901	ENSDARG00000062423	123.836	161.572	100.849	111.992	115.876	134.533	ENSDARG00000062423	-0.0853062	0.258699	-0.32975	0.741589	0.92587
SE	10054	ENSDARG00000058115	fgfr2	chr13	-	46216911	46217050	.	.	46214694	46214839	46220156	46220347	10054	91,111,126	129,137,231	26,52,43	102,150,116	263	124	9.96287e-06	0.00182746	0.25,0.276,0.205	0.107,0.14,0.149	0.112	0	ENSDARG00000058115	fgfr2	ENSDARG00000058115	4570.96	4723.56	4328.94	3874.17	4471.69	3609	ENSDARG00000058115	-0.18846	0.134014	-1.40627	0.159644	0.500718
SE	11359	ENSDARG00000068966	si:ch211-261n11.7	chr8	+	22467115	22467241	.	.	22456850	22456891	22467347	22467503	11359	1,3,3	0,0,0	213,134,42	38,24,5	250	124	1.07554e-05	0.001951	1.0,1.0,1.0	0.735,0.735,0.806	0.241	0	ENSDARG00000068966	si:ch211-261n11.7	ENSDARG00000068966	4.38357	7.78662	17.1511	1095.3	684.217	211.548	ENSDARG00000068966	6.06029	0.841682	7.20022	6.01177e-13	1.15613e-10
SE	6972	ENSDARG00000062267	kdm3b	chr14	-	21337136	21337160	.	.	21333424	21333564	21339652	21339772	6972	126,124,135	15,24,51	122,124,120	4,9,10	148	124	1.08298e-05	0.001951	0.876,0.812,0.689	0.962,0.92,0.91	-0.138	0	ENSDARG00000062267	kdm3b	ENSDARG00000062267	2804.39	2714.61	2273.55	2846.55	2452.15	2298.76	ENSDARG00000062267	-0.0363832	0.152297	-0.238897	0.811185	0.949282
SE	7071	ENSDARG00000030053	eef1db	chr20	+	52744331	52744375	.	.	52740587	52740652	52748235	52748930	7071	63,164,53	11,12,13	78,59,140	0,4,3	168	124	1.12846e-05	0.00201495	0.809,0.91,0.751	1.0,0.916,0.972	-0.139	0	ENSDARG00000030053	eef1db	ENSDARG00000030053	8309.05	9123.97	8043.88	7766.8	8051.69	10253.8	ENSDARG00000030053	0.0334875	0.1534	0.218301	0.827194	0.954221
SE	11656	ENSDARG00000095170	lrrfip1b	chr6	-	15411167	15411260	.	.	15410894	15411027	15413792	15413885	11656	118,117,117	19,10,11	101,113,113	6,2,0	217	124	1.30432e-05	0.00228853	0.78,0.87,0.859	0.906,0.97,1.0	-0.122	0	ENSDARG00000095170	lrrfip1b	ENSDARG00000095170	958.905	762.115	800.615	846.705	817.75	861.792	ENSDARG00000095170	0.00383846	0.148447	0.0258575	0.979371	0.994653
SE	12024	ENSDARG00000062198	pcm1	chr1	+	15938229	15938355	.	.	15936880	15937051	15940353	15940531	12024	90,104,158	24,18,14	63,67,63	30,28,36	250	124	1.30436e-05	0.00228853	0.65,0.741,0.848	0.51,0.543,0.465	0.24	0	ENSDARG00000062198	pcm1	ENSDARG00000062198	2612.61	2489.77	2530.13	2545.04	2623.2	2376.75	ENSDARG00000062198	-0.0167157	0.113575	-0.147177	0.882992	0.970293
SE	21349	ENSDARG00000075564	fam13a	chr1	-	50093904	50093946	.	.	50087024	50087066	50105492	50105707	21349	13,14,18	6,4,12	15,23,25	0,0,4	166	124	1.32838e-05	0.00231057	0.618,0.723,0.528	1.0,1.0,0.824	-0.318	0	ENSDARG00000075564	fam13a	ENSDARG00000075564	2970.96	2377.84	2917.06	2839.17	3155.12	3156.65	ENSDARG00000075564	0.14681	0.142911	1.02729	0.304286	0.672704
SE	7619	ENSDARG00000054318	stk33	chr7	-	28131666	28131725	.	.	28117282	28117399	28132533	28132737	7619	4,3,1	1,0,3	0,0,0	1,4,1	183	124	1.4321e-05	0.00246969	0.73,1.0,0.184	0.0,0.0,0.0	0.638	0	ENSDARG00000054318	stk33	ENSDARG00000054318	29.5891	20.4399	28.8139	28.3056	30.9001	29.2463	ENSDARG00000054318	0.164126	0.407838	0.402429	0.687368	0.90357
SE	8446	ENSDARG00000062794	trim36	chr8	-	408327	408357	.	.	406233	406577	408989	409221	8446	0,4,6	1,6,6	0,0,0	3,4,1	154	124	1.61484e-05	0.0027404	0.0,0.349,0.446	0.0,0.0,0.0	0.265	0	ENSDARG00000062794	trim36	ENSDARG00000062794	145.754	174.226	119.372	184.601	134.636	73.1158	ENSDARG00000062794	-0.165871	0.33931	-0.488849	0.624949	0.878244
SE	7849	ENSDARG00000026630	mark3b	chr20	-	43911587	43911767	.	.	43908660	43908930	43913840	43913944	7849	42,49,43	68,73,102	14,23,26	87,91,100	304	124	1.61624e-05	0.0027404	0.201,0.215,0.147	0.062,0.093,0.096	0.104	0	ENSDARG00000026630	mark3b	ENSDARG00000026630	1814.8	1653.68	1700.02	2042.92	2004.09	1767.45	ENSDARG00000026630	0.169763	0.127759	1.32878	0.183921	0.534253
SE	19605	ENSDARG00000075608	mical2a	chr7	+	65387580	65387688	.	.	65376857	65376995	65402797	65402902	19605	4,2,4	0,0,1	1,0,1	1,4,0	232	124	1.97986e-05	0.00332897	1.0,1.0,0.681	0.348,0.0,1.0	0.444	0	ENSDARG00000075608	mical2a	ENSDARG00000075608	431.781	392.251	391.046	439.351	491.091	402.625	ENSDARG00000075608	0.134241	0.158916	0.844725	0.398264	0.750831
SE	12541	ENSDARG00000099184	map2k6	chr12	+	36434782	36434788	.	.	36415251	36415345	36441462	36441532	12541	55,62,133	29,33,0	15,31,57	62,61,35	130	124	2.05505e-05	0.00342684	0.644,0.642,1.0	0.188,0.326,0.608	0.388	0	ENSDARG00000099184	map2k6	ENSDARG00000099184	1070.69	1307.18	1162.85	942.698	1007.57	883.239	ENSDARG00000099184	-0.32192	0.143904	-2.23705	0.0252832	0.169837
SE	2985	ENSDARG00000052604	cpeb2	chr23	+	2215389	2215440	.	.	2208441	2208532	2218413	2218437	2985	21,31,25	7,5,5	28,46,23	1,0,2	175	124	2.133e-05	0.00352766	0.68,0.815,0.78	0.952,1.0,0.891	-0.189	0	ENSDARG00000052604	cpeb2	ENSDARG00000052604	346.302	266.692	275.79	302.746	320.037	224.222	ENSDARG00000052604	-0.0692762	0.212998	-0.325243	0.744997	0.92702
SE	16581	ENSDARG00000074865	frmpd3	chr14	+	11652644	11653490	.	.	11651934	11652070	11653885	11661818	16581	156,126,180	2,0,1	121,129,117	4,6,6	970	124	2.63199e-05	0.00428272	0.909,1.0,0.958	0.795,0.733,0.714	0.208	0	ENSDARG00000074865	frmpd3	ENSDARG00000074865	2153.43	1905.77	1775.48	2174.6	2002.99	1872.74	ENSDARG00000074865	0.0527116	0.139555	0.377712	0.705645	0.911236
SE	8170	ENSDARG00000089076	gphna	chr17	+	34156842	34156959	.	.	34152552	34152825	34162111	34162243	8170	22,15,22	51,28,49	34,27,22	29,19,10	241	124	2.67088e-05	0.00431123	0.182,0.216,0.188	0.376,0.422,0.531	-0.248	0	ENSDARG00000089076	gphna	ENSDARG00000089076	2347.4	2135.48	1948.37	2318.59	2049.34	1334.61	ENSDARG00000089076	-0.173744	0.213404	-0.814152	0.415558	0.764138
SE	6581	ENSDARG00000093803	si:dkey-16p6.1	chr4	-	58979518	58979692	.	.	58978808	58978982	58980226	58980400	6581	3,0,4	1,2,2	5,6,5	0,0,1	298	124	2.89443e-05	0.00463499	0.555,0.0,0.454	1.0,1.0,0.675	-0.555	0	ENSDARG00000093803	si:dkey-16p6.1	ENSDARG00000093803	212.603	108.039	188.662	121.837	124.704	71.1661	ENSDARG00000093803	-0.684376	0.330087	-2.07332	0.0381426	0.222638
SE	7285	ENSDARG00000090386	cd3eap	chr15	-	28859661	28859781	.	.	28854335	28854961	28869156	28869344	7285	3,4,11	0,0,0	10,6,12	1,5,2	244	124	3.02399e-05	0.00477081	1.0,1.0,1.0	0.836,0.379,0.753	0.344	0	ENSDARG00000090386	cd3eap	ENSDARG00000090386	489.863	488.61	613.324	700.255	712.91	775.028	ENSDARG00000090386	0.456894	0.160239	2.85133	0.00435369	0.0516682
SE	1299	ENSDARG00000070822	cnp	chr3	+	17786138	17786182	.	.	17785825	17785873	17790131	17790474	1299	0,6,7	13,12,24	0,0,0	4,7,15	168	124	3.02654e-05	0.00477081	0.0,0.27,0.177	0.0,0.0,0.0	0.149	0	ENSDARG00000070822	cnp	ENSDARG00000070822	3152.88	3309.31	2952.05	1985.08	2007.41	2664.34	ENSDARG00000070822	-0.499413	0.161208	-3.09795	0.00194864	0.0280739
SE	18677	ENSDARG00000009418	mef2cb	chr5	-	47559984	47560122	.	.	47556951	47557096	47560220	47560367	18677	54,44,70	124,80,174	50,49,80	49,64,79	262	124	3.17089e-05	0.00495961	0.171,0.207,0.16	0.326,0.266,0.324	-0.126	0	ENSDARG00000009418	mef2cb	ENSDARG00000009418	2113.97	2111.15	1619.75	1683.56	1535.07	1756.73	ENSDARG00000009418	-0.231463	0.158199	-1.46312	0.143435	0.474102
SE	5611	ENSDARG00000105261	nfkb1	chr14	-	50657492	50657530	.	.	50650947	50650979	50657629	50657925	5611	27,22,33	17,11,21	33,32,32	8,1,5	162	124	3.39341e-05	0.00526684	0.549,0.605,0.546	0.759,0.961,0.83	-0.283	0	ENSDARG00000105261	nfkb1	ENSDARG00000105261	215.891	208.292	255.895	198.139	211.887	195.95	ENSDARG00000105261	-0.17035	0.187235	-0.909817	0.362919	0.724358
SE	2870	ENSDARG00000024651	snrpa1	chr7	+	9054384	9054464	.	.	9052043	9052146	9057576	9057649	2870	91,128,194	23,20,36	201,256,284	22,14,21	204	124	3.49547e-05	0.00538382	0.706,0.796,0.766	0.847,0.917,0.892	-0.129	0	ENSDARG00000024651	snrpa1	ENSDARG00000024651	826.302	731.942	729.952	1092.84	1084.82	1335.58	ENSDARG00000024651	0.620092	0.152423	4.06824	4.73699e-05	0.00138855
SE	9718	ENSDARG00000056218	tnika	chr2	+	26124805	26124892	.	.	26119750	26119852	26125946	26126147	9718	39,42,61	23,21,36	55,62,25	10,9,7	211	124	3.91639e-05	0.00598643	0.499,0.54,0.499	0.764,0.802,0.677	-0.235	0	ENSDARG00000056218	tnika	ENSDARG00000056218	1727.12	1508.66	1374.15	1430.05	1356.3	1026.55	ENSDARG00000056218	-0.273902	0.177835	-1.54021	0.12351	0.436671
SE	14644	ENSDARG00000002917	gls2b	chr22	-	10075514	10075544	.	.	10074953	10075012	10075902	10075961	14644	98,80,196	2,1,0	93,139,170	9,8,9	154	124	4.02469e-05	0.00610572	0.975,0.985,1.0	0.893,0.933,0.938	0.065	0	ENSDARG00000002917	gls2b	ENSDARG00000002917	641.096	610.276	952.917	975.926	961.215	1048.97	ENSDARG00000002917	0.43584	0.200934	2.16907	0.0300773	0.189739
SE	13230	ENSDARG00000031533	ap5m1	chr17	+	44336722	44336808	.	.	44334898	44335038	44337263	44337376	13230	38,68,71	7,2,11	19,26,32	7,14,15	210	124	4.27863e-05	0.00639574	0.762,0.953,0.792	0.616,0.523,0.557	0.27	0	ENSDARG00000031533	ap5m1	ENSDARG00000031533	170.959	273.505	190.721	166.141	131.326	175.478	ENSDARG00000031533	-0.424669	0.251466	-1.68877	0.0912634	0.372883
SE	20276	ENSDARG00000097416	si:ch73-306e8.2	chr17	+	20597915	20597954	.	.	20597693	20597732	20598300	20598342	20276	30,39,55	4,8,6	1,4,1	0,0,0	163	124	4.27925e-05	0.00639574	0.851,0.788,0.875	1.0,1.0,1.0	-0.162	0	ENSDARG00000097416	si:ch73-306e8.2	ENSDARG00000097416	109.589	108.039	110.453	13.5374	12.1393	35.0956	ENSDARG00000097416	-2.41004	0.407	-5.92147	3.19082e-09	3.17643e-07
SE	2595	ENSDARG00000040332	crfb2	chr9	-	19078690	19078839	.	.	19073124	19073275	19080541	19080714	2595	24,36,26	0,0,0	14,21,29	4,1,4	273	124	4.31912e-05	0.00640786	1.0,1.0,1.0	0.614,0.905,0.767	0.238	0	ENSDARG00000040332	crfb2	ENSDARG00000040332	235.617	244.305	209.93	172.295	184.297	219.348	ENSDARG00000040332	-0.255304	0.194617	-1.31183	0.189578	0.541961
SE	7021	ENSDARG00000099063	si:ch211-142b24.8	chr4	+	41481006	41481215	.	.	41477715	41477865	41481808	41481974	7021	1,4,2	1,0,0	2,3,1	4,3,0	333	124	4.38396e-05	0.00645657	0.271,1.0,1.0	0.157,0.271,1.0	0.281	0	ENSDARG00000099063	si:ch211-142b24.8	ENSDARG00000099063	8.76713	14.5999	15.779	23.3828	19.8644	10.7237	ENSDARG00000099063	0.438434	0.582199	0.753065	0.451411	0.78697
SE	16288	ENSDARG00000036848	slc43a2a	chr15	+	28466006	28466024	.	.	28465093	28465237	28468358	28468485	16288	73,44,104	267,131,386	50,55,74	365,516,329	142	124	4.88324e-05	0.00713979	0.193,0.227,0.19	0.107,0.085,0.164	0.085	0	ENSDARG00000036848	slc43a2a	ENSDARG00000036848	6839.46	3547.78	6377.48	10005.4	12386.5	8757.33	ENSDARG00000036848	0.893729	0.248988	3.58945	0.000331375	0.00694055
SE	11827	ENSDARG00000009026	ank2a	chr1	+	13463168	13463258	.	.	13458502	13461397	13463746	13463830	11827	7,7,7	8,10,15	2,0,2	15,13,13	214	124	5.34607e-05	0.00776027	0.336,0.289,0.213	0.072,0.0,0.082	0.228	0	ENSDARG00000009026	ank2a	ENSDARG00000009026	3674.52	3363.82	3173.64	3365.9	3353.77	2497.64	ENSDARG00000009026	-0.147926	0.162813	-0.908567	0.363579	0.724681
SE	18375	ENSDARG00000017439	eif4ba	chr23	+	10503756	10503829	.	.	10500204	10500334	10513611	10514035	18375	49,70,63	1,5,0	29,45,38	12,7,4	197	124	5.44851e-05	0.00785247	0.969,0.898,1.0	0.603,0.802,0.857	0.202	0	ENSDARG00000017439	eif4ba	ENSDARG00000017439	1163.84	1248.78	1251.35	1201.14	1147.72	1129.88	ENSDARG00000017439	-0.0756362	0.120267	-0.628901	0.529414	0.832727
SE	5283	ENSDARG00000015374	st3gal3a	chr6	+	3218484	3218562	.	.	3214809	3214996	3235228	3235375	5283	39,34,42	64,81,149	18,19,8	86,99,100	202	124	5.65657e-05	0.00804621	0.272,0.205,0.148	0.114,0.105,0.047	0.12	0	ENSDARG00000015374	st3gal3a	ENSDARG00000015374	741.918	748.489	850.696	796.247	814.439	836.445	ENSDARG00000015374	0.0626624	0.134907	0.464486	0.6423	0.886139
SE	11317	ENSDARG00000021720	col7a1	chr6	-	40195771	40195867	.	.	40191831	40191963	40196206	40196215	11317	47,41,107	0,0,0	25,62,51	1,4,7	220	124	5.66269e-05	0.00804621	1.0,1.0,1.0	0.934,0.897,0.804	0.122	0	ENSDARG00000021720	col7a1	ENSDARG00000021720	952.33	617.089	982.417	862.704	1222.76	1136.71	ENSDARG00000021720	0.336429	0.223578	1.50475	0.132388	0.454994
SE	4126	ENSDARG00000071487	zgc:152948	chr21	-	1613166	1613451	.	.	1609403	1609557	1616735	1616990	4126	2,1,3	0,0,0	1,0,0	0,1,1	409	124	5.79572e-05	0.00817764	1.0,1.0,1.0	1.0,0.0,0.0	0.667	0	ENSDARG00000071487	zgc:152948	ENSDARG00000071487	231.233	220.945	255.209	244.905	273.687	369.479	ENSDARG00000071487	0.329209	0.213196	1.54416	0.122549	0.434546
SE	20264	ENSDARG00000093621	si:dkey-27b3.4	chr10	+	8859075	8859103	.	.	8858602	8858796	8863922	8864221	20264	12,14,8	6,2,1	4,10,5	0,0,0	152	124	6.19347e-05	0.00863817	0.62,0.851,0.867	1.0,1.0,1.0	-0.221	0	ENSDARG00000093621	si:dkey-27b3.4	ENSDARG00000093621	27.3973	35.0398	17.8372	6.15338	18.7608	10.7237	ENSDARG00000093621	-1.15622	0.581799	-1.98731	0.0468877	0.252224
SE	11840	ENSDARG00000077643	lypd6b	chr9	-	23337366	23337450	.	.	23336028	23336151	23340712	23340794	11840	0,1,0	5,8,8	1,5,2	2,2,3	208	124	6.23236e-05	0.00863817	0.0,0.069,0.0	0.23,0.598,0.284	-0.348	0	ENSDARG00000077643	lypd6b	ENSDARG00000077643	326.576	493.477	248.348	370.434	322.244	472.816	ENSDARG00000077643	0.128203	0.274371	0.467264	0.640311	0.885203
SE	15434	ENSDARG00000055679	mto1	chr12	+	14179468	14179708	.	.	14176451	14176558	14179782	14179982	15434	50,53,75	6,4,1	50,60,92	0,0,0	364	124	6.25055e-05	0.00863817	0.74,0.819,0.962	1.0,1.0,1.0	-0.16	0	ENSDARG00000055679	mto1	ENSDARG00000055679	340.822	321.198	251.779	283.056	333.28	434.796	ENSDARG00000055679	0.206971	0.223279	0.926961	0.353947	0.716249
SE	14674	ENSDARG00000011884	MFN1	chr2	-	5421656	5421877	.	.	5418369	5418492	5422694	5422797	14674	28,13,9	27,22,14	29,37,51	5,21,12	345	124	6.37023e-05	0.00874369	0.272,0.175,0.188	0.676,0.388,0.604	-0.344	0	ENSDARG00000011884	MFN1 (1 of many)	ENSDARG00000011884	317.809	305.625	183.86	322.437	440.327	582.977	ENSDARG00000011884	0.742172	0.281954	2.63224	0.0084823	0.083394
SE	20668	ENSDARG00000103456	cyp2aa11	chr23	+	42392373	42392515	.	.	42392117	42392305	42392588	42392857	20668	10,16,27	0,4,5	42,56,52	0,0,0	266	124	6.68388e-05	0.00911221	1.0,0.651,0.716	1.0,1.0,1.0	-0.211	0	ENSDARG00000103456	cyp2aa11	ENSDARG00000103456	177.534	152.812	174.255	92.3007	110.358	136.483	ENSDARG00000103456	-0.568452	0.233313	-2.43644	0.0148328	0.120722
SE	1572	ENSDARG00000008720	lmo3	chr4	+	12621280	12621503	.	.	12616986	12617431	12621931	12622145	1572	35,38,33	117,133,173	11,10,4	82,95,109	347	124	7.63981e-05	0.0103455	0.097,0.093,0.064	0.046,0.036,0.013	0.053	0	ENSDARG00000008720	lmo3	ENSDARG00000008720	1910.14	1868.79	2023.15	1414.05	1596.87	1558.83	ENSDARG00000008720	-0.34445	0.122848	-2.80388	0.00504921	0.0571441
SE	5418	ENSDARG00000021154	NA	chr12	-	3892554	3892643	.	.	3889402	3890734	3892904	3893015	5418	73,93,171	2,0,0	56,66,130	3,5,8	213	124	7.7388e-05	0.0104097	0.955,1.0,1.0	0.916,0.885,0.904	0.083	0	ENSDARG00000021154		ENSDARG00000021154	511.781	483.744	446.615	443.043	473.434	754.555	ENSDARG00000021154	0.214924	0.228649	0.939974	0.347231	0.710307
SE	18554	ENSDARG00000008278	rcor2	chr7	-	24719505	24719628	.	.	24719150	24719207	24724387	24724474	18554	17,40,37	0,1,0	13,8,7	4,1,2	247	124	7.80607e-05	0.0104307	1.0,0.953,1.0	0.62,0.801,0.637	0.298	0	ENSDARG00000008278	rcor2	ENSDARG00000008278	253.151	286.158	292.941	182.14	145.672	114.061	ENSDARG00000008278	-0.919788	0.224517	-4.09674	4.19006e-05	0.0012543
SE	12019	ENSDARG00000075263	ankrd1a	chr17	+	23447160	23447259	.	.	23445723	23445831	23447866	23447965	12019	94,184,89	2,21,1	22,16,40	0,0,0	223	124	8.04221e-05	0.0106134	0.963,0.83,0.98	1.0,1.0,1.0	-0.076	0	ENSDARG00000075263	ankrd1a	ENSDARG00000075263	396.713	1067.74	310.092	148.912	179.883	195.95	ENSDARG00000075263	-1.75623	0.395667	-4.43864	9.05276e-06	0.000345052
SE	6859	ENSDARG00000104740	si:ch211-223g7.6	chr4	-	52396095	52396269	.	.	52392440	52392614	52396415	52396589	6859	14,14,50	4,1,7	8,12,14	0,1,0	298	124	8.04806e-05	0.0106134	0.593,0.853,0.748	1.0,0.833,1.0	-0.213	0	ENSDARG00000104740	si:ch211-223g7.6	ENSDARG00000104740	143.562	121.666	229.139	40.6123	62.9038	33.1458	ENSDARG00000104740	-1.862	0.354244	-5.25625	1.47023e-07	9.97912e-06
SE	12153	ENSDARG00000042829	si:dkey-30j22.1	chr20	-	35689681	35689828	.	.	35689024	35689171	35690645	35690792	12153	0,0,1	1,1,0	4,4,3	1,2,0	271	124	8.50969e-05	0.0111493	0.0,0.0,1.0	0.647,0.478,1.0	-0.375	0	ENSDARG00000042829	si:dkey-30j22.1	ENSDARG00000042829	3041.1	2753.54	2756.53	2841.63	3231.27	3478.36	ENSDARG00000042829	0.160094	0.134639	1.18906	0.234418	0.599023
SE	4358	ENSDARG00000079895	ehbp1l1b	chr10	+	26940185	26940605	.	.	26939498	26939879	26944665	26945847	4358	9,5,4	3,3,0	7,10,15	0,0,1	544	124	8.73238e-05	0.0113673	0.406,0.275,1.0	1.0,1.0,0.774	-0.364	0	ENSDARG00000079895	ehbp1l1b	ENSDARG00000079895	1102.47	1029.78	905.58	994.386	924.797	1103.56	ENSDARG00000079895	-0.00554036	0.149616	-0.0370305	0.970461	0.993152
SE	19275	ENSDARG00000032630	neb	chr9	-	23003191	23003248	.	.	23001410	23001503	23007695	23007800	19275	18,35,25	40,34,63	5,10,0	43,31,27	181	124	8.92151e-05	0.0115391	0.236,0.414,0.214	0.074,0.181,0.0	0.203	0	ENSDARG00000032630	neb	ENSDARG00000032630	36263	29907.4	33022.1	45031.7	44506.1	36949.8	ENSDARG00000032630	0.350686	0.143435	2.44491	0.0144888	0.118782
SE	7768	ENSDARG00000101469	si:dkey-56m15.2	chr4	+	53133906	53134080	.	.	53133425	53133599	53135962	53136136	7768	14,5,4	6,1,10	2,1,3	1,0,0	298	124	9.15033e-05	0.0117596	0.493,0.675,0.143	0.454,1.0,1.0	-0.381	0	ENSDARG00000101469	si:dkey-56m15.2	ENSDARG00000101469	78.9042	48.6664	105.651	30.7669	32.0037	30.2212	ENSDARG00000101469	-1.33362	0.383545	-3.47708	0.000506897	0.00968945
SE	19091	ENSDARG00000095432	BX323074.2	chr24	+	1380291	1380334	.	.	1379634	1379689	1380995	1381046	19091	30,41,67	0,2,1	31,42,51	8,6,3	167	124	9.51517e-05	0.0121511	1.0,0.938,0.98	0.742,0.839,0.927	0.137	0	ENSDARG00000095432	BX323074.2	ENSDARG00000095432	149.041	99.2794	149.558	182.14	220.715	199.85	ENSDARG00000095432	0.597728	0.236379	2.52868	0.0114491	0.101746
SE	7831	ENSDARG00000069102	zgc:112962	chr8	-	21022162	21022183	.	.	21021931	21022048	21024883	21024928	7831	31,24,30	25,33,37	4,3,3	0,2,0	145	124	9.71907e-05	0.0122865	0.515,0.383,0.409	1.0,0.562,1.0	-0.418	0	ENSDARG00000069102	zgc:112962	ENSDARG00000069102	570.959	617.089	638.022	851.628	896.104	943.682	ENSDARG00000069102	0.558877	0.13447	4.15616	3.23647e-05	0.00101807
SE	13078	ENSDARG00000097907	CU928083.1	chr4	-	3384656	3384803	.	.	3382994	3383418	3391521	3391723	13078	47,38,16	1,5,4	5,6,7	0,0,0	271	124	9.74296e-05	0.0122865	0.956,0.777,0.647	1.0,1.0,1.0	-0.207	0	ENSDARG00000097907	CU928083.1	ENSDARG00000097907	73.4247	58.3996	19.2093	11.0761	7.72503	11.6985	ENSDARG00000097907	-2.29562	0.593096	-3.87057	0.000108581	0.00275357
SE	704	ENSDARG00000043313	ank2b	chr7	-	57589509	57589601	.	.	57583733	57585094	57589775	57589964	704	164,136,226	398,409,549	196,163,175	299,288,260	216	124	0.000102024	0.0127859	0.191,0.16,0.191	0.273,0.245,0.279	-0.085	0	ENSDARG00000043313	ank2b	ENSDARG00000043313	18575.4	15283.2	13663.3	16050.5	14547.3	12521.3	ENSDARG00000043313	-0.140222	0.1675	-0.837143	0.402512	0.754716
SE	17871	ENSDARG00000069265	matn3b	chr13	-	32497811	32497943	.	.	32497408	32497510	32499513	32500089	17871	14,16,54	31,48,72	7,14,8	37,62,60	256	124	0.000105708	0.0131563	0.179,0.139,0.266	0.084,0.099,0.061	0.113	0	ENSDARG00000069265	matn3b	ENSDARG00000069265	197.26	230.679	222.279	189.524	284.723	236.895	ENSDARG00000069265	0.129512	0.213196	0.60748	0.543533	0.839984
SE	11816	ENSDARG00000039411	cep68	chr13	-	24297918	24297942	.	.	24295091	24295474	24298499	24298616	11816	4,4,2	16,8,15	0,0,0	8,13,23	148	124	0.000106283	0.0131563	0.173,0.295,0.1	0.0,0.0,0.0	0.189	0	ENSDARG00000039411	cep68	ENSDARG00000039411	299.178	300.758	283.337	166.141	180.986	289.539	ENSDARG00000039411	-0.467955	0.24335	-1.92297	0.0544834	0.275565
SE	20158	ENSDARG00000037122	NA	chr14	+	29241978	29242188	.	.	29132870	29133798	29268930	29269168	20158	25,21,20	5,3,3	25,24,20	2,0,0	334	124	0.000110274	0.0135671	0.65,0.722,0.712	0.823,1.0,1.0	-0.246	0	ENSDARG00000037122		ENSDARG00000037122	1429.04	1353.9	895.289	1538.35	953.49	758.455	ENSDARG00000037122	-0.178482	0.277531	-0.643107	0.520155	0.827856
SE	11658	ENSDARG00000095170	lrrfip1b	chr6	-	15413792	15413885	.	.	15410894	15411027	15414046	15414139	11658	44,48,77	3,2,7	45,31,36	9,10,12	217	124	0.000113699	0.0139037	0.893,0.932,0.863	0.741,0.639,0.632	0.225	0	ENSDARG00000095170	lrrfip1b	ENSDARG00000095170	958.905	762.115	800.615	846.705	817.75	861.792	ENSDARG00000095170	0.00383846	0.148447	0.0258575	0.979371	0.994653
SE	9572	ENSDARG00000021979	mical3a	chr18	+	10942805	10942837	.	.	10939280	10939348	10945568	10945668	9572	5,3,7	11,7,15	0,2,0	10,6,9	156	124	0.000118113	0.0143564	0.265,0.254,0.271	0.0,0.209,0.0	0.194	0	ENSDARG00000021979	mical3a	ENSDARG00000021979	3187.95	2521.89	2467.02	2717.33	2538.23	1836.67	ENSDARG00000021979	-0.205352	0.192531	-1.06659	0.286156	0.655206
SE	9827	ENSDARG00000101557	scarb1	chr10	+	44893834	44893873	.	.	44891576	44891723	44899018	44901520	9827	38,31,54	37,37,77	74,64,83	29,31,59	163	124	0.000121975	0.0147371	0.439,0.389,0.348	0.66,0.611,0.517	-0.204	0	ENSDARG00000101557	scarb1	ENSDARG00000101557	1484.93	1488.22	1529.88	2441.66	2223.71	2289.01	ENSDARG00000101557	0.62661	0.114625	5.4666	4.58755e-08	3.55046e-06
SE	9719	ENSDARG00000074085	si:ch1073-188e1.1	chr22	-	6758790	6759126	.	.	6755785	6756151	6762766	6762806	9719	29,51,90	2,3,4	58,64,83	0,0,0	460	124	0.000125811	0.01511	0.796,0.821,0.858	1.0,1.0,1.0	-0.175	0	ENSDARG00000074085	si:ch1073-188e1.1	ENSDARG00000074085	281.644	327.038	288.825	395.047	382.941	413.348	ENSDARG00000074085	0.409291	0.158152	2.58796	0.0096547	0.0914153
SE	4154	ENSDARG00000074531	spag9a	chr3	-	18197224	18197236	.	.	18193062	18193120	18199532	18199654	4154	91,102,112	16,11,27	64,55,58	23,26,27	136	124	0.000133921	0.0159889	0.838,0.894,0.791	0.717,0.659,0.662	0.162	0	ENSDARG00000074531	spag9a	ENSDARG00000074531	2396.71	1934.97	1654.74	2054	1916.91	1746.98	ENSDARG00000074531	-0.0656299	0.173607	-0.378038	0.705402	0.911236
SE	10889	ENSDARG00000092464	si:dkeyp-20g2.1	chr5	-	22973150	22973258	.	.	22969690	22969785	22975761	22975837	10889	29,17,33	2,0,0	8,18,22	2,1,7	232	124	0.000135581	0.0160131	0.886,1.0,1.0	0.681,0.906,0.627	0.224	0	ENSDARG00000092464	si:dkeyp-20g2.1	ENSDARG00000092464	149.041	109.986	134.465	82.4553	100.425	113.086	ENSDARG00000092464	-0.406067	0.249425	-1.62801	0.103522	0.398135
SE	19593	ENSDARG00000035332	c10h21orf59	chr10	+	33630315	33630475	.	.	33629977	33630051	33632530	33632698	19593	80,104,144	8,1,6	68,43,79	0,0,0	284	124	0.000135711	0.0160131	0.814,0.978,0.913	1.0,1.0,1.0	-0.098	0	ENSDARG00000035332	c10h21orf59	ENSDARG00000035332	313.425	347.478	358.802	216.599	204.162	259.318	ENSDARG00000035332	-0.583886	0.181262	-3.22122	0.00127644	0.0201258
SE	13885	ENSDARG00000103435	sorbs1	chr13	+	23039526	23039601	.	.	23039320	23039381	23042851	23042881	13885	60,83,110	7,8,4	52,50,59	0,2,0	199	124	0.000138258	0.0162188	0.842,0.866,0.945	1.0,0.94,1.0	-0.096	0	ENSDARG00000103435	sorbs1	ENSDARG00000103435	4643.29	3906.94	4068.93	4251.99	4526.87	4110.09	ENSDARG00000103435	0.030692	0.127873	0.240018	0.810316	0.949188
SE	17230	ENSDARG00000045951	kat5b	chr5	-	66067069	66067138	.	.	66065295	66065469	66067284	66067421	17230	72,79,103	7,12,26	104,99,115	4,6,6	193	124	0.000139638	0.016286	0.869,0.809,0.718	0.944,0.914,0.925	-0.129	0	ENSDARG00000045951	kat5b	ENSDARG00000045951	684.932	753.355	750.533	771.634	771.4	825.722	ENSDARG00000045951	0.113568	0.131428	0.86411	0.387527	0.743061
SE	5855	ENSDARG00000098647	ankdd1a	chr7	+	13344503	13344602	.	.	13341637	13341736	13350183	13350282	5855	25,12,40	5,2,3	21,21,18	1,0,0	223	124	0.000141661	0.016427	0.735,0.769,0.881	0.921,1.0,1.0	-0.179	0	ENSDARG00000098647	ankdd1a	ENSDARG00000098647	201.644	202.452	248.348	251.058	228.44	261.267	ENSDARG00000098647	0.179195	0.188198	0.952164	0.341014	0.705267
SE	16744	ENSDARG00000020345	clasp2	chr19	+	43196729	43196771	.	.	43195290	43195458	43197456	43197564	16744	102,128,128	20,13,18	86,70,81	4,1,5	166	124	0.00014984	0.0172761	0.792,0.88,0.842	0.941,0.981,0.924	-0.111	0	ENSDARG00000020345	clasp2	ENSDARG00000020345	4358.36	4586.32	3311.54	3795.41	2835.09	2496.66	ENSDARG00000020345	-0.425317	0.203055	-2.09459	0.0362073	0.215453
SE	3901	ENSDARG00000063634	hpse	chr21	+	19317982	19318107	.	.	19317505	19317620	19319798	19319951	3901	44,88,102	5,3,7	132,139,198	1,3,0	249	124	0.000153581	0.0176068	0.814,0.936,0.879	0.985,0.958,1.0	-0.105	0	ENSDARG00000063634	hpse	ENSDARG00000063634	189.589	220.945	238.744	444.274	435.913	517.66	ENSDARG00000063634	1.10304	0.177846	6.20224	5.56647e-10	6.51175e-08
SE	11467	ENSDARG00000053665	gabrg2	chr21	-	41899555	41899579	.	.	41890251	41890828	41906900	41907106	11467	7,12,4	0,6,3	1,2,1	0,0,0	148	124	0.000154674	0.017632	1.0,0.626,0.528	1.0,1.0,1.0	-0.282	0	ENSDARG00000053665	gabrg2	ENSDARG00000053665	836.165	762.115	752.591	877.472	870.722	829.621	ENSDARG00000053665	0.133623	0.129597	1.03106	0.302511	0.671086
SE	8012	ENSDARG00000105844	BX470214.1	chr13	-	17561321	17561371	.	.	17560364	17560472	17562532	17562827	8012	19,20,42	0,0,7	13,17,15	8,9,4	174	124	0.000155919	0.0176631	1.0,1.0,0.81	0.537,0.574,0.728	0.324	0	ENSDARG00000105844	BX470214.1	ENSDARG00000105844	325.48	227.759	393.104	290.44	314.519	284.664	ENSDARG00000105844	-0.0920374	0.229184	-0.401588	0.687987	0.903962
SE	4791	ENSDARG00000045976	sidt2	chr15	+	47057652	47057709	.	.	47056721	47056799	47057948	47058064	4791	16,19,45	104,95,178	9,11,7	97,109,139	181	124	0.000164927	0.0184874	0.095,0.121,0.148	0.06,0.065,0.033	0.069	0	ENSDARG00000045976	sidt2	ENSDARG00000045976	1812.6	1549.54	1877.02	1852.17	1801.04	1723.58	ENSDARG00000045976	0.0368561	0.134116	0.274807	0.783465	0.939544
SE	1506	ENSDARG00000010408	igsf9b	chr8	-	4800159	4800363	.	.	4797694	4799269	4800886	4801062	1506	72,55,92	7,0,5	26,26,37	0,0,0	328	124	0.000168654	0.0188007	0.795,1.0,0.874	1.0,1.0,1.0	-0.11	0	ENSDARG00000010408	igsf9b	ENSDARG00000010408	1070.69	926.607	962.521	690.409	700.771	718.485	ENSDARG00000010408	-0.487548	0.133286	-3.65791	0.000254278	0.0056276
SE	20872	ENSDARG00000022218	uck1	chr21	-	4072847	4072944	.	.	4068070	4068213	4075440	4075600	20872	38,45,60	4,5,3	48,57,32	0,1,0	221	124	0.000170638	0.0189173	0.842,0.835,0.918	1.0,0.97,1.0	-0.125	0	ENSDARG00000022218	uck1	ENSDARG00000022218	172.055	187.852	165.337	246.135	212.99	185.227	ENSDARG00000022218	0.293429	0.200702	1.46201	0.143739	0.474594
SE	5646	ENSDARG00000078842	tns1a	chr6	-	18716591	18716618	.	.	18714453	18714601	18723121	18723205	5646	48,40,57	54,44,81	62,106,75	45,46,49	151	124	0.000187092	0.0206281	0.422,0.427,0.366	0.531,0.654,0.557	-0.176	0	ENSDARG00000078842	tns1a	ENSDARG00000078842	3605.48	3170.13	3406.21	4008.31	3836.03	3180.05	ENSDARG00000078842	0.11451	0.142729	0.802286	0.422388	0.768569
SE	11060	ENSDARG00000074730	pkmyt1	chr12	-	14956873	14957046	.	.	14954407	14954622	14960086	14960193	11060	54,88,88	0,0,0	77,62,102	4,3,5	297	124	0.000208763	0.0228925	1.0,1.0,1.0	0.889,0.896,0.895	0.107	0	ENSDARG00000074730	pkmyt1	ENSDARG00000074730	379.178	379.598	334.79	443.043	398.391	475.74	ENSDARG00000074730	0.271026	0.160743	1.68609	0.091779	0.374024
SE	9104	ENSDARG00000071667	si:dkey-222f2.7	chr22	+	5845609	5845663	.	.	5841537	5841798	5845792	5846231	9104	2,0,16	4,1,4	8,5,6	1,0,1	178	124	0.000219341	0.0237938	0.258,0.0,0.736	0.848,1.0,0.807	-0.554	0	ENSDARG00000071667	si:dkey-222f2.7	ENSDARG00000071667	48.2192	24.3332	60.372	34.4589	41.9359	44.8444	ENSDARG00000071667	-0.138239	0.419107	-0.329841	0.74152	0.92587
SE	1726	ENSDARG00000099194	CABZ01058261.1	chr25	+	3534684	3534702	.	.	3533827	3533965	3536673	3536783	1726	11,19,25	5,5,9	4,12,14	12,12,19	142	124	0.00022118	0.023865	0.658,0.768,0.708	0.225,0.466,0.392	0.35	0	ENSDARG00000099194	CABZ01058261.1	ENSDARG00000099194	158.904	134.319	233.255	147.681	180.986	202.775	ENSDARG00000099194	0.0098584	0.267475	0.0368572	0.970599	0.993174
SE	14237	ENSDARG00000108952	CABZ01038493.1	chr3	-	58155780	58155918	.	.	58154787	58155106	58156315	58156487	14237	2,3,0	5,4,12	11,35,20	15,16,17	262	124	0.000227811	0.0244497	0.159,0.262,0.0	0.258,0.509,0.358	-0.235	0	ENSDARG00000108952	CABZ01038493.1	ENSDARG00000108952	15.3425	7.78662	19.8953	30.7669	54.0752	66.2917	ENSDARG00000108952	1.79984	0.498633	3.60956	0.000306718	0.00656496
SE	1925	ENSDARG00000100473	kndc1	chr13	-	50401766	50401842	.	.	50400569	50400726	50404091	50404169	1925	1,0,1	1,4,5	0,3,3	1,1,0	200	124	0.000245931	0.0262547	0.383,0.0,0.11	0.0,0.65,1.0	-0.386	0	ENSDARG00000100473	kndc1	ENSDARG00000100473	178.63	139.186	95.3603	139.066	144.568	77.9902	ENSDARG00000100473	-0.189835	0.329865	-0.575493	0.564958	0.852488
SE	14214	ENSDARG00000101388	si:ch211-171l17.14	chr4	-	68029274	68029388	.	.	68026590	68028486	68030423	68030537	14214	6,3,22	7,0,3	5,13,15	0,0,0	238	124	0.000253696	0.0269412	0.309,1.0,0.793	1.0,1.0,1.0	-0.299	0	ENSDARG00000101388	si:ch211-171l17.14	ENSDARG00000101388	38.3562	47.693	57.6278	190.755	203.058	232.996	ENSDARG00000101388	2.11076	0.251268	8.40047	4.4471e-17	1.62081e-14
SE	11423	ENSDARG00000024829	tnw	chr2	-	35535640	35535904	.	.	35535184	35535315	35541898	35542162	11423	425,544,917	34,35,57	277,245,386	33,45,42	388	124	0.000269103	0.0284277	0.8,0.832,0.837	0.728,0.635,0.746	0.12	0	ENSDARG00000024829	tnw	ENSDARG00000024829	6684.94	5977.2	7592.46	7272.07	8178.6	7588.45	ENSDARG00000024829	0.185671	0.139497	1.331	0.183188	0.53386
SE	8014	ENSDARG00000105844	BX470214.1	chr13	-	17562026	17562117	.	.	17560364	17560472	17562532	17562827	8014	86,62,155	0,0,7	49,70,76	8,9,4	215	124	0.000292683	0.0307576	1.0,1.0,0.927	0.779,0.818,0.916	0.138	0	ENSDARG00000105844	BX470214.1	ENSDARG00000105844	325.48	227.759	393.104	290.44	314.519	284.664	ENSDARG00000105844	-0.0920374	0.229184	-0.401588	0.687987	0.903962
SE	7941	ENSDARG00000004877	rock2b	chr20	-	33780850	33780942	.	.	33754820	33754914	33783439	33783501	7941	77,62,183	2,6,9	53,70,67	0,1,0	216	124	0.00029569	0.0309126	0.957,0.856,0.921	1.0,0.976,1.0	-0.081	0	ENSDARG00000004877	rock2b	ENSDARG00000004877	1785.21	1541.75	1740.5	1546.96	1578.11	1599.77	ENSDARG00000004877	-0.100926	0.124682	-0.809472	0.418244	0.76625
SE	700	ENSDARG00000014914	lamp2	chr14	-	33135576	33135712	.	.	33133918	33134070	33136631	33136802	700	324,398,581	80,137,167	274,329,472	141,161,188	260	124	0.000326485	0.033782	0.659,0.581,0.624	0.481,0.494,0.545	0.115	0	ENSDARG00000014914	lamp2	ENSDARG00000014914	4374.8	4401.39	4164.29	4489.51	4259.8	4387.93	ENSDARG00000014914	0.0218927	0.106142	0.206258	0.836589	0.956226
SE	4621	ENSDARG00000006568	kcnmb2	chr2	+	8024572	8024659	.	.	8020362	8020476	8028012	8028183	4621	25,19,62	2,0,9	33,27,47	0,1,0	211	124	0.000328602	0.0338276	0.88,1.0,0.802	1.0,0.941,1.0	-0.086	0	ENSDARG00000006568	kcnmb2	ENSDARG00000006568	82.1919	49.6397	98.1044	105.838	90.4932	92.6134	ENSDARG00000006568	0.321715	0.311925	1.03139	0.302359	0.67087
SE	3872	ENSDARG00000015273	alpi.1	chr22	+	38778859	38778975	.	.	38776665	38776785	38780893	38781068	3872	24,41,65	2,0,0	26,45,35	2,6,3	240	124	0.00033683	0.0344986	0.861,1.0,1.0	0.87,0.795,0.858	0.113	0	ENSDARG00000015273	alpi.1	ENSDARG00000015273	172.055	165.466	166.023	143.989	187.608	193.026	ENSDARG00000015273	0.0628668	0.206819	0.303969	0.761151	0.932472
SE	6390	ENSDARG00000027491	uros	chr12	-	48752086	48752185	.	.	48749947	48751888	48752688	48752774	6390	149,108,191	11,10,10	165,181,243	0,6,5	223	124	0.000347273	0.0353885	0.883,0.857,0.914	1.0,0.944,0.964	-0.085	0	ENSDARG00000027491	uros	ENSDARG00000027491	763.836	574.263	659.289	857.781	802.3	1066.52	ENSDARG00000027491	0.450264	0.182146	2.47199	0.0134362	0.11279
SE	21314	ENSDARG00000079227	plekhs1	chr12	-	30404132	30404222	.	.	30402925	30403055	30404408	30404465	21314	54,12,35	10,19,68	26,51,16	2,10,0	214	124	0.000351959	0.0356084	0.758,0.268,0.23	0.883,0.747,1.0	-0.458	0	ENSDARG00000079227	plekhs1	ENSDARG00000079227	337.535	181.039	279.906	114.453	227.337	89.6888	ENSDARG00000079227	-0.888425	0.362036	-2.45397	0.0141289	0.116676
SE	11065	ENSDARG00000044895	fmoda	chr11	-	20868616	20869519	.	.	20865326	20866274	20871140	20871205	11065	631,743,1120	0,1,3	658,735,1014	8,9,5	1027	124	0.00035296	0.0356084	1.0,0.989,0.978	0.909,0.908,0.961	0.063	0	ENSDARG00000044895	fmoda	ENSDARG00000044895	1970.41	2036.2	2470.45	2663.18	2953.17	3592.42	ENSDARG00000044895	0.507403	0.169357	2.99605	0.00273504	0.0365031
SE	1224	ENSDARG00000009499	syne1a	chr20	+	26450143	26450212	.	.	26449721	26450022	26452295	26452399	1224	157,170,173	26,16,21	141,139,104	10,6,2	193	124	0.000357261	0.035863	0.795,0.872,0.841	0.901,0.937,0.971	-0.1	0	ENSDARG00000009499	syne1a	ENSDARG00000009499	7123.29	6066.75	5327.14	7190.84	5893.1	3719.16	ENSDARG00000009499	-0.140193	0.237629	-0.589966	0.555213	0.847515
SE	11162	ENSDARG00000102693	BX005336.1	chr7	-	21527667	21528073	.	.	21519256	21519888	21538790	21538871	11162	4,5,12	1,3,1	6,3,6	0,0,0	530	124	0.000373644	0.0373218	0.483,0.281,0.737	1.0,1.0,1.0	-0.5	0	ENSDARG00000102693	BX005336.1	ENSDARG00000102693	39.4521	70.0796	22.6395	59.0725	64.0074	55.568	ENSDARG00000102693	0.444951	0.431706	1.03068	0.30269	0.671145
SE	20403	ENSDARG00000002816	rasgrf2b	chr5	+	50906160	50906286	.	.	50901444	50901860	50909587	50909677	20403	59,54,37	1,0,0	41,41,32	5,5,0	250	124	0.000406024	0.0401955	0.967,1.0,1.0	0.803,0.803,1.0	0.12	0	ENSDARG00000002816	rasgrf2b	ENSDARG00000002816	873.425	657.969	439.755	758.097	737.189	362.655	ENSDARG00000002816	-0.0848316	0.316251	-0.268242	0.788513	0.941275
SE	6515	ENSDARG00000086033	tspan5a	chr7	-	69365941	69366018	.	.	69364942	69364977	69369334	69369396	6515	25,30,34	46,65,91	7,11,7	54,32,61	201	124	0.000406397	0.0401955	0.251,0.222,0.187	0.074,0.175,0.066	0.115	0	ENSDARG00000086033	tspan5a	ENSDARG00000086033	371.507	391.278	447.987	417.199	390.666	330.484	ENSDARG00000086033	-0.092957	0.174328	-0.53323	0.593875	0.865526
SE	3812	ENSDARG00000089871	jcada	chr12	+	23665091	23669101	.	.	23662929	23663406	23672671	23675347	3812	402,412,566	4,0,5	366,426,495	0,0,1	4134	124	0.000414551	0.0408019	0.751,1.0,0.772	1.0,1.0,0.937	-0.138	0	ENSDARG00000089871	jcada	ENSDARG00000089871	2926.03	2764.25	2788.09	2974.54	3003.93	3116.68	ENSDARG00000089871	0.101592	0.108164	0.939241	0.347607	0.710639
SE	21499	ENSDARG00000004158	tmem63c	chr17	+	44797946	44798062	.	.	44785678	44785846	44808175	44808250	21499	130,120,123	0,0,1	70,54,82	7,3,2	240	124	0.000430154	0.0421321	1.0,1.0,0.985	0.838,0.903,0.955	0.096	0	ENSDARG00000004158	tmem63c	ENSDARG00000004158	781.371	799.102	695.65	558.727	534.131	518.635	ENSDARG00000004158	-0.497479	0.140244	-3.54724	0.00038929	0.00786168
SE	15184	ENSDARG00000008494	myl6	chr6	-	39885968	39886004	.	.	39876646	39877055	39886096	39886174	15184	97,87,116	199,232,411	29,45,84	205,255,291	160	124	0.000434214	0.0423243	0.274,0.225,0.179	0.099,0.12,0.183	0.092	0	ENSDARG00000008494	myl6	ENSDARG00000008494	1265.75	1330.54	1503.12	1250.37	1340.85	1586.13	ENSDARG00000008494	0.0270042	0.153834	0.175542	0.860654	0.963571
SE	17060	ENSDARG00000069250	uacaa	chr18	+	20080291	20080470	.	.	20077124	20077231	20081555	20081590	17060	85,184,174	8,12,10	106,146,186	3,2,3	303	124	0.000439636	0.0425552	0.813,0.863,0.877	0.935,0.968,0.962	-0.104	0	ENSDARG00000069250	uacaa	ENSDARG00000069250	529.316	675.489	576.964	574.726	623.521	663.892	ENSDARG00000069250	0.0642039	0.160579	0.399828	0.689283	0.904111
SE	9865	ENSDARG00000054723	NA	chr20	+	34735817	34735908	.	.	34735499	34735546	34739756	34741201	9865	73,92,83	77,63,124	27,36,65	97,94,99	215	124	0.000440801	0.0425552	0.353,0.457,0.279	0.138,0.181,0.275	0.165	0	ENSDARG00000054723		ENSDARG00000054723	4695.89	4008.16	4407.15	4611.34	4302.84	4576.08	ENSDARG00000054723	0.0411771	0.121716	0.338304	0.735134	0.92278
SE	15546	ENSDARG00000006124	kdm5c	chr8	+	36965784	36965841	.	.	36962353	36962488	36967850	36967971	15546	125,182,232	60,92,112	171,169,194	52,46,54	181	124	0.000453691	0.0432105	0.588,0.575,0.587	0.693,0.716,0.711	-0.123	0	ENSDARG00000006124	kdm5c	ENSDARG00000006124	4665.21	4317.68	4449	4735.64	4354.71	3796.17	ENSDARG00000006124	-0.0599836	0.133686	-0.448688	0.653657	0.891021
SE	14684	ENSDARG00000025549	ndufaf1	chr13	+	33116646	33116707	.	.	33115724	33115979	33117707	33118269	14684	3,5,2	21,36,61	7,11,10	12,25,46	185	124	0.000455236	0.0432105	0.087,0.085,0.022	0.281,0.228,0.127	-0.147	0	ENSDARG00000025549	ndufaf1	ENSDARG00000025549	1556.17	1657.58	1758.33	1452.2	1481	1707.99	ENSDARG00000025549	-0.099413	0.135082	-0.735944	0.461765	0.792604
SE	18349	ENSDARG00000005626	si:ch211-133l11.10	chr1	-	53326365	53326424	.	.	53323215	53323769	53327800	53328011	18349	16,19,16	0,0,0	11,11,13	0,3,5	183	124	0.000455684	0.0432105	1.0,1.0,1.0	1.0,0.713,0.638	0.216	0	ENSDARG00000005626	si:ch211-133l11.10	ENSDARG00000005626	36.1644	57.4263	28.8139	38.151	58.4895	55.568	ENSDARG00000005626	0.325978	0.393336	0.828752	0.407245	0.758224
SE	4123	ENSDARG00000033587	CABZ01088134.1	chr20	+	1983517	1983615	.	.	1980824	1980960	1985202	1985334	4123	17,6,47	3,0,6	8,1,3	0,0,0	222	124	0.000456155	0.0432105	0.76,1.0,0.814	1.0,1.0,1.0	-0.142	0	ENSDARG00000033587	CABZ01088134.1	ENSDARG00000033587	44.9315	25.3065	104.965	13.5374	12.1393	8.7739	ENSDARG00000033587	-2.36405	0.592752	-3.98826	6.656e-05	0.00183257
SE	19610	ENSDARG00000075608	mical2a	chr7	+	65391021	65391099	.	.	65387580	65387688	65402797	65402902	19610	5,3,1	4,1,4	6,2,2	1,0,1	202	124	0.000460284	0.0433979	0.434,0.648,0.133	0.786,1.0,0.551	-0.374	0	ENSDARG00000075608	mical2a	ENSDARG00000075608	431.781	392.251	391.046	439.351	491.091	402.625	ENSDARG00000075608	0.134241	0.158916	0.844725	0.398264	0.750831
SE	12338	ENSDARG00000070560	nap1l4a	chr25	-	23484095	23484142	.	.	23481501	23481661	23485517	23485553	12338	1,4,8	2,6,8	4,6,18	2,1,2	171	124	0.000463789	0.043525	0.266,0.326,0.42	0.592,0.813,0.867	-0.42	0	ENSDARG00000070560	nap1l4a	ENSDARG00000070560	3606.58	4527.92	4573.86	5307.91	4856.84	5368.65	ENSDARG00000070560	0.289295	0.144292	2.00493	0.0449709	0.24582
SE	17964	ENSDARG00000013422	slc8a1a	chr11	-	30313240	30313344	.	.	30302922	30303050	30352400	30354255	17964	3,0,0	0,2,1	4,4,2	0,0,0	228	124	0.000487836	0.0455697	1.0,0.0,0.0	1.0,1.0,1.0	-0.667	0	ENSDARG00000013422	slc8a1a	ENSDARG00000013422	244.384	344.558	246.976	289.209	268.169	213.498	ENSDARG00000013422	-0.117913	0.222235	-0.530581	0.595709	0.866169
SE	9701	ENSDARG00000007302	sh3gl3b	chr25	+	19434085	19434118	.	.	19433872	19433988	19434222	19434297	9701	91,117,93	2,19,23	75,66,116	26,20,45	157	124	0.00050641	0.0470868	0.973,0.829,0.762	0.695,0.723,0.671	0.158	0	ENSDARG00000007302	sh3gl3b	ENSDARG00000007302	531.507	663.809	477.487	745.79	699.667	833.521	ENSDARG00000007302	0.447892	0.178249	2.51273	0.01198	0.104398
SE	17707	ENSDARG00000091902	b3gnt2b	chr17	+	24057133	24057244	.	.	24055608	24055730	24059773	24060330	17707	15,12,22	86,75,119	2,6,7	79,98,97	235	124	0.000510115	0.0472137	0.084,0.078,0.089	0.013,0.031,0.037	0.057	0	ENSDARG00000091902	b3gnt2b	ENSDARG00000091902	1377.54	1111.54	1249.97	1113.76	1366.23	1348.26	ENSDARG00000091902	0.0347779	0.155784	0.223245	0.823345	0.953009
SE	14581	ENSDARG00000078441	ppip5k2	chr10	-	6857945	6858119	.	.	6850932	6851005	6866030	6866201	14581	52,40,81	33,37,46	68,85,102	27,14,30	298	124	0.000517308	0.0476608	0.396,0.31,0.423	0.512,0.716,0.586	-0.228	0	ENSDARG00000078441	ppip5k2	ENSDARG00000078441	1830.14	1927.19	1715.8	1826.32	1895.94	1677.76	ENSDARG00000078441	-0.0192352	0.125725	-0.152995	0.878403	0.969363
SE	15809	ENSDARG00000102291	eef1da	chr2	+	51290907	51290973	.	.	51275083	51275204	51291430	51291518	15809	3126,2364,4654	3993,4241,6640	2026,2217,3523	4247,5050,6720	190	124	0.000523809	0.0480404	0.338,0.267,0.314	0.237,0.223,0.255	0.068	0	ENSDARG00000102291	eef1da	ENSDARG00000102291	25479.5	22302.8	25397.4	25335.9	27104.9	34433.7	ENSDARG00000102291	0.24752	0.158353	1.56309	0.118031	0.426085

## Sheet: G3
Misspliced genes in each sibling-mutant pair identified by RNA-seq. Genes highlighted in red are the genes showing a difference in both expression level and splicing.
AS	ID	GeneID	geneSymbol	chr	strand	1stExonStart_0base	1stExonEnd	2ndExonStart_0base	2ndExonEnd	upstreamES	upstreamEE	downstreamES	downstreamEE	ID	IJC_SAMPLE_1	SJC_SAMPLE_1	IJC_SAMPLE_2	SJC_SAMPLE_2	IncFormLen	SkipFormLen	PValue	FDR	IncLevel1	IncLevel2	IncLevelDifference	position_diff	GeneID	geneSymbol	GeneID	WT1	WT2	WT3	Mut1	Mut2	Mut3	GeneID	log2FoldChange	lfcSE	stat	pvalue	padj
A3SS	154	ENSDARG00000006200	eif4g1a	chr2	+	17150299	17150451	.	.	17150302	17150451	17145850	17146033	154	1,6,1	0,0,0	2,1,2	4,4,2	153	150	5.52487e-11	8.92819e-08	1.0,1.0,1.0	0.329,0.197,0.495	0.66	3	ENSDARG00000006200	eif4g1a	ENSDARG00000006200	11352.3	10442.7	8375.93	10533.6	9985.01	8847.56	ENSDARG00000006200	-0.0389353	0.142959	-0.272353	0.785351	0.960795
A3SS	1766	ENSDARG00000040607	rtfdc1	chr6	+	56148115	56148205	.	.	56148118	56148205	56136395	56136447	1766	28,70,87	364,399,358	147,140,133	328,394,338	153	150	3.84123e-09	3.10372e-06	0.07,0.147,0.192	0.305,0.258,0.278	-0.144	3	ENSDARG00000040607	rtfdc1	ENSDARG00000040607	3567.19	3213.12	3420.12	3110.6	3062.42	3311.56	ENSDARG00000040607	-0.104718	0.0897964	-1.16617	0.243545	0.76461
A3SS	366	ENSDARG00000103634	si:ch73-329n5.6	chr12	-	43970614	43970724	.	.	43970614	43970693	43970858	43970957	366	132,120,115	23,38,32	418,365,221	30,24,25	181	150	2.5003e-08	1.34683e-05	0.826,0.724,0.749	0.92,0.926,0.88	-0.142	31	ENSDARG00000103634	si:ch73-329n5.6	ENSDARG00000103634	1592.61	1018.11	1080.27	3231.79	2578.84	1922.14	ENSDARG00000103634	1.06777	0.231754	4.60736	4.07813e-06	0.000384919
A3SS	1292	ENSDARG00000022493	rad21l1	chr8	+	49148389	49148497	.	.	49148392	49148497	49147636	49147785	1292	0,0,1	2,2,3	3,5,10	2,2,4	153	150	6.20826e-07	0.000250814	0.0,0.0,0.246	0.595,0.71,0.71	-0.59	3	ENSDARG00000022493	rad21l1	ENSDARG00000022493	11.198	17.7469	20.9013	23.8712	20.4332	20.6788	ENSDARG00000022493	0.372048	0.445869	0.834433	0.404037	0.858813
A3SS	1381	ENSDARG00000017163	sinup	chr4	-	20455629	20455712	.	.	20455629	20455681	20456302	20456446	1381	0,0,1	2,3,0	4,1,1	2,0,0	181	150	9.17909e-07	0.000296668	0.0,0.0,1.0	0.624,1.0,1.0	-0.541	31	ENSDARG00000017163	sinup	ENSDARG00000017163	1.24423	0	2.20014	1.83625	0.851382	0	ENSDARG00000017163	-0.319272	2.01285	-0.158616	0.873971	NA
A3SS	1858	ENSDARG00000033760	pmelb	chr23	+	35590810	35590904	.	.	35590813	35590904	35590518	35590724	1858	8,28,6	0,0,0	38,49,25	7,6,4	153	150	1.4909e-05	0.0040155	1.0,1.0,1.0	0.842,0.889,0.86	0.136	3	ENSDARG00000033760	pmelb	ENSDARG00000033760	89.5842	188.678	88.0056	306.653	326.079	238.298	ENSDARG00000033760	1.24328	0.309699	4.01449	5.95752e-05	0.00395567
A3SS	1168	ENSDARG00000076055	rpgrip1	chr24	-	7724080	7724123	.	.	7724080	7724117	7724203	7724548	1168	29,44,56	22,49,26	15,23,16	32,45,45	156	150	4.24851e-05	0.00980799	0.559,0.463,0.674	0.311,0.33,0.255	0.267	6	ENSDARG00000076055	rpgrip1	ENSDARG00000076055	930.68	1051.74	1189.18	646.358	800.299	865.555	ENSDARG00000076055	-0.456541	0.15771	-2.89481	0.00379388	0.0991594
A3SS	1331	ENSDARG00000019950	carf	chr9	+	13274995	13275323	.	.	13275019	13275323	13273089	13273202	1331	32,31,37	91,101,122	21,13,16	121,136,115	174	150	7.03746e-05	0.0128636	0.233,0.209,0.207	0.13,0.076,0.107	0.112	24	ENSDARG00000019950	carf	ENSDARG00000019950	1284.04	1186.24	1510.4	1118.27	932.264	1008.34	ENSDARG00000019950	-0.379836	0.13756	-2.76124	0.00575822	0.133726
A3SS	1827	ENSDARG00000087260	mtss1lb	chr7	-	47773598	47773763	.	.	47773598	47773748	47774840	47774990	1827	3,0,5	0,2,1	0,0,0	10,2,2	165	150	7.16414e-05	0.0128636	1.0,0.0,0.82	0.0,0.0,0.0	0.607	15	ENSDARG00000087260	mtss1lb	ENSDARG00000087260	5011.74	5036.38	6395.8	4394.14	4299.48	4940.26	ENSDARG00000087260	-0.270427	0.134395	-2.01218	0.0442006	0.424245
A3SS	304	ENSDARG00000044062	ctbp2a	chr17	-	8446939	8447013	.	.	8446939	8447010	8450456	8450571	304	2,4,5	17,22,18	0,0,1	31,24,4	153	150	0.00020098	0.0324784	0.103,0.151,0.214	0.0,0.0,0.197	0.09	3	ENSDARG00000044062	ctbp2a	ENSDARG00000044062	2413.8	2183.8	3075.79	2215.43	1966.69	2077.72	ENSDARG00000044062	-0.293599	0.150158	-1.95526	0.0505519	0.449526
A3SS	210	ENSDARG00000042530	nup205	chr18	-	12281920	12282091	.	.	12281920	12282085	12282160	12282239	210	32,74,39	117,94,113	21,40,24	184,170,151	156	150	0.000287394	0.0409467	0.208,0.431,0.249	0.099,0.185,0.133	0.157	6	ENSDARG00000042530	nup205	ENSDARG00000042530	3872.03	3809.98	3501.52	3554.97	3528.98	3379.5	ENSDARG00000042530	-0.0958986	0.0862836	-1.11143	0.266381	0.781211
A3SS	497	ENSDARG00000036144	tssc4	chr7	+	32627241	32627270	.	.	32627251	32627270	32626940	32627044	497	241,318,226	88,160,147	345,375,284	69,145,60	160	150	0.00030406	0.0409467	0.72,0.651,0.59	0.824,0.708,0.816	-0.129	10	ENSDARG00000036144	tssc4	ENSDARG00000036144	2011.91	1913.86	2181.44	2049.25	2037.36	1954.64	ENSDARG00000036144	-0.0152603	0.0944976	-0.161489	0.871708	0.977251
A3SS	664	ENSDARG00000058710	terf1	chr24	-	13202814	13202901	.	.	13202814	13202880	13202987	13203112	664	18,35,20	1,1,1	22,32,34	9,5,4	171	150	0.000384894	0.0478453	0.94,0.968,0.946	0.682,0.849,0.882	0.147	21	ENSDARG00000058710	terf1	ENSDARG00000058710	125.667	153.184	92.4058	108.338	136.221	116.195	ENSDARG00000058710	-0.0437776	0.243181	-0.180021	0.857136	0.974114
A5SS	1250	ENSDARG00000020114	slc20a1a	chr8	-	31056279	31056411	.	.	31056291	31056411	31055447	31055666	1250	36,24,41	126,136,165	89,133,69	174,169,116	162	150	6.74367e-09	5.50958e-06	0.209,0.14,0.187	0.321,0.422,0.355	-0.187	12	ENSDARG00000020114	slc20a1a	ENSDARG00000020114	1718.27	1371.18	2397.05	2007.02	2320.87	2107.27	ENSDARG00000020114	0.230435	0.20071	1.1481	0.250927	0.76951
A5SS	849	ENSDARG00000036412	NA	chr19	+	9173326	9173454	.	.	9173326	9173434	9174987	9175080	849	0,0,0	14,11,6	0,7,5	3,14,12	170	150	2.96343e-06	0.00121056	0.0,0.0,0.0	0.0,0.306,0.269	-0.192	20	ENSDARG00000036412		ENSDARG00000036412	68.4324	76.5919	61.6039	56.0055	70.6647	58.0975	ENSDARG00000036412	-0.162022	0.252495	-0.641682	0.521079	0.898076
A5SS	1176	ENSDARG00000060633	usp16	chr15	-	41353772	41353899	.	.	41353776	41353899	41350224	41350409	1176	2,1,1	1,0,0	1,3,1	3,2,4	154	150	1.59234e-05	0.00433648	0.661,1.0,1.0	0.245,0.594,0.196	0.542	4	ENSDARG00000060633	usp16	ENSDARG00000060633	2682.55	2535.94	2609.36	2474.34	2614.59	2641.96	ENSDARG00000060633	-0.0176793	0.0821504	-0.215206	0.829607	0.969954
A5SS	360	ENSDARG00000051756	pdhx	chr25	-	36862985	36863188	.	.	36863003	36863188	36862774	36862873	360	3,6,1	20,16,21	14,15,11	18,22,9	168	150	0.000101529	0.0207372	0.118,0.251,0.041	0.41,0.378,0.522	-0.3	18	ENSDARG00000051756	pdhx	ENSDARG00000051756	583.542	608.999	421.327	559.137	496.356	405.698	ENSDARG00000051756	-0.143257	0.193128	-0.741769	0.458227	0.876486
MXE	3813	ENSDARG00000033443	mdm2	chr4	+	23407995	23408129	23408436	23408486	23406331	23406380	23408597	23408658	3813	7,4,3	156,216,157	210,182,180	299,387,287	284	200	0	0	0.031,0.013,0.013	0.331,0.249,0.306	-0.276	357	ENSDARG00000033443	mdm2	ENSDARG00000033443	2580.52	2523.8	2581.86	3837.75	4325.02	4151.51	ENSDARG00000033443	0.68017	0.0881974	7.71191	1.23951e-14	4.56285e-12
MXE	3811	ENSDARG00000033443	mdm2	chr4	+	23406308	23406380	23407995	23408129	23406128	23406223	23408436	23408486	3811	69,108,70	285,333,344	378,521,445	589,765,625	222	284	9.99201e-16	2.55146e-12	0.236,0.293,0.207	0.451,0.466,0.477	-0.219	1687	ENSDARG00000033443	mdm2	ENSDARG00000033443	2580.52	2523.8	2581.86	3837.75	4325.02	4151.51	ENSDARG00000033443	0.68017	0.0881974	7.71191	1.23951e-14	4.56285e-12
MXE	4092	ENSDARG00000052113	hexa	chr25	+	22132796	22132971	22135172	22135347	22132633	22132706	22141150	22141241	4092	134,173,289	377,507,516	86,94,83	598,698,541	325	325	6.09512e-14	1.03759e-10	0.262,0.254,0.359	0.126,0.119,0.133	0.166	2376	ENSDARG00000052113	hexa	ENSDARG00000052113	1710.81	1628.98	2150.64	1557.14	1687.44	1640.52	ENSDARG00000052113	-0.16831	0.135578	-1.24142	0.21445	0.739918
MXE	4890	ENSDARG00000033832	ampd1	chr8	-	11062791	11062957	11066941	11067107	11060569	11060789	11074192	11074353	4890	2399,4557,3115	9510,12809,9298	7105,9223,6903	13328,14745,10387	316	316	9.58122e-14	1.22328e-10	0.201,0.262,0.251	0.348,0.385,0.399	-0.139	4150	ENSDARG00000033832	ampd1	ENSDARG00000033832	73522.5	73292.8	65807.3	78206.6	79784.7	68335.5	ENSDARG00000033832	0.0901208	0.104464	0.862698	0.388303	0.853306
MXE	3346	ENSDARG00000100901	BX510946.1	chr13	-	15928972	15929014	15930888	15930956	15928343	15928451	15931007	15931146	3346	2,3,0	2,6,8	6,1,4	0,0,1	218	192	2.21293e-08	2.26028e-05	0.468,0.306,0.0	1.0,1.0,0.779	-0.668	1916	ENSDARG00000100901	BX510946.1	ENSDARG00000100901	13.6865	7.47238	4.40028	5.50874	4.25691	7.87763	ENSDARG00000100901	-0.527527	0.753271	-0.700315	0.483731	0.8857
MXE	5022	ENSDARG00000070229	zgc:158258	chr11	-	37421630	37421832	37424154	37424330	37416072	37419460	37425420	37425814	5022	83,106,112	151,183,201	41,82,39	205,242,256	326	352	4.05342e-08	3.45014e-05	0.372,0.385,0.376	0.178,0.268,0.141	0.182	2498	ENSDARG00000070229	zgc:158258	ENSDARG00000070229	704.231	665.042	732.646	597.698	620.658	650.889	ENSDARG00000070229	-0.16878	0.107386	-1.57172	0.116017	0.625308
MXE	284	ENSDARG00000069407	zgc:194990	chr8	-	13136631	13136730	13139739	13139835	13136165	13136267	13147181	13147284	284	169,247,282	186,252,224	382,639,602	231,317,313	246	249	9.84383e-07	0.000718178	0.479,0.498,0.56	0.626,0.671,0.661	-0.14	3105	ENSDARG00000069407	zgc:194990	ENSDARG00000069407	762.71	779.93	910.858	837.328	1062.53	1269.28	ENSDARG00000069407	0.368932	0.175637	2.10053	0.0356819	0.380567
MXE	777	ENSDARG00000105119	si:ch211-258f1.3	chr4	+	61695587	61695761	61695890	61696064	61695012	61695186	61696193	61696367	777	7,10,1	23,39,24	1,0,1	38,23,44	324	324	6.9891e-06	0.00446167	0.233,0.204,0.04	0.026,0.0,0.022	0.143	303	ENSDARG00000105119	si:ch211-258f1.3	ENSDARG00000105119	171.703	214.831	147.409	185.461	180.493	195.956	ENSDARG00000105119	0.0691178	0.192109	0.359785	0.719008	0.948872
MXE	1227	ENSDARG00000101560	psma1	chr25	-	36885898	36886000	36886128	36886173	36885528	36885632	36886624	36886703	1227	48,45,71	449,748,658	16,39,26	764,678,672	195	252	9.74374e-06	0.00552903	0.121,0.072,0.122	0.026,0.069,0.048	0.057	173	ENSDARG00000101560	psma1	ENSDARG00000101560	2794.53	3243.95	3823.84	2865.46	2572.03	2776.86	ENSDARG00000101560	-0.264047	0.138633	-1.90465	0.0568259	0.474837
MXE	4854	ENSDARG00000069954	kcnq5a	chr13	-	27277833	27277928	27278114	27278203	27265609	27265830	27292202	27292298	4854	14,30,11	1,0,2	12,26,13	6,5,8	239	245	3.37635e-05	0.017243	0.935,1.0,0.849	0.672,0.842,0.625	0.215	275	ENSDARG00000069954	kcnq5a	ENSDARG00000069954	304.835	329.719	235.415	300.226	347.364	279.656	ENSDARG00000069954	0.0918616	0.180805	0.508069	0.611405	0.926235
MXE	4137	ENSDARG00000053365	rpl31	chr9	-	56642841	56642967	56643511	56643612	56640638	56640751	56644495	56644520	4137	4058,5613,4502	13451,28954,22083	4959,4941,2095	26276,27208,23299	251	276	4.38027e-05	0.0203364	0.249,0.176,0.183	0.172,0.166,0.09	0.06	645	ENSDARG00000053365	rpl31	ENSDARG00000053365	34389.1	47778.4	44800.3	43195.8	40706.3	37709.2	ENSDARG00000053365	-0.0622176	0.145169	-0.428587	0.668224	0.937738
RI	214	ENSDARG00000029818	srsf5a	chr13	-	36406673	36407919	.	.	36406673	36406747	36407849	36407919	214	16914,22046,27452	1043,1438,1332	17989,20202,20318	1843,2032,1731	1252	150	5.38126e-08	3.94399e-05	0.66,0.647,0.712	0.539,0.544,0.584	0.117	1102	ENSDARG00000029818	srsf5a	ENSDARG00000029818	29738.2	28968.5	40426.5	25296.1	26285.6	29428.9	ENSDARG00000029818	-0.291262	0.154957	-1.87962	0.0601595	0.486563
RI	356	ENSDARG00000098280	rbm5	chr6	-	53276153	53277642	.	.	53276153	53276237	53277572	53277642	356	9285,11145,11977	185,212,185	9854,10065,10433	323,359,298	1485	150	8.95343e-08	3.94399e-05	0.835,0.842,0.867	0.755,0.739,0.78	0.09	1335	ENSDARG00000098280	rbm5	ENSDARG00000098280	18495.4	17586.2	22992.6	16378.4	15783.8	18136.3	ENSDARG00000098280	-0.232018	0.133733	-1.73493	0.0827527	0.546408
RI	121	ENSDARG00000075016	apobb.2	chr20	+	53634985	53635316	.	.	53634985	53635089	53635170	53635316	121	0,1,0	3,3,2	5,6,7	9,11,17	231	150	0.000121117	0.0283198	0.0,0.178,0.0	0.265,0.262,0.211	-0.187	81	ENSDARG00000075016	apobb.2	ENSDARG00000075016	41.0594	65.3833	62.704	123.947	263.077	288.518	ENSDARG00000075016	1.99177	0.34906	5.70611	1.15589e-08	1.86672e-06
RI	655	ENSDARG00000107260	CABZ01078412.1	chr12	-	48639721	48641430	.	.	48639721	48640310	48640808	48641430	655	2,2,1	0,4,1	7,8,4	0,1,0	648	150	0.00012858	0.0283198	1.0,0.104,0.188	1.0,0.649,1.0	-0.452	498	ENSDARG00000107260	CABZ01078412.1	ENSDARG00000107260	12.4423	11.2086	11.0007	15.6081	17.879	17.7247	ENSDARG00000107260	0.567082	0.488295	1.16135	0.245499	0.765201
RI	1441	ENSDARG00000045172	minpp1b	chr12	-	17370304	17370978	.	.	17370304	17370695	17370931	17370978	1441	94,131,81	6,7,3	154,189,143	2,1,1	386	150	0.000198834	0.0350346	0.859,0.879,0.913	0.968,0.987,0.982	-0.095	236	ENSDARG00000045172	minpp1b	ENSDARG00000045172	302.347	254.061	223.314	283.7	272.442	300.335	ENSDARG00000045172	0.137393	0.162608	0.844932	0.398149	0.857552
RI	324	ENSDARG00000056475	trnau1apb	chr2	-	24658837	24659432	.	.	24658837	24658890	24659014	24659432	324	789,997,1241	87,107,118	950,988,1000	162,172,153	274	150	0.000265751	0.0389941	0.832,0.836,0.852	0.762,0.759,0.782	0.072	124	ENSDARG00000056475	trnau1apb	ENSDARG00000056475	10702.8	9896.23	12231.7	9742.2	10111	10780.5	ENSDARG00000056475	-0.099886	0.112877	-0.88491	0.376205	0.84702
RI	124	ENSDARG00000038612	pih1d3	chr2	-	44552746	44553127	.	.	44552746	44552810	44552898	44553127	124	0,2,0	35,65,42	6,4,8	38,47,50	238	150	0.000309828	0.0389941	0.0,0.019,0.0	0.091,0.051,0.092	-0.072	88	ENSDARG00000038612	pih1d3	ENSDARG00000038612	155.528	174.667	135.309	129.455	137.073	131.95	ENSDARG00000038612	-0.226616	0.183526	-1.23479	0.216908	0.743212
RI	350	ENSDARG00000034825	uspl1	chr10	+	36497372	36497931	.	.	36497372	36497524	36497808	36497931	350	515,781,780	10,11,5	745,771,664	32,20,20	434	150	0.000426472	0.0469652	0.947,0.961,0.982	0.889,0.93,0.92	0.05	284	ENSDARG00000034825	uspl1	ENSDARG00000034825	4606.12	4635.68	5787.47	4733.84	4857.99	5332.17	ENSDARG00000034825	-0.0101858	0.127267	-0.080035	0.936209	0.990707
SE	13919	ENSDARG00000069102	zgc:112962	chr8	-	21023479	21023527	.	.	21023089	21023143	21023614	21023656	13919	50,75,63	0,0,0	48,36,65	21,30,34	198	150	0	0	1.0,1.0,1.0	0.634,0.476,0.592	0.433	0	ENSDARG00000069102	zgc:112962	ENSDARG00000069102	1290.26	1301.13	1502.7	1145.82	1156.18	1311.63	ENSDARG00000069102	-0.180437	0.118018	-1.52889	0.126292	0.642095
SE	13922	ENSDARG00000069102	zgc:112962	chr8	-	21025948	21025990	.	.	21025813	21025861	21026232	21026269	13922	20,29,22	21,31,31	2,4,5	70,87,90	192	150	0	0	0.427,0.422,0.357	0.022,0.035,0.042	0.369	0	ENSDARG00000069102	zgc:112962	ENSDARG00000069102	1290.26	1301.13	1502.7	1145.82	1156.18	1311.63	ENSDARG00000069102	-0.180437	0.118018	-1.52889	0.126292	0.642095
SE	29959	ENSDARG00000057679	sh2b1	chr3	+	15209282	15209326	.	.	15208658	15209016	15210888	15212894	29959	230,238,194	130,197,150	167,135,145	342,402,280	194	150	0	0	0.578,0.483,0.5	0.274,0.206,0.286	0.265	0	ENSDARG00000057679	sh2b1	ENSDARG00000057679	3186.46	2985.22	3042.79	3330.95	3161.18	3164.84	ENSDARG00000057679	0.0679989	0.0807921	0.841652	0.399983	0.858169
SE	1306	ENSDARG00000074087	nim1k	chr8	-	31391472	31391561	.	.	31386137	31386676	31394625	31394706	1306	24,30,26	61,39,46	5,0,0	133,108,109	239	150	0	0	0.198,0.326,0.262	0.023,0.0,0.0	0.254	0	ENSDARG00000074087	nim1k	ENSDARG00000074087	485.248	478.232	695.244	392.038	391.636	432.285	ENSDARG00000074087	-0.448118	0.180619	-2.48102	0.0131009	0.219212
SE	1307	ENSDARG00000074087	nim1k	chr8	-	31391472	31391605	.	.	31386591	31386676	31394625	31394716	1307	17,22,23	61,39,46	4,0,0	133,108,109	283	150	0	0	0.129,0.23,0.209	0.016,0.0,0.0	0.184	0	ENSDARG00000074087	nim1k	ENSDARG00000074087	485.248	478.232	695.244	392.038	391.636	432.285	ENSDARG00000074087	-0.448118	0.180619	-2.48102	0.0131009	0.219212
SE	27308	ENSDARG00000033443	mdm2	chr4	+	23406464	23406539	.	.	23406228	23406380	23407995	23408129	27308	814,1142,916	7,4,3	1472,1781,1439	186,163,161	225	150	0	0	0.987,0.995,0.995	0.841,0.879,0.856	0.134	0	ENSDARG00000033443	mdm2	ENSDARG00000033443	2580.52	2523.8	2581.86	3837.75	4325.02	4151.51	ENSDARG00000033443	0.68017	0.0881974	7.71191	1.23951e-14	4.56285e-12
SE	6361	ENSDARG00000074989	sparcl1	chr1	+	36699919	36699982	.	.	36694345	36694401	36701707	36702601	6361	1035,1228,1356	12,22,5	617,855,942	38,67,50	213	150	0	0	0.984,0.975,0.995	0.92,0.9,0.93	0.068	0	ENSDARG00000074989	sparcl1	ENSDARG00000074989	3442.77	3059.94	3898.65	1586.52	2054.39	2563.18	ENSDARG00000074989	-0.745529	0.188024	-3.96508	7.33712e-05	0.00462627
SE	22870	ENSDARG00000038672	tcf7	chr21	+	45284884	45284971	.	.	45282539	45282618	45289065	45289182	22870	20,30,15	30,39,12	1,0,3	41,46,24	237	150	1.11022e-15	5.03944e-12	0.297,0.327,0.442	0.015,0.0,0.073	0.326	0	ENSDARG00000038672	tcf7	ENSDARG00000038672	138.109	155.986	60.5038	109.257	86.841	65.9752	ENSDARG00000038672	-0.436587	0.367846	-1.18687	0.235278	0.760291
SE	6425	ENSDARG00000013719	gtse1	chr25	-	19510009	19510064	.	.	19509683	19509741	19510331	19510431	6425	32,60,46	0,0,0	41,43,29	22,8,14	205	150	1.92069e-14	7.74954e-11	1.0,1.0,1.0	0.577,0.797,0.602	0.341	0	ENSDARG00000013719	gtse1	ENSDARG00000013719	143.086	182.139	166.111	204.741	187.304	191.033	ENSDARG00000013719	0.241874	0.169911	1.42353	0.154581	0.678727
SE	27059	ENSDARG00000001558	kifc1	chr19	+	7072533	7072563	.	.	7072044	7072170	7073423	7073504	27059	81,135,52	1,1,0	119,79,72	12,26,22	180	150	6.4615e-14	2.34636e-10	0.985,0.991,1.0	0.892,0.717,0.732	0.212	0	ENSDARG00000001558	kifc1	ENSDARG00000001558	442.944	625.812	407.026	512.313	412.069	384.034	ENSDARG00000001558	-0.175413	0.205872	-0.852052	0.394185	0.856175
SE	27060	ENSDARG00000001558	kifc1	chr19	+	7072536	7072563	.	.	7072044	7072170	7073423	7073504	27060	35,82,37	1,1,0	61,40,35	12,26,22	177	150	8.91509e-14	2.94303e-10	0.967,0.986,1.0	0.812,0.566,0.574	0.334	0	ENSDARG00000001558	kifc1	ENSDARG00000001558	442.944	625.812	407.026	512.313	412.069	384.034	ENSDARG00000001558	-0.175413	0.205872	-0.852052	0.394185	0.856175
SE	6426	ENSDARG00000013719	gtse1	chr25	-	19510009	19510067	.	.	19509665	19509741	19510331	19510446	6426	24,39,43	0,0,0	28,40,44	22,8,14	208	150	2.9079e-12	8.79954e-09	1.0,1.0,1.0	0.479,0.783,0.694	0.348	0	ENSDARG00000013719	gtse1	ENSDARG00000013719	143.086	182.139	166.111	204.741	187.304	191.033	ENSDARG00000013719	0.241874	0.169911	1.42353	0.154581	0.678727
SE	29387	ENSDARG00000052113	hexa	chr25	+	22132796	22132971	.	.	22132633	22132706	22135172	22135347	29387	85,107,166	191,254,246	51,66,51	312,345,252	325	150	4.1056e-12	1.14682e-08	0.17,0.163,0.237	0.07,0.081,0.085	0.111	0	ENSDARG00000052113	hexa	ENSDARG00000052113	1710.81	1628.98	2150.64	1557.14	1687.44	1640.52	ENSDARG00000052113	-0.16831	0.135578	-1.24142	0.21445	0.739918
SE	37293	ENSDARG00000014943	kif23	chr18	-	20468666	20468733	.	.	20468462	20468591	20469227	20469303	37293	69,156,71	0,0,0	109,98,70	11,9,19	217	150	6.91935e-12	1.79473e-08	1.0,1.0,1.0	0.873,0.883,0.718	0.175	0	ENSDARG00000014943	kif23	ENSDARG00000014943	260.043	423.123	277.218	318.589	263.077	250.115	ENSDARG00000014943	-0.210598	0.224178	-0.939424	0.347513	0.829489
SE	8327	ENSDARG00000034825	uspl1	chr10	+	36497372	36497524	.	.	36495534	36495654	36497808	36497931	8327	372,590,539	24,34,25	617,653,574	84,117,91	302	150	1.79028e-11	4.33403e-08	0.885,0.896,0.915	0.785,0.735,0.758	0.139	0	ENSDARG00000034825	uspl1	ENSDARG00000034825	4606.12	4635.68	5787.47	4733.84	4857.99	5332.17	ENSDARG00000034825	-0.0101858	0.127267	-0.080035	0.936209	0.990707
SE	521	ENSDARG00000012073	kif15	chr25	-	34589799	34589824	.	.	34588146	34588330	34590065	34590171	521	43,102,62	0,1,0	50,71,69	7,12,10	175	150	2.31508e-09	5.25421e-06	1.0,0.989,1.0	0.86,0.835,0.855	0.146	0	ENSDARG00000012073	kif15	ENSDARG00000012073	359.581	601.527	374.024	401.22	341.404	347.6	ENSDARG00000012073	-0.295021	0.222046	-1.32865	0.183963	0.713826
SE	2270	ENSDARG00000002403	nusap1	chr13	-	33125054	33125132	.	.	33124786	33124899	33125258	33125442	2270	80,177,88	0,0,0	123,59,92	19,7,2	228	150	4.33081e-09	9.25087e-06	1.0,1.0,1.0	0.81,0.847,0.968	0.125	0	ENSDARG00000002403	nusap1	ENSDARG00000002403	455.386	661.306	456.529	512.313	383.973	371.233	ENSDARG00000002403	-0.313473	0.208526	-1.50328	0.132768	0.653369
SE	7474	ENSDARG00000037570	polr1d	chr14	-	8776735	8776818	.	.	8771299	8771657	8777521	8777619	7474	147,152,169	0,0,0	171,214,153	5,12,20	233	150	4.78439e-09	9.65198e-06	1.0,1.0,1.0	0.957,0.92,0.831	0.097	0	ENSDARG00000037570	polr1d	ENSDARG00000037570	1071.28	980.75	841.553	892.415	1037.83	875.402	ENSDARG00000037570	-0.0436227	0.138571	-0.314805	0.75291	0.957098
SE	29390	ENSDARG00000052113	hexa	chr25	+	22135172	22135347	.	.	22132796	22132971	22141150	22141241	29390	188,253,271	51,66,124	290,354,291	39,29,34	325	150	5.3102e-09	1.01489e-05	0.63,0.639,0.502	0.774,0.849,0.798	-0.217	0	ENSDARG00000052113	hexa	ENSDARG00000052113	1710.81	1628.98	2150.64	1557.14	1687.44	1640.52	ENSDARG00000052113	-0.16831	0.135578	-1.24142	0.21445	0.739918
SE	8565	ENSDARG00000068855	NA	chr8	+	23790508	23790652	.	.	23789582	23789648	23790747	23790828	8565	20,23,24	4,7,3	43,31,31	0,0,0	294	150	6.3644e-09	1.11016e-05	0.718,0.626,0.803	1.0,1.0,1.0	-0.284	0	ENSDARG00000068855		ENSDARG00000068855	118.201	94.3388	96.8061	79.8767	76.6244	74.8375	ENSDARG00000068855	-0.41399	0.215925	-1.91729	0.0552011	0.468404
SE	36113	ENSDARG00000103195	dync1i2b	chr6	+	3781213	3781273	.	.	3778065	3778156	3782021	3782137	36113	100,101,134	9,11,2	108,82,86	25,29,29	210	150	6.42012e-09	1.11016e-05	0.888,0.868,0.98	0.755,0.669,0.679	0.211	0	ENSDARG00000103195	dync1i2b	ENSDARG00000103195	1250.45	1283.38	1350.89	1211	1213.22	1219.06	ENSDARG00000103195	-0.0928089	0.088234	-1.05185	0.292869	0.80005
SE	21278	ENSDARG00000042829	si:dkey-30j22.1	chr20	-	35689991	35690138	.	.	35689024	35689171	35690645	35690792	21278	8,11,6	0,0,0	6,6,5	4,2,3	297	150	8.25495e-09	1.36255e-05	1.0,1.0,1.0	0.431,0.602,0.457	0.503	0	ENSDARG00000042829	si:dkey-30j22.1	ENSDARG00000042829	8255.43	8738.95	3449.82	8634.95	8128.15	8679.18	ENSDARG00000042829	0.315513	0.288778	1.09258	0.274578	0.788126
SE	33440	ENSDARG00000079915	pot1	chr25	+	26981490	26981588	.	.	26967135	26967269	26999959	27000250	33440	7,14,6	0,0,0	11,12,9	1,5,6	248	150	1.74214e-08	2.75053e-05	1.0,1.0,1.0	0.869,0.592,0.476	0.354	0	ENSDARG00000079915	pot1	ENSDARG00000079915	143.086	151.316	145.209	127.619	99.6117	108.317	ENSDARG00000079915	-0.391731	0.189669	-2.06534	0.0388906	0.396219
SE	21275	ENSDARG00000042829	si:dkey-30j22.1	chr20	-	35689681	35689828	.	.	35689024	35689171	35690645	35690792	21275	6,3,4	0,0,0	6,5,8	4,2,3	297	150	1.86335e-08	2.81933e-05	1.0,1.0,1.0	0.431,0.558,0.574	0.479	0	ENSDARG00000042829	si:dkey-30j22.1	ENSDARG00000042829	8255.43	8738.95	3449.82	8634.95	8128.15	8679.18	ENSDARG00000042829	0.315513	0.288778	1.09258	0.274578	0.788126
SE	13921	ENSDARG00000069102	zgc:112962	chr8	-	21025813	21025861	.	.	21025422	21025476	21025948	21025990	13921	32,28,29	0,0,0	18,17,11	3,4,6	198	150	2.23029e-08	3.14914e-05	1.0,1.0,1.0	0.82,0.763,0.581	0.279	0	ENSDARG00000069102	zgc:112962	ENSDARG00000069102	1290.26	1301.13	1502.7	1145.82	1156.18	1311.63	ENSDARG00000069102	-0.180437	0.118018	-1.52889	0.126292	0.642095
SE	27717	ENSDARG00000102506	lrp2a	chr9	+	48831296	48831311	.	.	48829291	48829672	48834054	48834303	27717	4,12,5	0,0,0	9,13,6	2,7,3	165	150	2.25477e-08	3.14914e-05	1.0,1.0,1.0	0.804,0.628,0.645	0.308	0	ENSDARG00000102506	lrp2a	ENSDARG00000102506	2492.18	2514.46	2409.15	2238.38	2358.33	2595.68	ENSDARG00000102506	-0.0443744	0.0967915	-0.458453	0.646627	0.933282
SE	19790	ENSDARG00000030177	uchl3	chr9	-	22162953	22163001	.	.	22161071	22161147	22164960	22165089	19790	105,140,105	0,0,0	171,166,110	8,14,12	198	150	2.46746e-08	3.31855e-05	1.0,1.0,1.0	0.942,0.9,0.874	0.095	0	ENSDARG00000030177	uchl3	ENSDARG00000030177	1078.74	1195.58	1073.67	1203.66	1107.65	1151.12	ENSDARG00000030177	0.0473838	0.101563	0.466546	0.640824	0.931813
SE	15661	ENSDARG00000063730	osbpl6	chr9	-	1419451	1419544	.	.	1411301	1411470	1422092	1422196	15661	4,14,10	1,0,1	1,3,5	6,3,5	243	150	8.11445e-08	0.000105236	0.712,1.0,0.861	0.093,0.382,0.382	0.572	0	ENSDARG00000063730	osbpl6	ENSDARG00000063730	243.868	335.323	163.91	240.548	228.17	289.503	ENSDARG00000063730	0.0260402	0.262054	0.0993698	0.920845	0.987156
SE	4944	ENSDARG00000029818	srsf5a	chr13	-	36407168	36407618	.	.	36406673	36406747	36407849	36407919	4944	3917,5284,6491	1043,1438,1332	4206,4914,4871	1843,2032,1731	600	150	1.56273e-07	0.000195681	0.484,0.479,0.549	0.363,0.377,0.413	0.12	0	ENSDARG00000029818	srsf5a	ENSDARG00000029818	29738.2	28968.5	40426.5	25296.1	26285.6	29428.9	ENSDARG00000029818	-0.291262	0.154957	-1.87962	0.0601595	0.486563
SE	31804	ENSDARG00000038290	thoc5	chr25	+	3638845	3638908	.	.	3635919	3635976	3639937	3640081	31804	4,6,1	2,0,0	0,2,0	1,3,1	213	150	4.11477e-07	0.000486981	0.585,1.0,1.0	0.0,0.319,0.0	0.755	0	ENSDARG00000038290	thoc5	ENSDARG00000038290	2279.42	2277.21	2225.44	1920.71	2099.51	2127.94	ENSDARG00000038290	-0.141609	0.0882185	-1.6052	0.108449	0.610868
SE	36884	ENSDARG00000056722	cd99l2	chr7	-	25614939	25614990	.	.	25613057	25613129	25617664	25617745	36884	25,46,16	284,433,395	73,75,60	330,390,373	201	150	4.1573e-07	0.000486981	0.062,0.073,0.029	0.142,0.126,0.107	-0.07	0	ENSDARG00000056722	cd99l2	ENSDARG00000056722	6586.93	7534.96	9028.27	6132.14	6335.99	6715.68	ENSDARG00000056722	-0.271235	0.136477	-1.9874	0.0468777	0.433035
SE	35297	ENSDARG00000074583	grid1a	chr17	+	26339386	26339522	.	.	26336251	26336492	26343277	26343796	35297	3,2,1	0,0,0	1,0,2	1,2,2	286	150	4.79963e-07	0.000544652	1.0,1.0,1.0	0.344,0.0,0.344	0.771	0	ENSDARG00000074583	grid1a	ENSDARG00000074583	373.268	245.654	489.531	376.43	319.268	379.111	ENSDARG00000074583	-0.0430886	0.245326	-0.175638	0.860578	0.974967
SE	36883	ENSDARG00000056722	cd99l2	chr7	-	25614936	25614990	.	.	25613057	25613129	25617664	25617745	36883	71,121,28	284,433,395	144,152,140	330,390,373	204	150	2.28838e-06	0.00237422	0.155,0.17,0.05	0.243,0.223,0.216	-0.102	0	ENSDARG00000056722	cd99l2	ENSDARG00000056722	6586.93	7534.96	9028.27	6132.14	6335.99	6715.68	ENSDARG00000056722	-0.271235	0.136477	-1.9874	0.0468777	0.433035
SE	27590	ENSDARG00000102291	eef1da	chr2	+	51280303	51280375	.	.	51265446	51265553	51291430	51291518	27590	295,373,426	3,8,4	325,356,289	15,26,17	222	150	2.45581e-06	0.00247716	0.985,0.969,0.986	0.936,0.902,0.92	0.061	0	ENSDARG00000102291	eef1da	ENSDARG00000102291	52944.3	50216.3	43192	45991.5	47253.4	40185.8	ENSDARG00000102291	-0.133339	0.120518	-1.10638	0.26856	0.783369
SE	26329	ENSDARG00000043624	pqlc2	chr8	-	10912080	10912149	.	.	10911734	10911906	10914989	10915138	26329	76,75,110	4,13,5	301,513,347	9,1,1	219	150	2.6088e-06	0.00256036	0.929,0.798,0.938	0.958,0.997,0.996	-0.095	0	ENSDARG00000043624	pqlc2	ENSDARG00000043624	877.179	770.589	867.955	1061.35	1338.37	1248.6	ENSDARG00000043624	0.53733	0.131732	4.07895	4.52403e-05	0.00309414
SE	18245	ENSDARG00000092067	atn1	chr16	+	31907427	31907571	.	.	31902781	31904267	31907659	31907840	18245	19,45,28	4,11,7	40,27,16	26,31,27	294	150	3.32854e-06	0.00303734	0.708,0.676,0.671	0.44,0.308,0.232	0.358	0	ENSDARG00000092067	atn1	ENSDARG00000092067	2161.22	1913.86	2457.56	2242.06	1997.34	2131.88	ENSDARG00000092067	-0.0357966	0.125876	-0.284381	0.776118	0.959989
SE	2957	ENSDARG00000094088	si:ch211-229n2.7	chr8	-	14053588	14053709	.	.	14048596	14048895	14054121	14054181	2957	146,184,88	3,2,2	248,272,220	23,22,14	271	150	3.34574e-06	0.00303734	0.964,0.981,0.961	0.856,0.873,0.897	0.093	0	ENSDARG00000094088	si:ch211-229n2.7	ENSDARG00000094088	141.842	139.173	84.7054	204.741	200.926	180.201	ENSDARG00000094088	0.680177	0.230778	2.94731	0.00320548	0.0893399
SE	28251	ENSDARG00000018165	depdc1a	chr8	-	16682589	16683435	.	.	16680193	16680366	16685646	16685784	28251	48,81,64	0,1,0	49,29,37	3,5,1	996	150	3.78753e-06	0.00335455	1.0,0.924,1.0	0.711,0.466,0.848	0.3	0	ENSDARG00000018165	depdc1a	ENSDARG00000018165	150.551	198.952	156.21	145.982	125.153	109.302	ENSDARG00000018165	-0.413885	0.208515	-1.98492	0.0471538	0.434273
SE	1209	ENSDARG00000008735	atp6ap2	chr22	-	11105944	11106059	.	.	11104989	11105085	11106904	11106943	1209	12,8,14	0,0,0	3,13,10	1,4,3	265	150	4.63725e-06	0.00400934	1.0,1.0,1.0	0.629,0.648,0.654	0.356	0	ENSDARG00000008735	atp6ap2	ENSDARG00000008735	7167.98	7002.55	8375.93	6972.22	7004.32	7130.24	ENSDARG00000008735	-0.0951655	0.103004	-0.923903	0.355537	0.835505
SE	23403	ENSDARG00000101291	txndc11	chr1	-	58602759	58603210	.	.	58602442	58602585	58603423	58603621	23403	18,43,29	0,0,0	48,48,55	8,4,0	601	150	4.96992e-06	0.00419704	1.0,1.0,1.0	0.6,0.75,1.0	0.217	0	ENSDARG00000101291	txndc11	ENSDARG00000101291	237.647	223.237	247.516	302.062	234.13	254.054	ENSDARG00000101291	0.158294	0.162025	0.976977	0.32858	0.820069
SE	35049	ENSDARG00000005526	igfn1.1	chr6	-	46918123	46918153	.	.	46916403	46916523	46926348	46926436	35049	128,216,141	796,899,736	90,128,89	919,1102,841	180	150	5.77725e-06	0.00476794	0.118,0.167,0.138	0.075,0.088,0.081	0.06	0	ENSDARG00000005526	igfn1.1	ENSDARG00000005526	6848.22	6578.5	6714.82	6341.47	6576.08	5990.94	ENSDARG00000005526	-0.0909408	0.0800733	-1.13572	0.256074	0.773947
SE	20754	ENSDARG00000009026	ank2a	chr1	+	13432644	13432680	.	.	13432236	13432337	13433708	13433933	20754	54,76,65	45,88,75	111,124,104	58,62,45	186	150	6.01327e-06	0.00485244	0.492,0.411,0.411	0.607,0.617,0.651	-0.187	0	ENSDARG00000009026	ank2a	ENSDARG00000009026	5618.92	5271.76	6649.92	5612.48	5890.71	6823.01	ENSDARG00000009026	0.0632165	0.133381	0.473955	0.635532	0.931286
SE	15651	ENSDARG00000091266	si:ch211-71m22.5	chr2	-	8827064	8827107	.	.	8826763	8826984	8833436	8833522	15651	18,20,5	0,2,1	11,11,5	6,4,12	193	150	6.6082e-06	0.0052166	1.0,0.886,0.795	0.588,0.681,0.245	0.389	0	ENSDARG00000091266	si:ch211-71m22.5	ENSDARG00000091266	21.1518	14.0107	6.60042	7.34498	11.068	5.90822	ENSDARG00000091266	-0.763819	0.653652	-1.16854	0.242589	0.76461
SE	5147	ENSDARG00000092533	si:ch211-133l5.4	chr8	+	20806733	20806771	.	.	20795899	20796106	20824284	20824400	5147	0,0,1	2,5,1	3,4,2	3,2,0	188	150	9.77326e-06	0.00739367	0.0,0.0,0.444	0.444,0.615,1.0	-0.538	0	ENSDARG00000092533	si:ch211-133l5.4	ENSDARG00000092533	3.73268	12.1426	3.30021	12.8537	11.9194	11.8164	ENSDARG00000092533	0.893917	0.705524	1.26703	0.205146	0.730494
SE	1953	ENSDARG00000093088	BX511310.1	chr21	-	804695	804809	.	.	799547	799726	806796	806894	1953	46,47,57	1,0,0	48,44,56	4,4,7	264	150	1.01069e-05	0.00749006	0.963,1.0,1.0	0.872,0.862,0.82	0.136	0	ENSDARG00000093088	BX511310.1	ENSDARG00000093088	22.3961	19.615	30.8019	18.3625	14.4735	23.6329	ENSDARG00000093088	-0.369392	0.435414	-0.848371	0.396232	0.857017
SE	877	ENSDARG00000101836	si:ch211-127b16.1	chr12	-	44523300	44523327	.	.	44522709	44522745	44524364	44524397	877	45,60,31	16,9,1	123,76,59	1,5,0	177	150	1.09875e-05	0.00797978	0.704,0.85,0.963	0.99,0.928,1.0	-0.134	0	ENSDARG00000101836	si:ch211-127b16.1	ENSDARG00000101836	37.3268	39.23	15.401	60.5961	40.015	40.3729	ENSDARG00000101836	0.614343	0.420055	1.46253	0.143596	0.667006
SE	4817	ENSDARG00000107156	CABZ01030262.1	chr13	+	48734658	48734853	.	.	48728170	48728577	48740922	48741193	4817	2,1,0	0,0,1	0,1,1	1,2,0	345	150	1.37283e-05	0.00977485	1.0,1.0,0.0	0.0,0.179,1.0	0.274	0	ENSDARG00000107156	CABZ01030262.1	ENSDARG00000107156	44.7921	61.6471	69.3044	67.9411	32.3525	67.9446	ENSDARG00000107156	-0.0703851	0.364146	-0.193288	0.846733	0.972843
SE	36361	ENSDARG00000018283	cyba	chr18	+	31095466	31095727	.	.	31094910	31095004	31096100	31096113	36361	206,346,213	2,2,0	397,396,267	6,9,19	411	150	2.11606e-05	0.014777	0.974,0.984,1.0	0.96,0.941,0.837	0.073	0	ENSDARG00000018283	cyba	ENSDARG00000018283	1581.41	1346.9	1139.67	1776.57	1450.76	1255.5	ENSDARG00000018283	0.140608	0.177171	0.793633	0.427409	0.863816
SE	4724	ENSDARG00000096955	CR848791.2	chr15	-	17444032	17444287	.	.	17443765	17443804	17444502	17444543	4724	2,2,1	0,1,0	0,4,0	1,0,4	405	150	2.27068e-05	0.0155576	1.0,0.426,1.0	0.0,1.0,0.0	0.475	0	ENSDARG00000096955	CR848791.2	ENSDARG00000096955	0	0.934047	1.10007	0	2.55415	1.96941	ENSDARG00000096955	1.11543	1.98135	0.562966	0.573458	NA
SE	33833	ENSDARG00000100592	slc8a2b	chr15	+	43010609	43010627	.	.	43006463	43006567	43012615	43012740	33833	45,69,53	0,2,2	77,73,101	2,12,22	168	150	2.45607e-05	0.0164096	1.0,0.969,0.959	0.972,0.845,0.804	0.102	0	ENSDARG00000100592	slc8a2b	ENSDARG00000100592	844.829	747.238	751.348	717.972	749.216	1001.44	ENSDARG00000100592	0.0750759	0.161321	0.465381	0.641659	0.931813
SE	23482	ENSDARG00000062427	clcn2a	chr2	-	17239389	17239568	.	.	17235468	17235624	17243676	17243813	23482	17,15,19	4,1,4	27,19,22	0,0,1	329	150	2.48541e-05	0.0164096	0.66,0.872,0.684	1.0,1.0,0.909	-0.231	0	ENSDARG00000062427	clcn2a	ENSDARG00000062427	115.713	96.2069	102.306	118.438	110.68	128.011	ENSDARG00000062427	0.187655	0.196801	0.953528	0.340323	0.826293
SE	32087	ENSDARG00000003526	psma5	chr11	-	36088269	36088312	.	.	36085700	36085827	36088892	36089010	32087	11,25,16	0,1,0	17,10,4	0,6,7	193	150	2.90229e-05	0.0187713	1.0,0.951,1.0	1.0,0.564,0.308	0.36	0	ENSDARG00000003526	psma5	ENSDARG00000003526	7591.02	7083.82	5401.34	5845.69	6024.38	5557.67	ENSDARG00000003526	-0.204024	0.144789	-1.40911	0.158802	0.68603
SE	33586	ENSDARG00000062978	ccdc151	chr6	-	8028375	8028453	.	.	8026788	8026968	8028535	8028648	33586	43,62,52	0,0,0	75,67,59	0,4,13	228	150	2.96734e-05	0.0187713	1.0,1.0,1.0	1.0,0.917,0.749	0.111	0	ENSDARG00000062978	ccdc151	ENSDARG00000062978	206.541	207.359	185.912	214.841	197.521	189.063	ENSDARG00000062978	0.00400545	0.155065	0.0258308	0.979392	0.995985
SE	24947	ENSDARG00000079679	cep112	chr3	-	55556197	55556428	.	.	55522401	55522542	55586354	55586486	24947	56,84,77	3,1,0	77,64,53	5,6,12	381	150	2.9982e-05	0.0187713	0.88,0.971,1.0	0.858,0.808,0.635	0.183	0	ENSDARG00000079679	cep112	ENSDARG00000079679	151.795	149.448	150.71	123.028	108.977	108.317	ENSDARG00000079679	-0.408874	0.177107	-2.30863	0.0209639	0.289957
SE	17586	ENSDARG00000069009	si:ch211-147a11.3	chr8	-	22265970	22266048	.	.	22262324	22263420	22266723	22266765	17586	4,6,4	0,0,0	6,0,4	1,1,8	228	150	3.53446e-05	0.0216203	1.0,1.0,1.0	0.798,0.0,0.248	0.651	0	ENSDARG00000069009	si:ch211-147a11.3	ENSDARG00000069009	241.38	282.082	337.721	165.262	196.669	166.415	ENSDARG00000069009	-0.704957	0.185108	-3.80835	0.000139896	0.00786939
SE	1422	ENSDARG00000105254	RAB37	chrKN150561.1	-	13473	13539	.	.	11546	11623	15240	15293	1422	29,23,17	0,0,0	8,11,24	2,4,3	216	150	3.57233e-05	0.0216203	1.0,1.0,1.0	0.735,0.656,0.847	0.254	0	ENSDARG00000105254	RAB37	ENSDARG00000105254	46.0363	42.0321	45.1029	50.4968	40.015	46.2811	ENSDARG00000105254	0.0395112	0.286488	0.137916	0.890307	0.98104
SE	36167	ENSDARG00000075209	p4htm	chr6	-	40746246	40746647	.	.	40743779	40743970	40746867	40747184	36167	253,357,412	2,2,0	336,316,333	4,11,10	551	150	3.93615e-05	0.0234317	0.972,0.98,1.0	0.958,0.887,0.901	0.069	0	ENSDARG00000075209	p4htm	ENSDARG00000075209	1566.48	1488.87	2290.34	1352.39	1381.79	1569.62	ENSDARG00000075209	-0.312773	0.183384	-1.70556	0.0880896	0.562635
SE	13608	ENSDARG00000060662	prf1.9	chr3	+	30841449	30841667	.	.	30838903	30839042	30842320	30843201	13608	1,5,17	0,1,0	10,13,4	1,2,7	368	150	4.77551e-05	0.0279412	1.0,0.671,1.0	0.803,0.726,0.189	0.318	0	ENSDARG00000060662	prf1.9	ENSDARG00000060662	17.4192	38.2959	22.0014	38.5612	28.0956	18.7094	ENSDARG00000060662	0.123414	0.467013	0.264261	0.791579	0.961463
SE	19837	ENSDARG00000007663	amph	chr2	-	31914333	31914387	.	.	31911630	31911861	31915030	31915084	19837	7,8,21	0,1,0	15,6,20	7,3,1	204	150	4.84756e-05	0.0279412	1.0,0.855,1.0	0.612,0.595,0.936	0.237	0	ENSDARG00000007663	amph	ENSDARG00000007663	4801.46	4639.41	7257.16	4694.36	4658.76	5245.52	ENSDARG00000007663	-0.193849	0.184576	-1.05024	0.29361	0.800203
SE	19554	ENSDARG00000053205	ppfia4	chr11	+	22388761	22388797	.	.	22386277	22386506	22391517	22391648	19554	4,13,17	0,1,0	26,16,29	6,4,4	186	150	5.27555e-05	0.0293596	1.0,0.913,1.0	0.778,0.763,0.854	0.173	0	ENSDARG00000053205	ppfia4	ENSDARG00000053205	785.106	692.129	796.45	863.035	721.972	856.692	ENSDARG00000053205	0.103335	0.128642	0.803269	0.421819	0.863741
SE	36362	ENSDARG00000018283	cyba	chr18	+	31095466	31095973	.	.	31094929	31095004	31096100	31096182	36362	512,659,482	2,2,0	863,774,592	6,9,19	657	150	5.32616e-05	0.0293596	0.983,0.987,1.0	0.97,0.952,0.877	0.057	0	ENSDARG00000018283	cyba	ENSDARG00000018283	1581.41	1346.9	1139.67	1776.57	1450.76	1255.5	ENSDARG00000018283	0.140608	0.177171	0.793633	0.427409	0.863816
SE	34116	ENSDARG00000089314	mapta	chr12	-	4712735	4712828	.	.	4708026	4708108	4715223	4715316	34116	733,833,750	19,28,35	759,819,939	61,73,54	243	150	5.33619e-05	0.0293596	0.96,0.948,0.93	0.885,0.874,0.915	0.055	0	ENSDARG00000089314	mapta	ENSDARG00000089314	3706.55	3665.2	4172.56	3610.98	3480.45	3975.25	ENSDARG00000089314	-0.0610654	0.105034	-0.581385	0.560981	0.909572
SE	11950	ENSDARG00000075866	cdcp2	chr2	-	11105283	11105462	.	.	11096477	11098051	11110224	11110578	11950	27,29,25	0,0,0	27,23,29	3,3,3	329	150	5.43955e-05	0.0294816	1.0,1.0,1.0	0.804,0.778,0.815	0.201	0	ENSDARG00000075866	cdcp2	ENSDARG00000075866	104.515	100.877	94.606	72.5317	75.773	85.6692	ENSDARG00000075866	-0.359477	0.211245	-1.70171	0.0888101	0.564448
SE	26661	ENSDARG00000036774	rgs12b	chr1	-	40507441	40507492	.	.	40497445	40500406	40513053	40513614	26661	1,2,6	0,0,1	0,7,9	6,7,0	201	150	5.56827e-05	0.0297354	1.0,1.0,0.817	0.0,0.427,1.0	0.463	0	ENSDARG00000036774	rgs12b	ENSDARG00000036774	3338.26	3114.11	3175.9	3094.99	3216.52	3218.01	ENSDARG00000036774	-0.0145238	0.0796268	-0.182398	0.85527	0.973906
SE	22087	ENSDARG00000052978	mbnl1	chr2	+	47970096	47970194	.	.	47963379	47963533	47971666	47971711	22087	65,75,41	0,17,1	39,76,63	0,0,0	248	150	5.69361e-05	0.0299641	1.0,0.727,0.961	1.0,1.0,1.0	-0.104	0	ENSDARG00000052978	mbnl1	ENSDARG00000052978	2336.65	2309.9	2100.03	2212.68	2240.84	2585.83	ENSDARG00000052978	0.0610759	0.109494	0.5578	0.576981	0.913911
SE	23344	ENSDARG00000078825	bub1ba	chr20	+	53686769	53686807	.	.	53685585	53685661	53689819	53689857	23344	4,2,1	0,0,0	5,2,3	0,3,7	188	150	5.8092e-05	0.0301357	1.0,1.0,1.0	1.0,0.347,0.255	0.466	0	ENSDARG00000078825	bub1ba	ENSDARG00000078825	129.399	172.799	130.908	128.537	107.274	98.4704	ENSDARG00000078825	-0.377741	0.217783	-1.73448	0.0828321	0.546408
SE	34269	ENSDARG00000105091	zgc:174944	chr4	+	67692430	67692604	.	.	67691261	67691435	67696390	67696437	34269	17,16,4	0,2,0	10,2,7	2,5,2	324	150	6.13745e-05	0.031227	1.0,0.787,1.0	0.698,0.156,0.618	0.438	0	ENSDARG00000105091	zgc:174944	ENSDARG00000105091	994.136	959.267	603.938	736.334	724.526	790.717	ENSDARG00000105091	-0.183785	0.197008	-0.932878	0.350883	0.831122
SE	6430	ENSDARG00000095080	CR450782.1	chr3	-	48272742	48272981	.	.	48272264	48272508	48273267	48273333	6430	1,3,2	17,11,7	7,5,14	5,7,12	389	150	6.19156e-05	0.031227	0.022,0.095,0.099	0.351,0.216,0.31	-0.22	0	ENSDARG00000095080	CR450782.1	ENSDARG00000095080	23.6403	20.549	16.501	17.4443	22.1359	22.6482	ENSDARG00000095080	0.0394816	0.419836	0.0940405	0.925077	0.98797
SE	35379	ENSDARG00000103862	hoxa4a	chr19	+	20185359	20185404	.	.	20183473	20183523	20189251	20189362	35379	1,0,0	53,55,64	4,6,10	71,68,42	195	150	6.60166e-05	0.0328392	0.014,0.0,0.0	0.042,0.064,0.155	-0.082	0	ENSDARG00000103862	hoxa4a	ENSDARG00000103862	1990.76	1968.04	2549.96	2001.51	2116.54	2159.46	ENSDARG00000103862	-0.0521532	0.133424	-0.390884	0.695883	0.945277
SE	36554	ENSDARG00000069194	mycbpap	chr1	+	56573177	56573343	.	.	56566784	56566853	56573459	56573566	36554	17,18,12	0,0,0	22,19,23	6,1,2	316	150	7.13302e-05	0.0350029	1.0,1.0,1.0	0.635,0.9,0.845	0.207	0	ENSDARG00000069194	mycbpap	ENSDARG00000069194	192.855	187.744	228.814	225.858	248.604	240.268	ENSDARG00000069194	0.231031	0.157679	1.4652	0.142867	0.665698
SE	16879	ENSDARG00000103760	cfhl2	chr22	-	23711363	23711531	.	.	23708239	23708416	23718492	23718672	16879	127,151,100	1,2,0	269,255,267	5,20,9	318	150	7.61102e-05	0.0368505	0.984,0.973,1.0	0.962,0.857,0.933	0.068	0	ENSDARG00000103760	cfhl2	ENSDARG00000103760	737.826	708.942	701.844	1357.9	1293.25	1498.72	ENSDARG00000103760	0.949684	0.107006	8.87504	6.99095e-19	3.97722e-16
SE	17988	ENSDARG00000007409	ppifa	chr13	+	30442692	30442789	.	.	30442515	30442604	30444717	30444793	17988	116,176,120	38,21,21	103,123,84	42,56,56	247	150	7.77275e-05	0.0370571	0.65,0.836,0.776	0.598,0.572,0.477	0.205	0	ENSDARG00000007409	ppifa	ENSDARG00000007409	451.654	477.298	424.627	347.969	362.689	348.585	ENSDARG00000007409	-0.3544	0.12077	-2.93449	0.00334095	0.0917957
SE	7364	ENSDARG00000033587	CABZ01088134.1	chr20	+	1985202	1985334	.	.	1980824	1980960	1989989	1990092	7364	3,1,5	0,0,0	1,2,0	1,0,6	282	150	7.85777e-05	0.0370571	1.0,1.0,1.0	0.347,1.0,0.0	0.551	0	ENSDARG00000033587	CABZ01088134.1	ENSDARG00000033587	227.693	123.294	79.205	130.373	120.896	100.44	ENSDARG00000033587	-0.286189	0.35879	-0.797651	0.425073	0.863741
SE	35288	ENSDARG00000058100	b3gnt3	chr8	-	13597192	13597308	.	.	13592786	13593955	13603175	13603317	35288	168,201,185	31,43,43	166,251,183	66,96,74	266	150	9.08927e-05	0.0423152	0.753,0.725,0.708	0.586,0.596,0.582	0.141	0	ENSDARG00000058100	b3gnt3	ENSDARG00000058100	464.096	421.255	430.127	431.518	464.003	497.275	ENSDARG00000058100	0.0833902	0.12376	0.673807	0.500434	0.891823
SE	28724	ENSDARG00000008279	map2k7	chr1	+	45152870	45152918	.	.	45148152	45148276	45156844	45156989	28724	12,19,8	86,132,66	39,39,35	121,119,105	198	150	9.85736e-05	0.0447438	0.096,0.098,0.084	0.196,0.199,0.202	-0.106	0	ENSDARG00000008279	map2k7	ENSDARG00000008279	2090.3	2021.28	2866.78	1871.13	1909.65	2334.73	ENSDARG00000008279	-0.190497	0.171709	-1.10942	0.267251	0.782224
SE	2853	ENSDARG00000016263	zdhhc5a	chr1	+	43857599	43858459	.	.	43854386	43854499	43863538	43865122	2853	44,66,34	13,11,14	83,102,81	7,7,6	1010	150	0.000102814	0.0460923	0.335,0.471,0.265	0.638,0.684,0.667	-0.306	0	ENSDARG00000016263	zdhhc5a	ENSDARG00000016263	1819.06	1725.19	1590.7	1847.26	1679.78	1822.69	ENSDARG00000016263	0.0592063	0.101465	0.583515	0.559547	0.909363
SE	17348	ENSDARG00000058090	cfap57	chr2	+	13985610	13985769	.	.	13984918	13985092	13986160	13986304	17348	26,38,25	4,6,0	40,51,32	0,0,0	309	150	0.000109618	0.0485435	0.759,0.755,1.0	1.0,1.0,1.0	-0.162	0	ENSDARG00000058090	cfap57	ENSDARG00000058090	170.459	171.865	129.808	167.098	179.642	161.491	ENSDARG00000058090	0.106621	0.185365	0.575197	0.565158	0.91085
SE	24120	ENSDARG00000105093	NA	chr23	+	43788329	43788383	.	.	43785267	43785824	43788554	43788611	24120	35,41,22	1,9,2	47,39,42	0,0,1	204	150	0.000110962	0.0485464	0.963,0.77,0.89	1.0,1.0,0.969	-0.115	0	ENSDARG00000105093		ENSDARG00000105093	139.353	153.184	106.707	123.947	120.896	128.996	ENSDARG00000105093	-0.0976762	0.20576	-0.47471	0.634994	0.931286
SE	6230	ENSDARG00000058102	sardh	chr10	+	10429011	10429209	.	.	10428196	10428468	10430669	10430996	6230	255,359,275	33,54,37	346,479,333	105,101,83	348	150	0.000115902	0.0495919	0.769,0.741,0.762	0.587,0.672,0.634	0.126	0	ENSDARG00000058102	sardh	ENSDARG00000058102	1366.16	1438.43	1301.38	1611.31	1681.48	1477.06	ENSDARG00000058102	0.216159	0.102438	2.11015	0.0348452	0.375629
SE	6424	ENSDARG00000013719	gtse1	chr25	-	19509683	19509741	.	.	19508560	19509188	19510331	19510431	6424	5,13,11	0,0,0	37,16,28	2,1,8	208	150	0.000116449	0.0495919	1.0,1.0,1.0	0.93,0.92,0.716	0.145	0	ENSDARG00000013719	gtse1	ENSDARG00000013719	143.086	182.139	166.111	204.741	187.304	191.033	ENSDARG00000013719	0.241874	0.169911	1.42353	0.154581	0.678727
SE	34760	ENSDARG00000101275	BX936433.1	chr6	+	36305164	36305216	.	.	36304594	36304746	36306035	36306220	34760	0,4,0	3,2,2	1,3,2	1,1,0	202	150	0.000117448	0.0495919	0.0,0.598,0.0	0.426,0.69,1.0	-0.506	0	ENSDARG00000101275	BX936433.1	ENSDARG00000101275	253.822	195.216	265.117	184.543	210.291	228.451	ENSDARG00000101275	-0.193625	0.185413	-1.04429	0.296351	0.802059

## Sheet: G4
Misspliced genes in each sibling-mutant pair identified by RNA-seq. Genes highlighted in red are the genes showing a difference in both expression level and splicing.
AS	ID	GeneID	geneSymbol	chr	strand	1stExonStart_0base	1stExonEnd	2ndExonStart_0base	2ndExonEnd	upstreamES	upstreamEE	downstreamES	downstreamEE	ID	IJC_SAMPLE_1	SJC_SAMPLE_1	IJC_SAMPLE_2	SJC_SAMPLE_2	IncFormLen	SkipFormLen	PValue	FDR	IncLevel1	IncLevel2	IncLevelDifference	position_diff	GeneID	geneSymbol	GeneID	WT1	WT2	WT3	Mut1	Mut2	Mut3	GeneID	log2FoldChange	lfcSE	stat	pvalue	padj
A3SS	1144	ENSDARG00000030107	si:ch211-207i1.2	chr20	-	21859785	21859852	.	.	21859785	21859849	21862480	21862662	1144	6,1,6	5,5,1	5,1,2	0,0,0	127	124	1.28382e-06	0.00161760965982	0.54,0.163,0.854	1.0,1.0,1.0	-0.481	3	ENSDARG00000030107	si:ch211-207i1.2	ENSDARG00000030107	2680.39	2494.93	1774.7	2223.33	2275.09	1408.98	ENSDARG00000030107	-0.233768	0.222175	-1.05218	0.292718	0.999851
A3SS	1040	ENSDARG00000008141	rbl1	chr6	-	51552311	51552484	.	.	51552311	51552460	51554447	51554532	1040	19,31,28	0,3,12	21,21,29	0,0,0	148	124	1.71165e-05	0.00719779209232	1.0,0.896,0.662	1.0,1.0,1.0	-0.147	24	ENSDARG00000008141	rbl1	ENSDARG00000008141	345.585	340.43	426.112	344.963	304.731	299.73	ENSDARG00000008141	-0.230289	0.176715	-1.30317	0.192517	0.999851
A3SS	654	ENSDARG00000008697	epas1a	chr12	+	25731592	25731707	.	.	25731595	25731707	25731380	25731507	654	128,94,124	202,193,291	139,164,144	135,176,178	127	124	1.71376e-05	0.00719779209232	0.382,0.322,0.294	0.501,0.476,0.441	-0.14	3	ENSDARG00000008697	epas1a	ENSDARG00000008697	5554.64	4946.02	4961.02	4704.33	6301.24	5949.16	ENSDARG00000008697	0.132993	0.151542	0.877601	0.38016	0.999851
A5SS	428	ENSDARG00000069102	zgc:112962	chr8	-	21035352	21035442	.	.	21035367	21035442	21026232	21026349	428	0,10,16	36,24,34	0,0,0	31,16,36	139	124	1.54079e-07	7.39295330414e-05	0.0,0.271,0.296	0.0,0.0,0.0	0.189	15	ENSDARG00000069102	zgc:112962	ENSDARG00000069102	548.932	591.322	610.607	534.273	539.051	633.856	ENSDARG00000069102	-0.0382204	0.150642	-0.253717	0.799714	0.999851
A5SS	256	ENSDARG00000019326	prpsap2	chr3	+	39459270	39459578	.	.	39459270	39459478	39461622	39461689	256	0,0,2	7,4,0	1,1,5	0,0,1	224	124	2.4359e-07	7.39295330414e-05	0.0,0.0,1.0	1.0,1.0,0.735	-0.578	100	ENSDARG00000019326	prpsap2	ENSDARG00000019326	1448.72	1514.68	1493.03	1320.96	1460.17	1686.6	ENSDARG00000019326	0.00307843	0.141656	0.0217317	0.982662	0.999851
A5SS	606	ENSDARG00000079295	cacna1bb	chr21	-	14404669	14404759	.	.	14404702	14404759	14402773	14402863	606	3,6,14	5,12,9	16,15,7	1,2,1	157	124	1.39695e-06	0.000282649676292	0.322,0.283,0.551	0.927,0.856,0.847	-0.491	33	ENSDARG00000079295	cacna1bb	ENSDARG00000079295	533.128	490.592	367.021	459.601	497.496	321.842	ENSDARG00000079295	-0.117798	0.220652	-0.533863	0.593436	0.999851
A5SS	1036	ENSDARG00000099448	sh3d21	chr16	+	35974173	35974375	.	.	35974173	35974228	35977367	35977436	1036	116,153,345	2,13,10	103,125,132	0,0,0	271	124	7.54899e-06	0.00114555880147	0.964,0.843,0.94	1.0,1.0,1.0	-0.084	147	ENSDARG00000099448	sh3d21	ENSDARG00000099448	1128.42	1100.57	1467.43	1026.48	1232.78	1305.79	ENSDARG00000099448	-0.0537501	0.173075	-0.31056	0.756135	0.999851
A5SS	395	ENSDARG00000013472	nedd1	chr25	+	19454839	19455041	.	.	19454839	19455035	19455869	19455960	395	0,4,16	1,2,4	0,0,1	2,2,2	130	124	1.76323e-05	0.00214055545883	0.0,0.656,0.792	0.0,0.0,0.323	0.375	6	ENSDARG00000013472	nedd1	ENSDARG00000013472	403.533	479.399	497.021	484.842	446.708	482.762	ENSDARG00000013472	0.0333724	0.158365	0.210731	0.833097	0.999851
A5SS	985	ENSDARG00000100363	dcun1d5	chr18	-	3445486	3445529	.	.	3445494	3445529	3445279	3445378	985	1,4,7	2,2,8	2,2,1	0,0,1	132	124	6.9944e-05	0.00707599878445	0.32,0.653,0.451	1.0,1.0,0.484	-0.353	8	ENSDARG00000100363	dcun1d5	ENSDARG00000100363	309.762	346.026	457.627	339.705	376.297	565.065	ENSDARG00000100363	0.198482	0.239735	0.827924	0.407713	0.999851
RI	169	ENSDARG00000021557	wdr45b	chr12	-	269290	269991	.	.	269290	269345	269386	269991	169	3,4,5	10,0,0	0,0,2	10,11,7	165	124	1.02241e-06	0.000755559544353	0.184,1.0,1.0	0.0,0.0,0.177	0.669	41	ENSDARG00000021557	wdr45b	ENSDARG00000021557	1467.68	1486.7	1550.81	1418.77	1598.68	1709.94	ENSDARG00000021557	0.0687574	0.132475	0.51902	0.603747	0.999851
SE	19359	ENSDARG00000092870	BX936337.1	chr9	-	30436646	30436739	.	.	30434890	30435449	30437113	30437288	19359	677,1004,3574	77,37,0	596,789,1013	70,108,125	217	124	1.11022e-16	2.20234941396e-12	0.834,0.939,1.0	0.83,0.807,0.822	0.105	0	ENSDARG00000092870	BX936337.1	ENSDARG00000092870	1612.03	1710.54	4091.73	1397.73	2006.15	2842.53	ENSDARG00000092870	-0.247567	0.528779	-0.468187	0.639651	0.999851
SE	19066	ENSDARG00000099448	sh3d21	chr16	+	35977367	35977436	.	.	35974173	35974375	35980230	35980391	19066	60,91,158	142,164,254	39,28,29	152,180,159	193	124	2.15562e-10	1.7528917432e-06	0.214,0.263,0.286	0.142,0.091,0.105	0.142	0	ENSDARG00000099448	sh3d21	ENSDARG00000099448	1128.42	1100.57	1467.43	1026.48	1232.78	1305.79	ENSDARG00000099448	-0.0537501	0.173075	-0.31056	0.756135	0.999851
SE	13506	ENSDARG00000016011	gpcpd1	chr20	-	45794427	45794503	.	.	45790682	45790724	45802196	45802281	13506	169,116,227	19,13,32	154,169,154	1,4,3	200	124	2.65094e-10	1.7528917432e-06	0.847,0.847,0.815	0.99,0.963,0.97	-0.138	0	ENSDARG00000016011	gpcpd1	ENSDARG00000016011	1624.67	1315.08	1642.07	1390.37	1649.47	1622.72	ENSDARG00000016011	0.0246903	0.152394	0.162017	0.871293	0.999851
SE	4615	ENSDARG00000079647	muc13b	chr12	+	16062502	16062559	.	.	16062272	16062323	16062729	16062786	4615	463,262,403	15,28,54	569,377,432	7,7,9	181	124	5.68571e-10	2.81968667465e-06	0.955,0.865,0.836	0.982,0.974,0.97	-0.09	0	ENSDARG00000079647	muc13b	ENSDARG00000079647	2190.46	1705.88	1922.43	2473.64	2009.61	2499.8	ENSDARG00000079647	0.263405	0.157572	1.67165	0.0945929	0.999851
SE	8074	ENSDARG00000014287	eno2	chr19	+	5163183	5163345	.	.	5160129	5160215	5163620	5163690	8074	8,3,2	6,7,2	14,5,7	1,0,1	286	124	2.79267e-07	0.000937333974047	0.366,0.157,0.302	0.859,1.0,0.752	-0.595	0	ENSDARG00000014287	eno2	ENSDARG00000014287	4663.29	4087.95	4609.76	4142.72	4827.22	4617.57	ENSDARG00000014287	0.0241266	0.129342	0.186533	0.852026	0.999851
SE	9971	ENSDARG00000090617	ctif	chr21	+	3138138	3138213	.	.	3129408	3129485	3148639	3149153	9971	4,4,6	0,1,2	0,1,0	2,1,1	199	124	3.7227e-07	0.00105495909417	1.0,0.714,0.651	0.0,0.384,0.0	0.66	0	ENSDARG00000090617	ctif	ENSDARG00000090617	145.398	165.085	96.5154	120.948	108.503	89.6734	ENSDARG00000090617	-0.342745	0.275227	-1.24532	0.213015	0.999851
SE	9555	ENSDARG00000007302	sh3gl3b	chr25	+	19434085	19434118	.	.	19433872	19433988	19434222	19434297	9555	91,117,93	2,19,23	99,76,65	2,0,2	157	124	4.76731e-07	0.00118211412847	0.973,0.829,0.762	0.975,1.0,0.963	-0.125	0	ENSDARG00000007302	sh3gl3b	ENSDARG00000007302	511.002	636.09	456.971	525.859	414.388	475.392	ENSDARG00000007302	-0.178526	0.186036	-0.95963	0.337241	0.999851
SE	18833	ENSDARG00000099738	ccr9b	chr24	+	11935351	11935417	.	.	11934981	11935022	11941861	11942675	18833	7,6,2	6,8,17	0,0,0	1,2,1	190	124	1.0667e-06	0.00235111724546	0.432,0.329,0.071	0.0,0.0,0.0	0.277	0	ENSDARG00000099738	ccr9b	ENSDARG00000099738	63.2167	41.9708	52.5254	13.6723	10.3886	9.82723	ENSDARG00000099738	-2.20915	0.447484	-4.93683	7.94021e-07	0.000775229
SE	2084	ENSDARG00000099101	gch2	chr12	+	24997560	24997592	.	.	24996958	24997014	24999638	24999723	2084	112,23,1	10,31,22	175,84,34	2,5,2	156	124	1.36707e-06	0.00271185841842	0.899,0.371,0.035	0.986,0.93,0.931	-0.514	0	ENSDARG00000099101	gch2	ENSDARG00000099101	595.291	270.478	107.677	806.668	472.102	335.354	ENSDARG00000099101	0.730818	0.744373	0.98179	0.326203	0.999851
SE	10043	ENSDARG00000040965	zgc:101731	chr15	+	29197884	29198002	.	.	29197548	29197597	29201209	29201321	10043	21,12,25	2,5,9	14,13,18	0,1,0	242	124	2.8468e-06	0.00512990626379	0.843,0.552,0.587	1.0,0.869,1.0	-0.296	0	ENSDARG00000040965	zgc:101731	ENSDARG00000040965	109.576	87.6723	120.808	107.275	114.274	163.378	ENSDARG00000040965	0.269303	0.263996	1.0201	0.30768	0.999851
SE	3224	ENSDARG00000097937	si:dkey-172k15.5	chr4	-	75669815	75669924	.	.	75666037	75666222	75673012	75673134	3224	219,151,168	0,6,21	119,205,137	0,0,0	233	124	3.10324e-06	0.00512990626379	1.0,0.931,0.81	1.0,1.0,1.0	-0.086	0	ENSDARG00000097937	si:dkey-172k15.5	ENSDARG00000097937	1137.9	811.435	653.941	891.857	1113.88	1046.6	ENSDARG00000097937	0.231167	0.213442	1.08304	0.278789	0.999851
SE	14373	ENSDARG00000002917	gls2b	chr22	-	10075514	10075547	.	.	10074953	10075012	10075902	10075961	14373	22,20,45	2,1,0	10,21,25	3,6,8	157	124	4.51477e-06	0.00688918729017	0.897,0.94,1.0	0.725,0.734,0.712	0.222	0	ENSDARG00000002917	gls2b	ENSDARG00000002917	616.363	584.793	911.972	595.272	692.57	809.518	ENSDARG00000002917	-0.0134143	0.212451	-0.0631405	0.949655	0.999851
SE	4789	ENSDARG00000071009	kif20ba	chr17	+	23478056	23478116	.	.	23474665	23474878	23483887	23483962	4789	3,3,8	3,1,4	5,4,2	1,0,0	184	124	8.40467e-06	0.0119088203591	0.403,0.669,0.574	0.771,1.0,1.0	-0.375	0	ENSDARG00000071009	kif20ba	ENSDARG00000071009	79.0209	64.3552	105.051	77.8271	64.6399	84.7598	ENSDARG00000071009	-0.13706	0.295086	-0.464473	0.642309	0.999851
SE	4182	ENSDARG00000058835	NA	chr20	-	3138220	3139784	.	.	3132646	3133702	3141324	3141432	4182	124,105,121	1,0,0	96,76,49	7,1,1	1688	124	1.12174e-05	0.0146642978835	0.901,1.0,1.0	0.502,0.848,0.783	0.256	0	ENSDARG00000058835		ENSDARG00000058835	955.626	732.157	639.496	771.961	821.85	472.935	ENSDARG00000058835	-0.16948	0.236236	-0.717416	0.473117	0.999851
SE	10303	ENSDARG00000036894	NA	chr23	-	45645900	45645939	.	.	45644590	45644693	45657707	45657895	10303	79,25,88	87,0,0	39,69,79	35,78,109	163	124	1.18278e-05	0.0146642978835	0.409,1.0,1.0	0.459,0.402,0.355	0.398	0	ENSDARG00000036894		ENSDARG00000036894	2317.95	2016.46	2976.22	2219.12	2352.43	2589.47	ENSDARG00000036894	-0.0305725	0.17267	-0.177057	0.859463	0.999851
SE	10805	ENSDARG00000035883	nt5c1aa	chr19	-	33212218	33212263	.	.	33196085	33196253	33217268	33217976	10805	25,29,25	36,34,30	35,54,59	18,26,12	169	124	1.31163e-05	0.0153051726367	0.338,0.385,0.379	0.588,0.604,0.783	-0.291	0	ENSDARG00000035883	nt5c1aa	ENSDARG00000035883	674.311	552.149	380.152	649.962	932.661	1024.49	ENSDARG00000035883	0.700288	0.242079	2.89281	0.00381814	0.374408
SE	12802	ENSDARG00000038672	tcf7	chr21	+	45284884	45284971	.	.	45282539	45282618	45289065	45289182	12802	14,4,17	18,14,17	2,0,2	18,12,10	211	124	1.53129e-05	0.016875632862	0.314,0.144,0.37	0.061,0.0,0.105	0.221	0	ENSDARG00000038672	tcf7	ENSDARG00000038672	62.1631	69.9513	65.0001	64.1548	51.9428	38.0805	ENSDARG00000038672	-0.349266	0.314155	-1.11177	0.266239	0.999851
SE	16788	ENSDARG00000076934	wdr60	chr7	-	39873673	39873727	.	.	39872999	39873594	39873989	39874080	16788	18,16,40	4,4,3	18,21,13	0,0,0	178	124	1.99089e-05	0.0204533956516	0.758,0.736,0.903	1.0,1.0,1.0	-0.201	0	ENSDARG00000076934	wdr60	ENSDARG00000076934	250.76	244.363	246.869	258.723	245.862	270.249	ENSDARG00000076934	0.0624046	0.166978	0.373729	0.708606	0.999851
SE	16475	ENSDARG00000059048	mpzl1l	chr10	+	220299	220405	.	.	217316	217446	223764	223866	16475	186,189,231	94,74,107	224,162,112	57,35,24	230	124	2.06215e-05	0.0204533956516	0.516,0.579,0.538	0.679,0.714,0.716	-0.159	0	ENSDARG00000059048	mpzl1l	ENSDARG00000059048	600.559	598.783	519.345	546.893	511.348	404.145	ENSDARG00000059048	-0.230585	0.172928	-1.33342	0.182396	0.999851
SE	17565	ENSDARG00000060112	sybu	chr16	+	39204886	39204940	.	.	39197305	39197360	39205118	39205296	17565	149,143,240	41,25,40	105,157,94	45,58,52	178	124	2.61836e-05	0.0240785640057	0.717,0.799,0.807	0.619,0.653,0.557	0.165	0	ENSDARG00000060112	sybu	ENSDARG00000060112	3273.57	2250.57	2125.96	2615.62	3505.56	3283.52	ENSDARG00000060112	0.298324	0.199123	1.49819	0.134084	0.999851
SE	10468	ENSDARG00000021677	phf11	chr9	+	29808593	29808723	.	.	29807677	29807782	29808819	29808953	10468	2,0,0	5,9,8	3,4,5	6,3,2	254	124	2.67041e-05	0.0240785640057	0.163,0.0,0.0	0.196,0.394,0.55	-0.326	0	ENSDARG00000021677	phf11	ENSDARG00000021677	51.627	60.6244	61.7173	56.7928	53.0971	66.3338	ENSDARG00000021677	0.0127321	0.295104	0.0431445	0.965586	0.999851
SE	5546	ENSDARG00000100646	BX005454.1	chr14	+	31675376	31675421	.	.	31633081	31633143	31710475	31710523	5546	0,0,0	8,6,4	2,2,2	1,2,0	169	124	2.85252e-05	0.0246023828898	0.0,0.0,0.0	0.595,0.423,1.0	-0.673	0	ENSDARG00000100646	BX005454.1	ENSDARG00000100646	18.965	26.1151	22.3233	21.0344	27.7028	20.8829	ENSDARG00000100646	0.0439396	0.44893	0.0978763	0.922031	0.999851
SE	6524	ENSDARG00000093803	si:dkey-16p6.1	chr4	-	58979518	58979692	.	.	58978808	58978982	58980226	58980400	6524	3,0,4	1,2,2	9,8,5	0,0,1	298	124	3.03694e-05	0.0251015427372	0.555,0.0,0.454	1.0,1.0,0.675	-0.555	0	ENSDARG00000093803	si:dkey-16p6.1	ENSDARG00000093803	204.401	103.528	180.556	175.637	205.463	212.514	ENSDARG00000093803	0.28038	0.268507	1.04422	0.296385	0.999851
SE	1736	ENSDARG00000087616	maptb	chr3	-	22056421	22056517	.	.	22051200	22051224	22060423	22060582	1736	4,1,4	1,2,5	0,0,1	2,4,3	220	124	3.16991e-05	0.0251525841116	0.693,0.22,0.311	0.0,0.0,0.158	0.355	0	ENSDARG00000087616	maptb	ENSDARG00000087616	2192.57	2305.59	2153.54	2488.36	2359.36	2061.26	ENSDARG00000087616	0.055137	0.130935	0.421101	0.673682	0.999851
SE	5466	ENSDARG00000087187	grip2a	chr8	-	7278124	7278484	.	.	7269486	7269564	7289292	7289642	5466	17,12,21	1,1,12	14,12,9	0,1,0	484	124	3.87224e-05	0.0295436892015	0.813,0.755,0.31	1.0,0.755,1.0	-0.292	0	ENSDARG00000087187	grip2a	ENSDARG00000087187	431.981	386.131	357.172	333.395	330.125	270.249	ENSDARG00000087187	-0.328601	0.17525	-1.87504	0.0607868	0.999851
SE	5171	ENSDARG00000069196	ebf1b	chr21	-	33699618	33699687	.	.	33690296	33690907	33735087	33735282	5171	31,46,33	1,7,6	32,30,11	0,1,0	193	124	4.4827e-05	0.0329345958604	0.952,0.809,0.779	1.0,0.951,1.0	-0.137	0	ENSDARG00000069196	ebf1b	ENSDARG00000069196	241.277	271.411	173.99	195.62	204.308	136.353	ENSDARG00000069196	-0.351435	0.248051	-1.41679	0.156545	0.999851
SE	7742	ENSDARG00000069102	zgc:112962	chr8	-	21023479	21023527	.	.	21023089	21023143	21023614	21023656	7742	9,7,13	0,2,9	8,3,5	0,0,0	172	124	4.77066e-05	0.0337984226496	1.0,0.716,0.51	1.0,1.0,1.0	-0.258	0	ENSDARG00000069102	zgc:112962	ENSDARG00000069102	548.932	591.322	610.607	534.273	539.051	633.856	ENSDARG00000069102	-0.0382204	0.150642	-0.253717	0.799714	0.999851
SE	12328	ENSDARG00000073765	gna13a	chr12	+	20433603	20433654	.	.	20432426	20432653	20441702	20442614	12328	34,78,167	0,1,0	34,60,41	3,3,7	175	124	5.35328e-05	0.0366182492851	1.0,0.982,1.0	0.889,0.934,0.806	0.118	0	ENSDARG00000073765	gna13a	ENSDARG00000073765	244.438	338.564	438.587	219.809	288.571	309.558	ENSDARG00000073765	-0.32569	0.246033	-1.32376	0.185581	0.999851
SE	3778	ENSDARG00000041736	hsdl1	chr20	-	40868866	40868907	.	.	40866797	40867243	40869117	40869240	3778	1,10,10	0,0,0	14,6,7	2,2,4	165	124	6.32663e-05	0.0418337820861	1.0,1.0,1.0	0.84,0.693,0.568	0.3	0	ENSDARG00000041736	hsdl1	ENSDARG00000041736	89.557	96.0664	134.596	167.223	140.823	169.52	ENSDARG00000041736	0.567229	0.245808	2.30761	0.0210208	0.784903
SE	1643	ENSDARG00000060911	si:ch211-126i22.5	chr10	+	11338867	11338915	.	.	11328686	11329397	11340327	11340365	1643	19,32,25	6,14,19	31,24,16	4,3,0	172	124	6.6436e-05	0.0422615840117	0.695,0.622,0.487	0.848,0.852,1.0	-0.299	0	ENSDARG00000060911	si:ch211-126i22.5	ENSDARG00000060911	529.967	485.928	518.031	485.894	474.411	394.317	ENSDARG00000060911	-0.178306	0.15737	-1.13303	0.2572	0.999851
SE	3435	ENSDARG00000105586	BX255967.1	chr7	+	35467621	35467729	.	.	35462788	35463159	35480985	35481132	3435	7,5,2	2,0,0	1,0,1	1,3,0	232	124	6.81742e-05	0.0422615840117	0.652,1.0,1.0	0.348,0.0,1.0	0.435	0	ENSDARG00000105586	BX255967.1	ENSDARG00000105586	9.48251	12.1249	5.9091	7.36202	5.77142	1.2284	ENSDARG00000105586	-0.908639	0.870676	-1.0436	0.29667	0.999851

## Sheet: G5
Misspliced genes in each sibling-mutant pair identified by RNA-seq. Genes highlighted in red are the genes showing a difference in both expression level and splicing.
AS	ID	GeneID	geneSymbol	chr	strand	1stExonStart_0base	1stExonEnd	2ndExonStart_0base	2ndExonEnd	upstreamES	upstreamEE	downstreamES	downstreamEE	ID	IJC_SAMPLE_1	SJC_SAMPLE_1	IJC_SAMPLE_2	SJC_SAMPLE_2	IncFormLen	SkipFormLen	PValue	FDR	IncLevel1	IncLevel2	IncLevelDifference	position_diff	GeneID	geneSymbol	GeneID	WT1	WT2	WT3	Mut1	Mut2	Mut3	GeneID	log2FoldChange	lfcSE	stat	pvalue	padj
A3SS	547	ENSDARG00000043816	st6galnac1.2	chr12	+	20574915	20575019	.	.	20574942	20575019	20574706	20574845	547	1,0,0	2,2,3	1,1,1	0,0,0	151	124	6.16618e-13	7.92971e-10	0.291,0.0,0.0	1.0,1.0,1.0	-0.903	27	ENSDARG00000043816	st6galnac1.2	ENSDARG00000043816	23.3197	47.7534	39.0723	38.2302	31.4401	36.4664	ENSDARG00000043816	-0.0564394	0.39605	-0.142506	0.886681	0.999112
A3SS	1735	ENSDARG00000094085	CR759846.1	chr21	-	28912055	28912187	.	.	28912055	28912184	28913150	28913195	1735	1,2,2	5,1,2	2,1,4	0,0,0	127	124	4.80516e-07	0.000308971	0.163,0.661,0.494	1.0,1.0,1.0	-0.561	3	ENSDARG00000094085	CR759846.1	ENSDARG00000094085	22.2598	21.4403	19.5362	21.9824	21.6151	13.7981	ENSDARG00000094085	-0.138937	0.470702	-0.29517	0.767864	0.999112
A3SS	368	ENSDARG00000028552	plppr3b	chr11	+	14098719	14099433	.	.	14099259	14099433	14098307	14098503	368	47,60,49	6,3,0	61,32,43	0,0,0	664	124	0.000133874	0.0442157	0.594,0.789,1.0	1.0,1.0,1.0	-0.206	540	ENSDARG00000028552	plppr3b	ENSDARG00000028552	1724.6	1853.61	1501.2	1640.08	1590.67	1311.8	ENSDARG00000028552	-0.161194	0.133357	-1.20874	0.226762	0.963594
A3SS	1976	ENSDARG00000098022	CR936378.1	chr9	-	13831770	13831859	.	.	13831770	13831825	13833708	13833791	1976	1,10,15	0,0,0	4,2,5	5,3,0	158	124	0.00016672	0.0442157	1.0,1.0,1.0	0.386,0.343,1.0	0.424	34	ENSDARG00000098022	CR936378.1	ENSDARG00000098022	8.47991	10.7202	19.5362	8.6018	12.7725	13.7981	ENSDARG00000098022	-0.140528	0.632713	-0.222103	0.824233	0.999112
A3SS	881	ENSDARG00000062423	zgc:153901	chr9	+	24399312	24399460	.	.	24399364	24399460	24399040	24399233	881	0,1,0	14,13,17	0,5,7	9,9,25	176	124	0.000171912	0.0442157	0.0,0.051,0.0	0.0,0.281,0.165	-0.132	52	ENSDARG00000062423	zgc:153901	ENSDARG00000062423	76.3192	60.4227	62.7214	50.6551	55.0201	81.8029	ENSDARG00000062423	-0.0890576	0.306585	-0.290482	0.771447	0.999112
A5SS	691	ENSDARG00000089418	si:dkey-164f24.2	chr8	-	32477523	32477928	.	.	32477532	32477928	32477243	32477282	691	202,216,193	129,136,68	49,55,79	294,180,173	133	124	0	0	0.593,0.597,0.726	0.134,0.222,0.299	0.42	9	ENSDARG00000089418	si:dkey-164f24.2	ENSDARG00000089418	3110.01	2888.59	2594.2	2879.69	2240.11	2009.59	ENSDARG00000089418	-0.26925	0.151027	-1.78279	0.0746198	0.695194
A5SS	525	ENSDARG00000017036	si:dkeyp-57f11.2	chr3	-	38989306	38989397	.	.	38989312	38989397	38989058	38989106	525	79,78,80	42,35,49	99,95,106	14,20,20	130	124	9.7953e-08	3.08552e-05	0.642,0.68,0.609	0.871,0.819,0.835	-0.198	6	ENSDARG00000017036	si:dkeyp-57f11.2	ENSDARG00000017036	3147.11	2968.51	3234.78	3043.13	3027.09	3400.24	ENSDARG00000017036	0.018448	0.0941165	0.196012	0.844601	0.999112
A5SS	88	ENSDARG00000074075	antxr1b	chr10	+	41094464	41094657	.	.	41094464	41094543	41100466	41100562	88	4,7,15	1,0,0	9,7,12	4,5,8	238	124	4.56895e-07	9.5948e-05	0.676,1.0,1.0	0.54,0.422,0.439	0.425	114	ENSDARG00000074075	antxr1b	ENSDARG00000074075	65.7193	84.7867	82.2576	97.4871	68.7752	110.385	ENSDARG00000074075	0.248201	0.277762	0.893572	0.371551	0.999112
A5SS	576	ENSDARG00000069548	zgc:162780	chr9	+	28884466	28885300	.	.	28884466	28884680	28885771	28885909	576	4,1,7	3,1,1	5,7,1	0,0,0	744	124	2.05116e-06	0.000323058	0.182,0.143,0.538	1.0,1.0,1.0	-0.712	620	ENSDARG00000069548	zgc:162780	ENSDARG00000069548	27.5597	13.6438	28.7901	26.7612	22.5976	18.726	ENSDARG00000069548	-0.0357659	0.48334	-0.0739974	0.941012	0.999112
A5SS	86	ENSDARG00000040161	zgc:92287	chr23	-	18109354	18109450	.	.	18109375	18109450	18109191	18109278	86	4,2,0	20,28,12	12,13,5	19,23,6	145	124	9.94143e-06	0.00125262	0.146,0.058,0.0	0.351,0.326,0.416	-0.296	21	ENSDARG00000040161	zgc:92287	ENSDARG00000040161	415.515	426.857	388.667	422.444	450.969	438.582	ENSDARG00000040161	0.0916045	0.123622	0.741002	0.458692	0.999112
A5SS	482	ENSDARG00000070995	inpp4ab	chr6	-	14079459	14079802	.	.	14079660	14079802	14070003	14070039	482	8,6,4	18,13,19	1,0,1	23,32,20	325	124	1.26778e-05	0.00133117	0.145,0.15,0.074	0.016,0.0,0.019	0.111	201	ENSDARG00000070995	inpp4ab	ENSDARG00000070995	482.295	574.016	360.905	498.905	472.584	321.298	ENSDARG00000070995	-0.132729	0.222921	-0.595411	0.551569	0.999112
A5SS	1026	ENSDARG00000034181	esr2b	chr13	+	36926668	36926809	.	.	36926668	36926785	36929660	36930011	1026	0,0,0	15,6,10	5,1,2	10,7,7	148	124	0.000542417	0.0488176	0.0,0.0,0.0	0.295,0.107,0.193	-0.198	24	ENSDARG00000034181	esr2b	ENSDARG00000034181	216.238	179.319	164.515	195.93	172.92	137.981	ENSDARG00000034181	-0.143108	0.211493	-0.676657	0.498624	0.999112
MXE	261	ENSDARG00000059596	clip2	chr5	+	58786380	58786485	58791021	58791072	58784359	58784420	58792703	58793669	261	2,5,8	0,0,0	5,6,10	6,5,7	229	175	2.10364e-10	7.88442e-07	1.0,1.0,1.0	0.389,0.478,0.522	0.537	4587	ENSDARG00000059596	clip2	ENSDARG00000059596	532.114	564.27	571.69	525.666	604.239	618.943	ENSDARG00000059596	0.0678413	0.123847	0.547785	0.583839	0.999112
MXE	3014	ENSDARG00000052113	hexa	chr25	+	22132796	22132971	22135172	22135347	22132633	22132706	22141150	22141241	3014	67,66,87	105,133,148	29,22,19	85,159,138	299	299	4.28083e-08	8.02228e-05	0.39,0.332,0.37	0.254,0.122,0.121	0.198	2376	ENSDARG00000052113	hexa	ENSDARG00000052113	520.454	519.44	676.568	392.816	418.546	452.38	ENSDARG00000052113	-0.441765	0.1552	-2.84643	0.00442119	0.134446
MXE	281	ENSDARG00000103961	poln	chr7	+	24178838	24178906	24181710	24181772	24175014	24175090	24182103	24182597	281	0,1,0	2,7,3	4,1,5	6,1,2	192	186	3.49815e-06	0.00437035	0.0,0.122,0.0	0.392,0.492,0.708	-0.49	2866	ENSDARG00000103961	poln	ENSDARG00000103961	11.6599	16.5675	16.4515	23.8939	9.82502	11.8269	ENSDARG00000103961	0.0281215	0.592278	0.0474801	0.962131	0.999112
MXE	3684	ENSDARG00000074680	rims1a	chr13	-	27525232	27525298	27535407	27535470	27523116	27523229	27535822	27535918	3684	1,0,0	6,7,10	2,3,4	9,6,4	187	190	9.38023e-06	0.00878927	0.145,0.0,0.0	0.184,0.337,0.504	-0.293	10172	ENSDARG00000074680	rims1a	ENSDARG00000074680	1646.16	1829.25	1581.4	1425.99	1389.26	1395.58	ENSDARG00000074680	-0.264319	0.0994475	-2.65787	0.00786357	0.199395
MXE	3359	ENSDARG00000076796	dlg3	chr14	-	32740243	32740289	32740772	32740872	32735507	32735549	32741428	32741470	3359	52,47,53	111,82,117	87,82,73	87,85,78	224	170	4.29347e-05	0.0290731	0.262,0.303,0.256	0.431,0.423,0.415	-0.149	529	ENSDARG00000076796	dlg3	ENSDARG00000076796	2250.36	2066.07	1947.45	1999.44	1999.39	1938.63	ENSDARG00000076796	-0.0770887	0.0955745	-0.806582	0.419907	0.999112
MXE	2998	ENSDARG00000020345	clasp2	chr19	+	43192365	43192392	43197456	43197564	43189128	43189233	43200552	43200659	2998	10,9,11	34,36,45	3,3,4	34,64,70	151	232	4.65418e-05	0.0290731	0.311,0.278,0.273	0.119,0.067,0.081	0.198	5091	ENSDARG00000020345	clasp2	ENSDARG00000020345	5539.5	5750.88	5170.92	5385.68	5666.09	5627.65	ENSDARG00000020345	0.0189375	0.0837573	0.226099	0.821124	0.999112
MXE	3687	ENSDARG00000074680	rims1a	chr13	-	27532593	27532704	27535407	27535470	27523116	27523229	27535822	27535918	3687	1,0,0	0,6,2	2,3,4	2,1,1	187	235	9.21618e-05	0.0493461	1.0,0.0,0.0	0.557,0.79,0.834	-0.394	2766	ENSDARG00000074680	rims1a	ENSDARG00000074680	1646.16	1829.25	1581.4	1425.99	1389.26	1395.58	ENSDARG00000074680	-0.264319	0.0994475	-2.65787	0.00786357	0.199395
SE	4703	ENSDARG00000036139	lctla	chr7	+	33958023	33958184	.	.	33956495	33956662	33958268	33958356	4703	428,446,552	7,10,13	194,86,139	34,12,12	285	124	2.39397e-12	7.04977e-08	0.964,0.951,0.949	0.713,0.757,0.834	0.187	0	ENSDARG00000036139	lctla	ENSDARG00000036139	1619.66	1774.67	2187.02	994.942	489.286	582.476	ENSDARG00000036139	-1.43309	0.240413	-5.96094	2.50793e-09	6.56683e-07
SE	7150	ENSDARG00000078434	znf692	chr8	+	19958344	19958414	.	.	19952643	19953090	19958517	19958574	7150	15,29,15	0,0,0	10,9,15	13,6,4	194	124	9.67348e-12	1.42432e-07	1.0,1.0,1.0	0.33,0.489,0.706	0.492	0	ENSDARG00000078434	znf692	ENSDARG00000078434	69.9592	74.0665	70.9471	83.1508	90.3902	68.9904	ENSDARG00000078434	0.173811	0.252197	0.68919	0.490704	0.999112
SE	30551	ENSDARG00000014943	kif23	chr18	-	20462011	20462056	.	.	20461630	20461743	20465167	20465335	30551	3,9,3	3,6,4	0,0,0	2,3,8	169	124	7.44361e-10	7.30665e-06	0.423,0.524,0.355	0.0,0.0,0.0	0.434	0	ENSDARG00000014943	kif23	ENSDARG00000014943	99.6389	88.6849	74.0318	90.7968	66.8102	83.7741	ENSDARG00000014943	-0.119393	0.259486	-0.460112	0.645436	0.999112
SE	10059	ENSDARG00000060298	nin	chr13	-	36700408	36700583	.	.	36700140	36700251	36701844	36701985	10059	24,25,12	0,0,0	13,8,5	3,5,1	299	124	7.18214e-08	0.000487198	1.0,1.0,1.0	0.642,0.399,0.675	0.428	0	ENSDARG00000060298	nin	ENSDARG00000060298	252.277	332.325	138.81	227.47	289.838	144.88	ENSDARG00000060298	-0.127994	0.333751	-0.383501	0.701349	0.999112
SE	1038	ENSDARG00000074087	nim1k	chr8	-	31391472	31391561	.	.	31386137	31386676	31394625	31394706	1038	20,19,18	1,3,2	4,10,7	11,8,8	213	124	8.27217e-08	0.000487198	0.921,0.787,0.84	0.175,0.421,0.337	0.538	0	ENSDARG00000074087	nim1k	ENSDARG00000074087	280.897	306.012	313.607	271.435	252.503	234.567	ENSDARG00000074087	-0.247647	0.149112	-1.66081	0.0967507	0.752556
SE	30550	ENSDARG00000101243	CABZ01049825.1	chr8	-	34831749	34831838	.	.	34831410	34831510	34831984	34832060	30550	3,3,4	0,0,1	2,2,2	8,4,2	213	124	1.10161e-07	0.00054067	1.0,1.0,0.7	0.127,0.225,0.368	0.66	0	ENSDARG00000101243	CABZ01049825.1	ENSDARG00000101243	1.05999	0.97456	1.02822	0	0.982502	0.985577	ENSDARG00000101243	-0.643396	2.1379	-0.300948	0.763454	NA
SE	21150	ENSDARG00000017649	NA	chr24	-	37692	37880	.	.	37243	37497	38206	38374	21150	2,0,0	1,1,2	1,1,2	0,0,0	312	124	1.45493e-07	0.000612068	0.443,0.0,0.0	1.0,1.0,1.0	-0.852	0	ENSDARG00000017649		ENSDARG00000017649	6.35993	5.84736	3.08466	6.69029	5.89501	2.95673	ENSDARG00000017649	0.0247831	0.91545	0.0270721	0.978402	0.999112
SE	24165	ENSDARG00000052113	hexa	chr25	+	22132796	22132971	.	.	22132633	22132706	22135172	22135347	24165	44,34,64	44,71,73	12,14,9	26,75,77	299	124	1.99141e-07	0.000729685	0.293,0.166,0.267	0.161,0.072,0.046	0.149	0	ENSDARG00000052113	hexa	ENSDARG00000052113	520.454	519.44	676.568	392.816	418.546	452.38	ENSDARG00000052113	-0.441765	0.1552	-2.84643	0.00442119	0.134446
SE	19837	ENSDARG00000002167	cacnb1	chr3	-	16019117	16019126	.	.	16015277	16015429	16021730	16021840	19837	7,12,2	68,79,65	17,17,27	41,44,60	133	124	2.23009e-07	0.000729685	0.088,0.124,0.028	0.279,0.265,0.296	-0.2	0	ENSDARG00000002167	cacnb1	ENSDARG00000002167	831.031	836.172	645.722	698.658	638.627	585.433	ENSDARG00000002167	-0.266528	0.14751	-1.80685	0.0707857	0.678795
SE	11691	ENSDARG00000060243	enox1	chr9	-	18360618	18360725	.	.	18344726	18344911	18366260	18366473	11691	31,32,16	5,10,3	21,39,15	0,0,1	231	124	2.48531e-07	0.000731873	0.769,0.632,0.741	1.0,1.0,0.89	-0.249	0	ENSDARG00000060243	enox1	ENSDARG00000060243	577.694	641.26	535.702	556.25	471.601	457.308	ENSDARG00000060243	-0.240656	0.140787	-1.70936	0.087385	0.724858
SE	27963	ENSDARG00000079280	dhrsx	chr1	+	32671417	32671525	.	.	32669108	32669376	32676983	32677052	27963	43,41,34	2,0,2	15,29,34	6,10,8	232	124	3.84718e-07	0.00102992	0.92,1.0,0.901	0.572,0.608,0.694	0.316	0	ENSDARG00000079280	dhrsx	ENSDARG00000079280	362.516	347.918	347.538	309.665	364.508	359.736	ENSDARG00000079280	-0.0333217	0.139086	-0.239575	0.810659	0.999112
SE	10298	ENSDARG00000075433	myom2a	chr11	+	11246382	11246566	.	.	11243997	11244054	11249895	11250070	10298	0,2,5	4,4,1	8,8,15	0,1,1	308	124	9.38236e-07	0.00230243	0.0,0.168,0.668	1.0,0.763,0.858	-0.595	0	ENSDARG00000075433	myom2a	ENSDARG00000075433	14052.3	12929.5	13728.8	16241.2	15526.5	14830	ENSDARG00000075433	0.19489	0.0822012	2.37089	0.0177455	0.337735
SE	11690	ENSDARG00000060243	enox1	chr9	-	18352329	18352447	.	.	18344726	18344911	18366260	18366473	11690	47,47,68	5,10,3	93,37,36	0,0,1	242	124	1.2374e-06	0.00280299	0.828,0.707,0.921	1.0,1.0,0.949	-0.164	0	ENSDARG00000060243	enox1	ENSDARG00000060243	577.694	641.26	535.702	556.25	471.601	457.308	ENSDARG00000060243	-0.240656	0.140787	-1.70936	0.087385	0.724858
SE	1043	ENSDARG00000009733	kif21b	chr11	+	2873527	2873566	.	.	2865946	2866060	2888905	2889042	1043	3,5,8	5,4,6	5,11,9	1,0,1	163	124	1.42789e-06	0.00300346	0.313,0.487,0.504	0.792,1.0,0.873	-0.454	0	ENSDARG00000009733	kif21b	ENSDARG00000009733	267.117	436.603	293.043	284.815	228.923	269.063	ENSDARG00000009733	-0.349464	0.217937	-1.60351	0.108822	0.786677
SE	6702	ENSDARG00000013539	ikzf1	chr13	-	15831322	15831448	.	.	15826889	15828216	15834657	15834783	6702	10,9,7	3,6,3	6,11,9	0,1,0	250	124	1.55739e-06	0.00305747	0.623,0.427,0.536	1.0,0.845,1.0	-0.42	0	ENSDARG00000013539	ikzf1	ENSDARG00000013539	44.5195	46.7789	35.9877	31.5399	28.4926	20.6971	ENSDARG00000013539	-0.656494	0.374642	-1.75233	0.0797179	0.706536
SE	8130	ENSDARG00000078622	scpp5	chr1	-	43212381	43212429	.	.	43211990	43212065	43214205	43214278	8130	301,271,270	1,0,0	310,303,226	8,11,18	172	124	1.86072e-06	0.00342466	0.995,1.0,1.0	0.965,0.952,0.901	0.059	0	ENSDARG00000078622	scpp5	ENSDARG00000078622	842.691	723.123	735.177	853.49	741.789	571.635	ENSDARG00000078622	-0.0862363	0.166793	-0.517028	0.605137	0.999112
SE	8128	ENSDARG00000078622	scpp5	chr1	-	43209960	43209990	.	.	43209650	43209701	43210449	43210518	8128	89,60,57	3,5,10	85,78,53	30,21,42	154	124	1.99321e-06	0.00345271	0.96,0.906,0.821	0.695,0.749,0.504	0.246	0	ENSDARG00000078622	scpp5	ENSDARG00000078622	842.691	723.123	735.177	853.49	741.789	571.635	ENSDARG00000078622	-0.0862363	0.166793	-0.517028	0.605137	0.999112
SE	2040	ENSDARG00000059596	clip2	chr5	+	58791021	58791072	.	.	58784359	58784420	58792703	58793669	2040	0,0,0	28,21,25	6,5,7	21,31,34	175	124	2.12675e-06	0.00347936	0.0,0.0,0.0	0.168,0.103,0.127	-0.133	0	ENSDARG00000059596	clip2	ENSDARG00000059596	532.114	564.27	571.69	525.666	604.239	618.943	ENSDARG00000059596	0.0678413	0.123847	0.547785	0.583839	0.999112
SE	18459	ENSDARG00000103259	opn4xb	chr5	-	7371313	7371469	.	.	7363302	7363410	7377097	7377269	18459	36,47,70	0,0,1	26,31,50	1,5,7	280	124	2.68904e-06	0.00400001	1.0,1.0,0.969	0.92,0.733,0.76	0.185	0	ENSDARG00000103259	opn4xb	ENSDARG00000103259	117.659	163.726	198.446	121.381	122.813	184.303	ENSDARG00000103259	-0.164108	0.270144	-0.607483	0.543531	0.999112
SE	19676	ENSDARG00000059972	raly	chr6	-	50190144	50190229	.	.	50060198	50060478	50204950	50205029	19676	253,211,226	5,1,3	214,215,192	13,13,16	209	124	2.71666e-06	0.00400001	0.968,0.992,0.978	0.907,0.908,0.877	0.082	0	ENSDARG00000059972	raly	ENSDARG00000059972	688.992	621.769	645.722	603.082	636.662	618.943	ENSDARG00000059972	-0.0736818	0.110526	-0.666648	0.504997	0.999112
SE	1039	ENSDARG00000074087	nim1k	chr8	-	31391472	31391605	.	.	31386591	31386676	31394625	31394716	1039	8,17,8	1,3,2	4,7,5	11,8,8	257	124	3.53201e-06	0.00495289	0.794,0.732,0.659	0.149,0.297,0.232	0.502	0	ENSDARG00000074087	nim1k	ENSDARG00000074087	280.897	306.012	313.607	271.435	252.503	234.567	ENSDARG00000074087	-0.247647	0.149112	-1.66081	0.0967507	0.752556
SE	2915	ENSDARG00000090552	si:dkey-7j14.6	chr16	-	43128069	43128171	.	.	43124321	43124876	43128279	43128425	2915	365,447,467	9,5,5	624,568,700	41,27,29	226	124	3.98224e-06	0.00533041	0.957,0.98,0.981	0.893,0.92,0.93	0.058	0	ENSDARG00000090552	si:dkey-7j14.6	ENSDARG00000090552	1126.77	1177.27	1199.93	1602.8	1553.34	1687.31	ENSDARG00000090552	0.466929	0.0929275	5.02466	5.04336e-07	7.54736e-05
SE	14788	ENSDARG00000056121	serac1	chr20	-	26160479	26160693	.	.	26159503	26159540	26160993	26161064	14788	31,47,46	0,1,0	28,29,40	2,6,3	338	124	4.38197e-06	0.00554076	1.0,0.945,1.0	0.837,0.639,0.83	0.213	0	ENSDARG00000056121	serac1	ENSDARG00000056121	199.278	257.284	286.873	185.417	189.623	271.034	ENSDARG00000056121	-0.203235	0.22329	-0.910186	0.362725	0.999112
SE	14077	ENSDARG00000054723	NA	chr20	+	34704774	34704844	.	.	34702164	34702209	34707042	34707164	14077	62,62,45	0,1,0	47,42,36	5,9,1	194	124	4.65699e-06	0.00554076	1.0,0.975,1.0	0.857,0.749,0.958	0.137	0	ENSDARG00000054723		ENSDARG00000054723	3575.34	3781.29	3448.65	3584.08	3303.17	3535.27	ENSDARG00000054723	-0.0520826	0.0872034	-0.597255	0.550337	0.999112
SE	18809	ENSDARG00000015947	matn4	chr6	+	52824055	52824178	.	.	52820748	52820871	52828681	52828804	18809	102,117,90	0,0,4	123,106,99	12,10,6	247	124	4.70385e-06	0.00554076	1.0,1.0,0.919	0.837,0.842,0.892	0.116	0	ENSDARG00000015947	matn4	ENSDARG00000015947	5964.55	6641.62	4593.06	7602.08	7523.02	5439.4	ENSDARG00000015947	0.257796	0.173228	1.48819	0.136701	0.853741
SE	3962	ENSDARG00000036754	hmgn3	chr23	-	31436062	31436162	.	.	31431579	31432257	31440220	31440328	3962	2905,3000,2797	303,277,249	2423,1431,1574	310,311,246	224	124	8.04124e-06	0.00910764	0.841,0.857,0.861	0.812,0.718,0.78	0.083	0	ENSDARG00000036754	hmgn3	ENSDARG00000036754	6364.17	6287.86	6104.54	4922.14	3504.59	3612.14	ENSDARG00000036754	-0.639642	0.141907	-4.50748	6.56034e-06	0.000712613
SE	30316	ENSDARG00000056722	cd99l2	chr7	-	25614936	25614990	.	.	25613057	25613129	25617664	25617745	30316	29,22,7	195,181,126	46,41,27	148,127,117	178	124	8.58991e-06	0.00926465	0.094,0.078,0.037	0.178,0.184,0.138	-0.097	0	ENSDARG00000056722	cd99l2	ENSDARG00000056722	1931.3	2180.09	1740.78	1902.91	1665.34	1391.64	ENSDARG00000056722	-0.238684	0.146709	-1.62692	0.103753	0.771329
SE	10356	ENSDARG00000105141	FO704635.1	chr2	-	43809039	43809108	.	.	43807843	43807990	43810467	43810641	10356	30,26,26	0,1,0	30,26,34	2,5,7	193	124	8.80909e-06	0.00926465	1.0,0.944,1.0	0.906,0.77,0.757	0.17	0	ENSDARG00000105141	FO704635.1	ENSDARG00000105141	251.217	285.546	315.663	231.293	324.226	335.096	ENSDARG00000105141	0.062602	0.193709	0.323175	0.746562	0.999112
SE	21901	ENSDARG00000001234	map4k2	chr7	-	17430526	17430584	.	.	17428367	17428458	17438699	17439010	21901	48,55,30	0,0,0	32,34,44	5,4,4	182	124	9.79366e-06	0.00994496	1.0,1.0,1.0	0.813,0.853,0.882	0.151	0	ENSDARG00000001234	map4k2	ENSDARG00000001234	379.476	377.155	390.723	370.833	424.441	426.755	ENSDARG00000001234	0.0907749	0.131515	0.690222	0.490054	0.999112
SE	8126	ENSDARG00000078622	scpp5	chr1	-	43209650	43209701	.	.	43209438	43209543	43210449	43210518	8126	209,207,222	0,0,0	267,226,210	6,7,18	175	124	1.14493e-05	0.0112386	1.0,1.0,1.0	0.969,0.958,0.892	0.06	0	ENSDARG00000078622	scpp5	ENSDARG00000078622	842.691	723.123	735.177	853.49	741.789	571.635	ENSDARG00000078622	-0.0862363	0.166793	-0.517028	0.605137	0.999112
SE	9053	ENSDARG00000077881	chl1a	chr23	+	11500040	11500199	.	.	11496847	11496955	11503254	11503380	9053	17,23,14	0,0,2	16,8,11	3,4,5	283	124	1.24873e-05	0.0118621	1.0,1.0,0.754	0.7,0.467,0.491	0.365	0	ENSDARG00000077881	chl1a	ENSDARG00000077881	352.976	445.374	464.755	496.037	367.456	447.452	ENSDARG00000077881	0.0533838	0.173849	0.307069	0.758791	0.999112
SE	6202	ENSDARG00000074086	tecpr1b	chr3	-	61073826	61073945	.	.	61073487	61073587	61074370	61074528	6202	44,53,81	6,4,1	49,44,65	18,12,15	243	124	1.4591e-05	0.0134274	0.789,0.871,0.976	0.581,0.652,0.689	0.238	0	ENSDARG00000074086	tecpr1b	ENSDARG00000074086	347.676	421.984	410.26	369.878	360.578	409.015	ENSDARG00000074086	-0.051024	0.144131	-0.35401	0.723331	0.999112
SE	27170	ENSDARG00000076796	dlg3	chr14	-	32740243	32740289	.	.	32735507	32735549	32740772	32740872	27170	67,52,74	50,43,49	51,50,49	87,76,76	170	124	1.80779e-05	0.0161321	0.494,0.469,0.524	0.3,0.324,0.32	0.181	0	ENSDARG00000076796	dlg3	ENSDARG00000076796	2250.36	2066.07	1947.45	1999.44	1999.39	1938.63	ENSDARG00000076796	-0.0770887	0.0955745	-0.806582	0.419907	0.999112
SE	7351	ENSDARG00000077007	abcc8b	chr18	-	50064718	50064751	.	.	50063547	50063646	50065026	50065055	7351	48,23,32	3,8,2	18,19,10	10,12,17	157	124	2.0288e-05	0.0175718	0.927,0.694,0.927	0.587,0.556,0.317	0.363	0	ENSDARG00000077007	abcc8b	ENSDARG00000077007	681.572	639.311	466.812	517.064	477.496	430.697	ENSDARG00000077007	-0.326731	0.173044	-1.88813	0.0590081	0.627009
SE	22178	ENSDARG00000001558	kifc1	chr19	+	7072536	7072563	.	.	7072044	7072170	7073423	7073504	22178	10,7,5	0,0,0	10,2,6	12,0,2	151	124	2.2452e-05	0.0188905	1.0,1.0,1.0	0.406,1.0,0.711	0.294	0	ENSDARG00000001558	kifc1	ENSDARG00000001558	167.478	176.395	113.104	130.939	94.3202	107.428	ENSDARG00000001558	-0.457882	0.2522	-1.81555	0.0694399	0.672632
SE	14753	ENSDARG00000031150	gba3	chr7	+	69892039	69892830	.	.	69888688	69888913	69894028	69894152	14753	2,6,10	0,0,0	6,3,14	3,1,1	915	124	2.34607e-05	0.0191908	1.0,1.0,1.0	0.213,0.289,0.655	0.614	0	ENSDARG00000031150	gba3	ENSDARG00000031150	22.2598	22.4149	27.7619	21.0266	11.79	25.625	ENSDARG00000031150	-0.30938	0.483777	-0.63951	0.522491	0.999112
SE	28361	ENSDARG00000057353	ehbp1l1a	chr7	+	17770509	17770749	.	.	17767925	17767991	17773598	17773802	28361	54,57,76	4,9,3	54,47,72	0,0,2	364	124	2.65758e-05	0.0211515	0.821,0.683,0.896	1.0,1.0,0.925	-0.175	0	ENSDARG00000057353	ehbp1l1a	ENSDARG00000057353	3141.81	3212.15	4483.04	3033.57	3365.07	4717.96	ENSDARG00000057353	0.0367332	0.194217	0.189135	0.849987	0.999112
SE	22426	ENSDARG00000058038	eml3	chr7	+	17613091	17613541	.	.	17609471	17609583	17620127	17620241	22426	79,77,72	10,4,3	99,91,107	0,1,2	574	124	2.7351e-05	0.0211956	0.631,0.806,0.838	1.0,0.952,0.92	-0.199	0	ENSDARG00000058038	eml3	ENSDARG00000058038	506.674	533.084	482.235	528.533	511.884	611.058	ENSDARG00000058038	0.117476	0.129924	0.904191	0.365894	0.999112
SE	11296	ENSDARG00000032496	pon1	chr16	-	24737726	24737892	.	.	24734624	24734753	24740664	24740720	11296	65,52,78	6,3,3	44,58,49	12,12,13	290	124	3.01791e-05	0.0227875	0.822,0.881,0.917	0.611,0.674,0.617	0.239	0	ENSDARG00000032496	pon1	ENSDARG00000032496	284.077	223.174	312.579	246.585	242.678	287.789	ENSDARG00000032496	-0.0766279	0.183374	-0.417878	0.676037	0.999112
SE	22620	ENSDARG00000062532	fam21c	chr13	-	17978846	17978912	.	.	17976739	17976861	17979000	17979085	22620	160,144,141	23,26,15	164,175,169	6,14,5	190	124	3.81692e-05	0.0281002	0.819,0.783,0.86	0.947,0.891,0.957	-0.111	0	ENSDARG00000062532	fam21c	ENSDARG00000062532	1971.58	1847.76	1816.86	1724.18	1909.98	1763.2	ENSDARG00000062532	-0.0624152	0.0944661	-0.660716	0.508795	0.999112
SE	4015	ENSDARG00000019208	camsap1a	chr21	-	4573706	4573766	.	.	4568090	4568232	4576210	4576291	4015	14,24,19	1,2,1	6,8,17	3,8,6	184	124	3.99803e-05	0.0285618	0.904,0.89,0.928	0.574,0.403,0.656	0.363	0	ENSDARG00000019208	camsap1a	ENSDARG00000019208	957.169	974.56	993.26	723.507	774.212	833.798	ENSDARG00000019208	-0.32735	0.106706	-3.06776	0.00215667	0.0778622
SE	20964	ENSDARG00000025567	nf2b	chr21	+	25765584	25765691	.	.	25764739	25764971	25768140	25768263	20964	38,42,32	0,0,0	49,43,67	5,4,4	231	124	4.07361e-05	0.0285618	1.0,1.0,1.0	0.84,0.852,0.9	0.136	0	ENSDARG00000025567	nf2b	ENSDARG00000025567	720.792	897.569	896.607	901.278	950.08	910.674	ENSDARG00000025567	0.134755	0.126023	1.06929	0.284939	0.999112
SE	15138	ENSDARG00000060758	nphs1	chr15	-	36731381	36731544	.	.	36729759	36729916	36734739	36734861	15138	18,10,1	0,0,0	8,8,5	4,0,4	287	124	4.32928e-05	0.0296485	1.0,1.0,1.0	0.464,1.0,0.351	0.395	0	ENSDARG00000060758	nphs1	ENSDARG00000060758	62.5393	72.1174	61.6932	65.9472	58.9501	69.976	ENSDARG00000060758	-0.0118577	0.265743	-0.0446209	0.96441	0.999112
SE	12876	ENSDARG00000097774	CR387996.1	chr3	-	21074647	21074815	.	.	21074162	21074246	21075402	21075499	12876	0,3,0	2,1,1	1,2,1	0,1,0	292	124	4.51136e-05	0.0301933	0.0,0.56,0.0	1.0,0.459,1.0	-0.633	0	ENSDARG00000097774	CR387996.1	ENSDARG00000097774	5.29994	4.8728	1.02822	1.91151	0	3.94231	ENSDARG00000097774	-0.937065	1.4177	-0.660977	0.508627	0.999112
SE	27341	ENSDARG00000034270	ogdha	chr8	-	45799077	45799128	.	.	45789413	45789529	45803408	45803453	27341	0,1,1	3,4,1	5,3,0	0,0,2	175	124	5.09496e-05	0.0333414	0.0,0.15,0.415	1.0,1.0,0.0	-0.478	0	ENSDARG00000034270	ogdha	ENSDARG00000034270	7219.58	7358.9	7757.92	7492.17	7522.04	7796.9	ENSDARG00000034270	0.0303281	0.0762198	0.397903	0.690702	0.999112
SE	30677	ENSDARG00000095453	si:rp71-17i16.6	chr23	-	20418690	20418774	.	.	20418492	20418590	20418882	20419130	30677	21,14,14	5,4,1	13,17,14	1,0,0	208	124	5.22697e-05	0.0334617	0.715,0.676,0.893	0.886,1.0,1.0	-0.201	0	ENSDARG00000095453	si:rp71-17i16.6	ENSDARG00000095453	36.0396	33.135	28.7901	23.8939	22.5976	21.6827	ENSDARG00000095453	-0.522421	0.393271	-1.3284	0.184046	0.920599
SE	5468	ENSDARG00000036457	cacng6a	chr19	+	9837608	9837711	.	.	9832091	9832386	9871532	9872280	5468	2,4,6	0,0,0	12,10,19	3,0,6	227	124	6.91191e-05	0.0433068	1.0,1.0,1.0	0.686,1.0,0.634	0.227	0	ENSDARG00000036457	cacng6a	ENSDARG00000036457	410.215	388.849	424.655	417.665	441.144	513.486	ENSDARG00000036457	0.165337	0.13893	1.19007	0.234018	0.967008

## Sheet: G6
Misspliced genes in each sibling-mutant pair identified by RNA-seq. Genes highlighted in red are the genes showing a difference in both expression level and splicing.
AS	ID	GeneID	geneSymbol	chr	strand	1stExonStart_0base	1stExonEnd	2ndExonStart_0base	2ndExonEnd	upstreamES	upstreamEE	downstreamES	downstreamEE	ID	IJC_SAMPLE_1	SJC_SAMPLE_1	IJC_SAMPLE_2	SJC_SAMPLE_2	IncFormLen	SkipFormLen	PValue	FDR	IncLevel1	IncLevel2	IncLevelDifference	position_diff	GeneID	geneSymbol	GeneID	WT1	WT2	WT3	Mut1	Mut2	Mut3	GeneID	log2FoldChange	lfcSE	stat	pvalue	padj
A3SS	948	ENSDARG00000026053	hltf	chr2	-	25300395	25300943	.	.	25300395	25300434	25301042	25301091	948	29,20,90	13,0,8	20,24,36	0,0,0	633	124	1.07235e-06	0.0013962	0.304,1.0,0.688	1.0,1.0,1.0	-0.336	509	ENSDARG00000026053	hltf	ENSDARG00000026053	521.548	395.382	692.783	390.038	428.657	481.55	ENSDARG00000026053	-0.309227	0.228111	-1.3556	0.175227	0.999911
A3SS	1731	ENSDARG00000032237	anapc4	chr20	-	23595043	23595180	.	.	23595043	23595160	23595434	23595612	1731	0,0,1	4,5,4	2,5,2	3,3,5	144	124	6.94395e-06	0.00381104	0.0,0.0,0.177	0.365,0.589,0.256	-0.344	20	ENSDARG00000032237	anapc4	ENSDARG00000032237	268.128	305.154	347.457	312.031	313.629	316.109	ENSDARG00000032237	0.0286973	0.173316	0.165578	0.868489	0.999911
A3SS	1209	ENSDARG00000022493	rad21l1	chr8	+	49148389	49148497	.	.	49148392	49148497	49147636	49147785	1209	0,3,0	3,3,3	2,2,2	0,0,2	127	124	8.78119e-06	0.00381104	0.0,0.494,0.0	1.0,1.0,0.494	-0.667	3	ENSDARG00000022493	rad21l1	ENSDARG00000022493	14.7074	9.12421	4.97383	5.37984	8.98652	10.8324	ENSDARG00000022493	-0.148135	0.752413	-0.19688	0.843922	0.999911
A3SS	901	ENSDARG00000054723	NA	chr20	+	34727890	34728016	.	.	34727893	34728016	34727646	34727778	901	122,107,201	42,37,49	62,77,97	36,51,56	127	124	9.02531e-05	0.0293774	0.739,0.738,0.8	0.627,0.596,0.628	0.142	3	ENSDARG00000054723		ENSDARG00000054723	4847.79	4174.83	4564.55	4363.05	4131.1	3943.98	ENSDARG00000054723	-0.127624	0.122083	-1.04539	0.295843	0.999911
A3SS	450	ENSDARG00000056831	gng2	chr13	+	11955025	11955172	.	.	11955059	11955172	11930843	11930925	450	253,255,411	33,57,53	190,299,284	54,94,76	158	124	0.000154014	0.0401053	0.857,0.778,0.859	0.734,0.714,0.746	0.1	34	ENSDARG00000056831	gng2	ENSDARG00000056831	1276.15	1368.63	1310.25	1262.92	1294.96	1223.08	ENSDARG00000056831	-0.0649423	0.116992	-0.555102	0.578825	0.999911
A3SS	1819	ENSDARG00000007125	asb6	chr8	-	6874574	6874632	.	.	6874574	6874606	6874985	6875160	1819	2,8,1	0,0,1	4,8,2	5,0,5	150	124	0.000216622	0.0470069	1.0,1.0,0.453	0.398,1.0,0.248	0.269	26	ENSDARG00000007125	asb6	ENSDARG00000007125	488.739	510.956	403.591	512.429	587.718	505.184	ENSDARG00000007125	0.19756	0.166944	1.18339	0.236655	0.999911
MXE	685	ENSDARG00000004877	rock2b	chr20	-	33675997	33676086	33750095	33750184	33675212	33675291	33750270	33750344	685	42,32,87	5,16,11	16,26,23	13,31,22	213	213	1.3159e-06	0.00255022	0.894,0.667,0.888	0.552,0.456,0.511	0.31	74098	ENSDARG00000004877	rock2b	ENSDARG00000004877	1842.95	1605.86	1802.66	1541.32	1687.67	1691.82	ENSDARG00000004877	-0.093294	0.127305	-0.73284	0.463656	0.999911
MXE	1741	ENSDARG00000095817	znhit6	chr23	-	45750733	45750840	45751724	45751790	45750450	45750539	45752023	45752237	1741	10,0,13	57,58,123	3,0,0	51,69,98	190	231	6.61682e-05	0.046961	0.176,0.0,0.114	0.067,0.0,0.0	0.074	950	ENSDARG00000095817	znhit6	ENSDARG00000095817	480.82	470.404	579.806	454.596	428.657	528.818	ENSDARG00000095817	-0.118676	0.171075	-0.693707	0.487866	0.999911
MXE	1886	ENSDARG00000028148	pax2a	chr13	+	29657565	29657686	29666720	29666930	29648098	29648218	29668901	29669003	1886	33,44,72	5,1,0	41,44,71	10,6,15	245	334	7.26951e-05	0.046961	0.9,0.984,1.0	0.848,0.909,0.866	0.087	9155	ENSDARG00000028148	pax2a	ENSDARG00000028148	438.96	595.101	490.277	695.344	597.603	678.502	ENSDARG00000028148	0.369876	0.172276	2.147	0.0317935	0.999911
RI	434	ENSDARG00000075625	lrig1	chr11	-	16200984	16201257	.	.	16200984	16201055	16201130	16201257	434	19,34,39	60,29,32	31,40,42	0,2,9	199	124	1.36587e-10	1.02167e-07	0.165,0.422,0.432	1.0,0.926,0.744	-0.55	75	ENSDARG00000075625	lrig1	ENSDARG00000075625	2037.54	2123.91	1995.22	1782.07	1951.87	2024.67	ENSDARG00000075625	-0.0956019	0.119769	-0.798217	0.424745	0.999911
RI	803	ENSDARG00000107432	CABZ01080224.1	chr24	+	252383	253276	.	.	252383	252989	253058	253276	803	1,0,2	1,5,1	1,2,2	0,1,0	193	124	2.50193e-06	0.000654956	0.391,0.0,0.562	1.0,0.562,1.0	-0.536	69	ENSDARG00000107432	CABZ01080224.1	ENSDARG00000107432	124.447	139.904	78.1601	88.7673	124.014	124.08	ENSDARG00000107432	-0.011241	0.297432	-0.0377935	0.969852	0.999911
RI	290	ENSDARG00000052693	si:dkey-172m14.1	chr5	-	48374966	48375115	.	.	48374966	48375104	48375105	48375115	290	14,9,9	13,8,64	8,17,16	2,1,4	125	124	2.62683e-06	0.000654956	0.517,0.527,0.122	0.799,0.944,0.799	-0.459	1	ENSDARG00000052693	si:dkey-172m14.1	ENSDARG00000052693	282.835	300.085	343.194	238.058	272.292	238.313	ENSDARG00000052693	-0.307991	0.176927	-1.74078	0.0817221	0.999911
RI	1444	ENSDARG00000091625	si:dkeyp-67f1.2	chr6	+	46318810	46318975	.	.	46318810	46318855	46318929	46318975	1444	10,13,16	2,0,11	7,34,22	0,1,0	198	124	5.35802e-05	0.00832986	0.758,1.0,0.477	1.0,0.955,1.0	-0.24	74	ENSDARG00000091625	si:dkeyp-67f1.2	ENSDARG00000091625	156.125	201.746	158.452	160.05	230.055	161.501	ENSDARG00000091625	0.100637	0.23839	0.422153	0.672914	0.999911
RI	239	ENSDARG00000007494	st3gal8	chr11	-	26338817	26339593	.	.	26338817	26338957	26339376	26339593	239	10,10,29	0,7,3	4,14,20	0,1,0	543	124	5.56809e-05	0.00832986	1.0,0.246,0.688	1.0,0.762,1.0	-0.276	419	ENSDARG00000007494	st3gal8	ENSDARG00000007494	381.262	452.155	419.223	298.581	520.319	476.626	ENSDARG00000007494	0.0519806	0.22848	0.227506	0.82003	0.999911
RI	39	ENSDARG00000092947	cyt1	chr19	-	5447668	5448153	.	.	5447668	5447797	5447895	5448153	39	2019,1245,2841	360,73,449	1030,1111,570	32,73,55	222	124	9.30028e-05	0.0115943	0.758,0.905,0.779	0.947,0.895,0.853	-0.084	98	ENSDARG00000092947	cyt1	ENSDARG00000092947	206903	87641	185082	92636.8	68791.8	40961.3	ENSDARG00000092947	-1.24478	0.333614	-3.73121	0.000190566	0.138396
SE	12837	ENSDARG00000015947	matn4	chr6	+	52820748	52820871	.	.	52816785	52816908	52828681	52828804	12837	1,6,18	3,1,10	5,5,2	0,0,0	247	124	1.82926e-08	0.000340913	0.143,0.751,0.475	1.0,1.0,1.0	-0.544	0	ENSDARG00000015947	matn4	ENSDARG00000015947	9095.98	8270.59	11063.2	9940.59	9029.65	4494.46	ENSDARG00000015947	-0.277062	0.269752	-1.0271	0.304373	0.999911
SE	3168	ENSDARG00000067673	snapc4	chr5	-	50551374	50551453	.	.	50549849	50549988	50551559	50551837	3168	17,9,33	4,4,0	8,5,1	10,15,16	203	124	3.45316e-08	0.000340913	0.722,0.579,1.0	0.328,0.169,0.037	0.589	0	ENSDARG00000067673	snapc4	ENSDARG00000067673	649.389	633.625	569.858	833.875	952.571	859.699	ENSDARG00000067673	0.516754	0.140839	3.66912	0.000243385	0.163837
SE	13740	ENSDARG00000022660	armc2	chr20	-	32334232	32334355	.	.	32334021	32334135	32340466	32340749	13740	28,5,43	2,3,1	6,2,0	7,8,6	247	124	1.06659e-07	0.000701993	0.875,0.456,0.956	0.301,0.112,0.0	0.625	0	ENSDARG00000022660	armc2	ENSDARG00000022660	298.674	164.236	234.48	195.019	183.325	163.471	ENSDARG00000022660	-0.364308	0.253117	-1.43929	0.150069	0.999911
SE	19056	ENSDARG00000095283	si:dkeyp-2e4.3	chr13	-	44705122	44705241	.	.	44703791	44704757	44705860	44705980	19056	27,42,48	5,0,13	35,73,27	0,0,0	243	124	3.86145e-07	0.00190611	0.734,1.0,0.653	1.0,1.0,1.0	-0.204	0	ENSDARG00000095283	si:dkeyp-2e4.3	ENSDARG00000095283	138.024	128.753	157.741	133.151	157.264	88.6288	ENSDARG00000095283	-0.165776	0.269476	-0.615179	0.538437	0.999911
SE	15328	ENSDARG00000059714	arsk	chr5	+	50252710	50252840	.	.	50251789	50252577	50252935	50253095	15328	18,13,67	0,1,0	13,18,20	1,9,4	254	124	6.33828e-07	0.00213137	1.0,0.864,1.0	0.864,0.494,0.709	0.266	0	ENSDARG00000059714	arsk	ENSDARG00000059714	170.832	139.904	212.453	173.5	150.974	159.532	ENSDARG00000059714	-0.119965	0.22951	-0.522699	0.601183	0.999911
SE	1889	ENSDARG00000100473	kndc1	chr13	-	50401766	50401842	.	.	50400569	50400726	50404091	50404169	1889	1,0,1	1,4,5	5,9,2	1,0,2	200	124	6.4767e-07	0.00213137	0.383,0.0,0.11	0.756,1.0,0.383	-0.549	0	ENSDARG00000100473	kndc1	ENSDARG00000100473	184.408	144.973	98.766	190.984	147.379	126.05	ENSDARG00000100473	0.120032	0.29149	0.411788	0.680494	0.999911
SE	7344	ENSDARG00000062744	scn1lab	chr6	-	10063709	10063801	.	.	10056064	10056301	10063994	10064086	7344	12,15,13	32,30,33	20,31,27	12,16,20	216	124	8.38271e-07	0.00236452	0.177,0.223,0.184	0.489,0.527,0.437	-0.29	0	ENSDARG00000062744	scn1lab	ENSDARG00000062744	2736.71	2424	1912.79	2821.72	2201.7	2594.85	ENSDARG00000062744	0.107292	0.179035	0.599279	0.548987	0.999911
SE	13284	ENSDARG00000041221	zmp:0000000608	chr16	+	22064369	22064450	.	.	22063309	22063621	22064883	22065028	13284	0,1,5	2,1,10	2,2,3	0,0,1	205	124	1.15724e-06	0.00285621	0.0,0.377,0.232	1.0,1.0,0.645	-0.679	0	ENSDARG00000041221	zmp:0000000608	ENSDARG00000041221	5.6567	12.1656	12.7898	5.37984	6.29056	8.86288	ENSDARG00000041221	-0.582028	0.742632	-0.783737	0.433194	0.999911
SE	398	ENSDARG00000030012	lrrfip1a	chr9	+	24287268	24287298	.	.	24287007	24287088	24289077	24289134	398	0,0,0	31,27,35	0,7,9	17,29,17	154	124	2.41821e-06	0.00530529	0.0,0.0,0.0	0.0,0.163,0.299	-0.154	0	ENSDARG00000030012	lrrfip1a	ENSDARG00000030012	2810.25	2837.63	2575.02	2765.24	2879.28	3285.17	ENSDARG00000030012	0.119575	0.129621	0.922498	0.356269	0.999911
SE	11714	ENSDARG00000075263	ankrd1a	chr17	+	23447160	23447259	.	.	23445723	23445831	23447866	23447965	11714	94,184,89	2,21,1	43,169,408	8,38,78	223	124	3.31125e-06	0.00616618	0.963,0.83,0.98	0.749,0.712,0.744	0.189	0	ENSDARG00000075263	ankrd1a	ENSDARG00000075263	409.545	1112.14	321.167	360.449	723.415	2242.31	ENSDARG00000075263	0.852231	0.892375	0.955014	0.339571	0.999911
SE	9978	ENSDARG00000026053	hltf	chr2	-	25300841	25300943	.	.	25300395	25300434	25301042	25301087	9978	42,24,118	13,0,8	20,33,42	0,0,0	226	124	3.69799e-06	0.00616618	0.639,1.0,0.89	1.0,1.0,1.0	-0.157	0	ENSDARG00000026053	hltf	ENSDARG00000026053	521.548	395.382	692.783	390.038	428.657	481.55	ENSDARG00000026053	-0.309227	0.228111	-1.3556	0.175227	0.999911
SE	5814	ENSDARG00000021633	sh3bgr	chr15	+	5961593	5961620	.	.	5958906	5958933	5975376	5975430	5814	1,1,2	3,1,2	3,4,3	0,0,0	151	124	3.74749e-06	0.00616618	0.215,0.451,0.451	1.0,1.0,1.0	-0.628	0	ENSDARG00000021633	sh3bgr	ENSDARG00000021633	1991.16	1665.67	1993.08	2170.76	1834.15	1288.07	ENSDARG00000021633	-0.094943	0.206438	-0.45991	0.645581	0.999911
SE	6921	ENSDARG00000096662	abcc3	chr12	+	764217	764531	.	.	757645	757853	771780	771980	6921	10,18,27	3,0,9	3,24,18	0,0,0	438	124	5.22462e-06	0.00782347	0.486,1.0,0.459	1.0,1.0,1.0	-0.352	0	ENSDARG00000096662	abcc3	ENSDARG00000096662	1015.94	1104.03	963.501	1039.65	907.638	1023.17	ENSDARG00000096662	-0.0541436	0.136822	-0.395724	0.692309	0.999911
SE	3601	ENSDARG00000043593	rapgef1a	chr8	-	11765738	11765903	.	.	11756914	11756991	11774264	11774461	3601	13,15,23	0,1,0	9,20,16	1,4,6	289	124	5.54715e-06	0.00782347	1.0,0.866,1.0	0.794,0.682,0.534	0.285	0	ENSDARG00000043593	rapgef1a	ENSDARG00000043593	289.623	292.988	233.059	317.41	266.001	234.374	ENSDARG00000043593	0.00328632	0.200463	0.0163937	0.98692	0.999911
SE	5782	ENSDARG00000077694	dtnba	chr20	-	47449540	47449583	.	.	47444777	47444842	47470230	47470413	5782	37,123,65	142,36,220	188,140,124	29,20,25	167	124	7.75176e-06	0.0102039	0.162,0.717,0.18	0.828,0.839,0.786	-0.465	0	ENSDARG00000077694	dtnba	ENSDARG00000077694	3206.22	2254.69	3668.55	3613.91	2588.12	1907.49	ENSDARG00000077694	-0.171569	0.256681	-0.668415	0.503869	0.999911
SE	19194	ENSDARG00000089314	mapta	chr12	-	4715223	4715316	.	.	4712735	4712828	4716772	4716865	19194	411,479,568	38,18,72	424,482,502	17,14,12	217	124	8.28244e-06	0.010221	0.861,0.938,0.818	0.934,0.952,0.96	-0.076	0	ENSDARG00000089314	mapta	ENSDARG00000089314	3015.02	2759.57	2553.71	3100.13	2468.6	2594.85	ENSDARG00000089314	-0.0290924	0.146888	-0.198058	0.843	0.999911
SE	5931	ENSDARG00000037191	ttr	chr20	+	6108538	6108678	.	.	6106718	6106858	6113622	6114084	5931	616,700,1173	10,8,13	418,652,684	9,41,23	264	124	8.8783e-06	0.0103119	0.967,0.976,0.977	0.956,0.882,0.933	0.05	0	ENSDARG00000037191	ttr	ENSDARG00000037191	1923.28	2096.54	2317.09	1706.75	1941.99	2081.79	ENSDARG00000037191	-0.145059	0.14438	-1.00471	0.315039	0.999911
SE	14136	ENSDARG00000019753	kcnn3	chr16	+	23684963	23686022	.	.	23683875	23684336	23720464	23720560	14136	92,93,108	0,1,0	79,73,65	4,4,1	1183	124	1.43784e-05	0.0157723	1.0,0.907,1.0	0.674,0.657,0.872	0.235	0	ENSDARG00000019753	kcnn3	ENSDARG00000019753	513.629	487.638	400.038	523.189	375.636	362.393	ENSDARG00000019753	-0.153657	0.204986	-0.749597	0.453498	0.999911
SE	12482	ENSDARG00000104937	NA	chrKN150000.1	+	21912	22218	.	.	20425	20570	23035	23229	12482	93,125,112	28,33,41	93,159,139	15,19,11	430	124	2.09477e-05	0.0214995	0.489,0.522,0.441	0.641,0.707,0.785	-0.227	0	ENSDARG00000104937		ENSDARG00000104937	4803.67	4810.48	2944.51	5469.95	3599.1	4517.11	ENSDARG00000104937	0.113521	0.231213	0.490981	0.62344	0.999911
SE	6920	ENSDARG00000096662	abcc3	chr12	+	760415	760726	.	.	757645	757853	771780	771980	6920	50,62,75	3,0,9	26,56,57	0,0,0	435	124	2.17772e-05	0.0214995	0.826,1.0,0.704	1.0,1.0,1.0	-0.157	0	ENSDARG00000096662	abcc3	ENSDARG00000096662	1015.94	1104.03	963.501	1039.65	907.638	1023.17	ENSDARG00000096662	-0.0541436	0.136822	-0.395724	0.692309	0.999911
SE	20089	ENSDARG00000004930	lmo7a	chr9	-	22119151	22119307	.	.	22109570	22109691	22122452	22122693	20089	1,3,1	93,68,84	10,9,9	43,58,70	280	124	2.83839e-05	0.0256773	0.005,0.019,0.005	0.093,0.064,0.054	-0.061	0	ENSDARG00000004930	lmo7a	ENSDARG00000004930	6742.79	5557.66	5174.91	7218.4	5477.28	5904.64	ENSDARG00000004930	0.089955	0.167847	0.535935	0.592003	0.999911
SE	16607	ENSDARG00000089570	ccdc169	chr10	-	34942774	34942909	.	.	34941214	34941255	34943131	34943234	16607	0,0,1	2,2,1	3,2,9	4,2,0	259	124	2.86098e-05	0.0256773	0.0,0.0,0.324	0.264,0.324,1.0	-0.421	0	ENSDARG00000089570	ccdc169	ENSDARG00000089570	12.4447	7.0966	3.55273	9.41471	6.29056	14.7715	ENSDARG00000089570	0.43322	0.784684	0.552095	0.580883	0.999911
SE	6668	ENSDARG00000012699	bbx	chr10	-	28627154	28627236	.	.	28617460	28617632	28632566	28632684	6668	17,8,8	5,4,3	6,14,17	0,2,0	206	124	4.61722e-05	0.0396378	0.672,0.546,0.616	1.0,0.808,1.0	-0.325	0	ENSDARG00000012699	bbx	ENSDARG00000012699	247.764	240.271	201.085	217.883	230.954	237.328	ENSDARG00000012699	-0.000487585	0.183017	-0.00266416	0.997874	0.999911
SE	2496	ENSDARG00000105288	si:ch211-79l17.1	chr18	-	484010	484129	.	.	480214	481348	510144	510253	2496	0,0,5	27,27,47	5,9,11	10,30,47	243	124	5.14002e-05	0.0422874	0.0,0.0,0.051	0.203,0.133,0.107	-0.131	0	ENSDARG00000105288	si:ch211-79l17.1	ENSDARG00000105288	1125.68	1151.68	927.264	1057.14	1037.94	1317.61	ENSDARG00000105288	0.0921799	0.166583	0.553356	0.58002	0.999911
SE	6913	ENSDARG00000030053	eef1db	chr20	+	52744331	52744375	.	.	52740587	52740652	52748235	52748930	6913	63,164,53	11,12,13	124,110,135	5,2,5	168	124	6.63497e-05	0.0487391	0.809,0.91,0.751	0.948,0.976,0.952	-0.135	0	ENSDARG00000030053	eef1db	ENSDARG00000030053	8577.82	9503.37	8331.16	9565.35	8344.88	9597.51	ENSDARG00000030053	0.0585821	0.126484	0.463159	0.64325	0.999911
SE	20808	ENSDARG00000105461	si:dkey-11o1.6	chr16	+	11701219	11701318	.	.	11697029	11697128	11702429	11702643	20808	3,6,2	2,7,0	2,3,1	0,0,0	223	124	6.66014e-05	0.0487391	0.455,0.323,1.0	1.0,1.0,1.0	-0.407	0	ENSDARG00000105461	si:dkey-11o1.6	ENSDARG00000105461	12.4447	16.2208	11.3687	16.1395	11.6825	12.8019	ENSDARG00000105461	0.0156563	0.569121	0.0275096	0.978053	0.999911
SE	3600	ENSDARG00000043593	rapgef1a	chr8	-	11762316	11762409	.	.	11756914	11756991	11774264	11774461	3600	12,9,19	0,1,0	20,18,24	1,4,6	217	124	6.66476e-05	0.0487391	1.0,0.837,1.0	0.92,0.72,0.696	0.167	0	ENSDARG00000043593	rapgef1a	ENSDARG00000043593	289.623	292.988	233.059	317.41	266.001	234.374	ENSDARG00000043593	0.00328632	0.200463	0.0163937	0.98692	0.999911

## Sheet: G7
Misspliced genes in each sibling-mutant pair identified by RNA-seq. Genes highlighted in red are the genes showing a difference in both expression level and splicing.
AS	ID	GeneID	geneSymbol	chr	strand	1stExonStart_0base	1stExonEnd	2ndExonStart_0base	2ndExonEnd	upstreamES	upstreamEE	downstreamES	downstreamEE	ID	IJC_SAMPLE_1	SJC_SAMPLE_1	IJC_SAMPLE_2	SJC_SAMPLE_2	IncFormLen	SkipFormLen	PValue	FDR	IncLevel1	IncLevel2	IncLevelDifference	position_diff	GeneID	geneSymbol	GeneID	WT1	WT2	WT3	Mut1	Mut2	Mut3	GeneID	log2FoldChange	lfcSE	stat	pvalue	padj
A3SS	953	ENSDARG00000056642	hdac9b	chr16	-	20047247	20049084	.	.	20047247	20047440	20055547	20055663	953	114,103,98	1,3,7	89,53,67	0,0,0	1768	124	1.3012e-07	0.000166684	0.889,0.707,0.495	1.0,1.0,1.0	-0.303	1644	ENSDARG00000056642	hdac9b	ENSDARG00000056642	1282.54	1052.68	727.57	859.402	572.435	758.602	ENSDARG00000056642	-0.482019	0.232074	-2.07701	0.0378006	0.528399
A3SS	190	ENSDARG00000042530	nup205	chr18	-	12281920	12282091	.	.	12281920	12282085	12282160	12282239	190	60,61,92	20,9,1	71,48,60	1,0,0	130	124	5.2249e-07	0.000334655	0.741,0.866,0.989	0.985,1.0,1.0	-0.13	6	ENSDARG00000042530	nup205	ENSDARG00000042530	2261.57	2412.64	2433.28	2326.96	2007.93	2258.93	ENSDARG00000042530	-0.108407	0.121089	-0.895272	0.370642	0.883521
A3SS	352	ENSDARG00000025478	gipr	chr15	+	29024123	29024231	.	.	29024168	29024231	29023642	29023739	352	16,20,11	4,5,4	12,22,16	0,1,0	169	124	1.96806e-06	0.00076241	0.746,0.746,0.669	1.0,0.942,1.0	-0.26	45	ENSDARG00000025478	gipr	ENSDARG00000025478	221.364	192.687	180.295	170.371	268.604	180.714	ENSDARG00000025478	0.0618402	0.234065	0.264201	0.791625	0.975154
A3SS	631	ENSDARG00000039989	snrnp48	chr16	-	37022736	37022919	.	.	37022736	37022904	37023481	37023562	631	9,11,48	18,12,0	20,26,36	0,0,0	139	124	2.38067e-06	0.00076241	0.308,0.45,1.0	1.0,1.0,1.0	-0.414	15	ENSDARG00000039989	snrnp48	ENSDARG00000039989	321.777	256.578	233.532	264.183	242.184	259.156	ENSDARG00000039989	-0.0800946	0.190354	-0.420766	0.673926	0.957597
A3SS	997	ENSDARG00000079068	adam12	chr17	+	32362465	32362655	.	.	32362516	32362655	32360440	32360549	997	3,7,4	2,1,4	2,6,2	0,0,0	175	124	5.41986e-05	0.0138857	0.515,0.832,0.415	1.0,1.0,1.0	-0.413	51	ENSDARG00000079068	adam12	ENSDARG00000079068	133.503	104.457	106.474	81.9505	111.184	109.223	ENSDARG00000079068	-0.183413	0.250687	-0.731641	0.464387	0.912245
A3SS	240	ENSDARG00000060452	sdk2b	chr12	-	37322345	37322555	.	.	37322345	37322507	37323869	37324007	240	19,18,28	0,7,6	12,17,9	0,1,0	172	124	9.60578e-05	0.0205083	1.0,0.65,0.771	1.0,0.925,1.0	-0.168	48	ENSDARG00000060452	sdk2b	ENSDARG00000060452	702.889	642.966	547.275	541.305	572.435	558.029	ENSDARG00000060452	-0.176896	0.153116	-1.15531	0.247964	0.829078
A3SS	89	ENSDARG00000014953	cnih3	chr20	+	36387295	36387442	.	.	36387298	36387442	36383553	36383666	89	68,54,82	5,6,7	77,68,56	0,1,1	127	124	0.000207128	0.0379045	0.93,0.898,0.92	1.0,0.985,0.982	-0.073	3	ENSDARG00000014953	cnih3	ENSDARG00000014953	466.691	494.901	476.292	396.813	529.502	493.488	ENSDARG00000014953	-0.0182713	0.164204	-0.111272	0.911401	0.987735
A5SS	607	ENSDARG00000079295	cacna1bb	chr21	-	14404669	14404759	.	.	14404702	14404759	14402773	14402863	607	3,6,14	5,12,9	8,10,16	0,0,4	157	124	5.56948e-06	0.00335839	0.322,0.283,0.551	1.0,1.0,0.76	-0.535	33	ENSDARG00000079295	cacna1bb	ENSDARG00000079295	577.373	533.439	396.792	435.632	557.023	453.771	ENSDARG00000079295	-0.0571418	0.195287	-0.292604	0.769825	0.9749
A5SS	541	ENSDARG00000044973	zgc:171226	chr11	+	11529913	11529941	.	.	11529913	11529924	11530037	11530364	541	6,3,1	10,6,10	0,0,0	7,6,4	141	124	1.53993e-05	0.0046429	0.345,0.305,0.081	0.0,0.0,0.0	0.244	17	ENSDARG00000044973	zgc:171226	ENSDARG00000044973	92.4253	69.9758	56.0761	39.897	67.151	128.089	ENSDARG00000044973	0.114299	0.418942	0.272827	0.784986	0.975154
A5SS	1021	ENSDARG00000094327	si:dkey-205k8.5	chr11	-	15954304	15954407	.	.	15954310	15954407	15954106	15954232	1021	4,3,3	1,1,3	0,2,0	7,1,2	130	124	0.000162773	0.0254056	0.792,0.741,0.488	0.0,0.656,0.0	0.455	6	ENSDARG00000094327	si:dkey-205k8.5	ENSDARG00000094327	26.2442	17.2404	14.1965	18.331	19.8151	13.9011	ENSDARG00000094327	-0.134232	0.523188	-0.256565	0.797515	NA
A5SS	168	ENSDARG00000044062	ctbp2a	chr17	-	8513784	8516098	.	.	8515242	8516098	8472772	8472927	168	35,29,32	0,5,6	15,12,16	0,1,0	1582	124	0.000168528	0.0254056	1.0,0.313,0.295	1.0,0.485,1.0	-0.292	1458	ENSDARG00000044062	ctbp2a	ENSDARG00000044062	1742.39	1729.11	1470.05	1320.91	1215.32	1094.21	ENSDARG00000044062	-0.444221	0.141931	-3.12983	0.0017491	0.161054
MXE	659	ENSDARG00000012311	myoz2a	chr7	-	69606235	69606350	69606877	69607044	69590691	69590875	69612011	69612098	659	265,152,276	306,272,697	175,34,69	494,595,545	291	239	3.2523e-10	6.25092e-07	0.416,0.315,0.245	0.225,0.045,0.094	0.204	642	ENSDARG00000012311	myoz2a	ENSDARG00000012311	1635.13	1241.31	2295.57	2500.57	2821.44	2239.07	ENSDARG00000012311	0.54692	0.217559	2.5139	0.0119405	0.369313
MXE	2000	ENSDARG00000098218	si:dkey-261j11.1	chr4	-	74212966	74213021	74213166	74213274	74211871	74212067	74214458	74214566	2000	14,5,1	8,7,13	0,0,0	7,9,3	232	179	6.73118e-08	6.46866e-05	0.575,0.355,0.056	0.0,0.0,0.0	0.329	200	ENSDARG00000098218	si:dkey-261j11.1	ENSDARG00000098218	207.672	130.824	128.478	101.36	90.2686	111.209	ENSDARG00000098218	-0.617854	0.268305	-2.30281	0.0212898	0.446841
MXE	1727	ENSDARG00000098386	ctps1b	chr16	-	35463886	35463983	35465566	35465610	35463370	35463426	35465696	35465759	1727	116,41,4	365,213,202	3,4,9	183,170,144	168	221	8.92325e-06	0.00571683	0.295,0.202,0.025	0.021,0.03,0.076	0.132	1627	ENSDARG00000098386	ctps1b	ENSDARG00000098386	3228.04	1514.11	791.454	1037.32	999.559	710.941	ENSDARG00000098386	-1.00969	0.587519	-1.71857	0.0856927	0.661048
MXE	897	ENSDARG00000023362	nr5a1b	chr21	+	8185134	8185253	8185769	8185911	8184449	8184591	8190881	8191624	897	0,4,4	2,1,0	0,0,1	3,1,4	243	266	2.01153e-05	0.00788747	0.0,0.814,1.0	0.0,0.0,0.215	0.533	635	ENSDARG00000023362	nr5a1b	ENSDARG00000023362	26.2442	13.1838	16.326	16.1744	18.7142	9.92934	ENSDARG00000023362	-0.309225	0.564509	-0.547778	0.583845	NA
MXE	43	ENSDARG00000054414	spata17	chr17	+	30194078	30194129	30200749	30200853	30190761	30190843	30211501	30211625	43	2,3,3	2,1,5	1,0,1	6,9,7	175	228	2.05189e-05	0.00788747	0.566,0.796,0.439	0.178,0.0,0.157	0.489	6671	ENSDARG00000054414	spata17	ENSDARG00000054414	15.9747	16.2263	17.7456	34.5055	18.7142	28.7951	ENSDARG00000054414	0.712509	0.478586	1.48878	0.136545	NA
MXE	1672	ENSDARG00000060127	adamts3	chr5	+	44883372	44883456	44884231	44884312	44866729	44866853	44889709	44889873	1672	4,9,4	13,20,39	1,0,2	18,27,35	208	205	0.000105271	0.030337	0.233,0.307,0.092	0.052,0.0,0.053	0.176	856	ENSDARG00000060127	adamts3	ENSDARG00000060127	483.806	632.824	492.618	408.674	473.36	533.206	ENSDARG00000060127	-0.184375	0.181664	-1.01493	0.310141	0.859993
MXE	710	ENSDARG00000068398	cep126	chr18	-	37416688	37416875	37418928	37419040	37409642	37411602	37419181	37419327	710	2,2,7	22,7,16	0,0,1	16,14,4	236	311	0.000110488	0.030337	0.107,0.274,0.366	0.0,0.0,0.248	0.166	2165	ENSDARG00000068398	cep126	ENSDARG00000068398	262.442	207.899	198.041	238.303	289.52	244.262	ENSDARG00000068398	0.211955	0.19746	1.07341	0.283087	0.847626
MXE	893	ENSDARG00000045019	aamp	chr6	+	59983267	59983407	59983567	59983712	59982885	59983005	59984080	59984164	893	609,788,1035	224,291,404	640,613,759	345,351,457	264	269	0.0001467	0.0352448	0.735,0.734,0.723	0.654,0.64,0.629	0.09	300	ENSDARG00000045019	aamp	ENSDARG00000045019	3259.99	3680.32	3390.12	3678.07	3390.58	3710.6	ENSDARG00000045019	0.0613828	0.11604	0.528979	0.59682	0.948024
MXE	543	ENSDARG00000053771	apbb3	chr21	-	40734450	40734502	40739489	40739560	40728336	40728483	40742143	40742331	543	40,31,51	7,10,13	18,20,13	10,20,12	195	176	0.000218219	0.0419416	0.838,0.737,0.78	0.619,0.474,0.494	0.256	5039	ENSDARG00000053771	apbb3	ENSDARG00000053771	390.24	279.903	271.863	239.382	301.629	258.163	ENSDARG00000053771	-0.233976	0.208474	-1.12233	0.261724	0.837963
RI	239	ENSDARG00000007494	st3gal8	chr11	-	26338817	26339593	.	.	26338817	26338957	26339376	26339593	239	10,10,29	0,7,3	13,14,9	1,0,0	543	124	5.66531e-05	0.0426032	1.0,0.246,0.688	0.748,1.0,1.0	-0.271	419	ENSDARG00000007494	st3gal8	ENSDARG00000007494	384.535	452.307	418.796	421.614	471.158	443.842	ENSDARG00000007494	0.0893469	0.151104	0.591294	0.554323	0.937883
SE	11090	ENSDARG00000034503	per2	chr2	-	48472662	48472719	.	.	48472146	48472404	48474749	48474935	11090	54,19,22	408,157,778	12,3,1	658,556,197	181	124	8.90358e-09	0.000175071	0.083,0.077,0.019	0.012,0.004,0.003	0.053	0	ENSDARG00000034503	per2	ENSDARG00000034503	13098.1	4404.42	13578.2	16232.7	14885.5	4997.44	ENSDARG00000034503	0.216587	0.678649	0.319144	0.749617	0.972215
SE	6680	ENSDARG00000012699	bbx	chr10	-	28627154	28627236	.	.	28617460	28617632	28632566	28632684	6680	17,8,8	5,4,3	4,10,12	0,0,0	206	124	1.93782e-08	0.000190517	0.672,0.546,0.616	1.0,1.0,1.0	-0.389	0	ENSDARG00000012699	bbx	ENSDARG00000012699	249.891	240.352	200.88	188.702	227.873	236.318	ENSDARG00000012699	-0.0776721	0.194797	-0.398733	0.69009	0.961827
SE	21084	ENSDARG00000098257	pcdh15a	chr13	-	41315262	41315277	.	.	41313364	41313430	41356083	41356202	21084	6,12,11	4,2,6	9,10,4	0,0,0	139	124	4.17863e-08	0.000225382	0.572,0.843,0.621	1.0,1.0,1.0	-0.321	0	ENSDARG00000098257	pcdh15a	ENSDARG00000098257	410.779	371.176	313.033	278.2	302.73	235.325	ENSDARG00000098257	-0.421611	0.188413	-2.2377	0.0252408	0.470293
SE	14448	ENSDARG00000002168	tra2b	chr9	-	12619218	12619478	.	.	12618735	12618881	12623382	12623502	14448	70,87,70	39,66,118	25,18,39	59,104,119	384	124	4.58489e-08	0.000225382	0.367,0.299,0.161	0.12,0.053,0.096	0.186	0	ENSDARG00000002168	tra2b	ENSDARG00000002168	1259.72	1427.91	1279.81	1181.81	1259.36	1562.88	ENSDARG00000002168	0.0136689	0.153574	0.0890048	0.929078	0.988785
SE	3880	ENSDARG00000011171	si:ch211-12m10.1	chr21	+	31777094	31777304	.	.	31739347	31739845	31805127	31805359	3880	5,10,7	7,8,5	2,15,1	0,1,0	334	124	1.34969e-07	0.000530781	0.21,0.317,0.342	1.0,0.848,1.0	-0.66	0	ENSDARG00000011171	si:ch211-12m10.1	ENSDARG00000011171	1887.3	1694.63	1259.94	1210.93	1268.16	789.383	ENSDARG00000011171	-0.566527	0.219126	-2.5854	0.0097266	0.34555
SE	12276	ENSDARG00000099184	map2k6	chr12	+	36434782	36434788	.	.	36415251	36415345	36441462	36441532	12276	55,62,133	29,33,0	89,52,96	0,3,1	130	124	4.77934e-07	0.00156627	0.644,0.642,1.0	1.0,0.943,0.989	-0.215	0	ENSDARG00000099184	map2k6	ENSDARG00000099184	1114.81	1361.99	1203.15	1067.51	885.072	1181.59	ENSDARG00000099184	-0.231358	0.160271	-1.44354	0.148869	0.748856
SE	15490	ENSDARG00000062420	nfia	chr22	-	16858735	16858786	.	.	16848343	16848472	16862940	16863068	15490	10,7,4	2,2,6	4,6,7	0,0,0	175	124	6.60285e-07	0.0018419	0.78,0.713,0.321	1.0,1.0,1.0	-0.395	0	ENSDARG00000062420	nfia	ENSDARG00000062420	356.009	356.978	239.211	202.72	250.991	246.248	ENSDARG00000062420	-0.43966	0.217979	-2.01699	0.0436971	0.548619
SE	19195	ENSDARG00000092870	BX936337.1	chr9	-	30436646	30436739	.	.	30434890	30435449	30437113	30437288	19195	677,1004,3574	77,37,0	2462,2897,1683	0,0,2	217	124	7.77142e-07	0.0018419	0.834,0.939,1.0	1.0,1.0,0.998	-0.075	0	ENSDARG00000092870	BX936337.1	ENSDARG00000092870	1745.81	1859.94	4423.63	5075.54	6002.86	3144.62	ENSDARG00000092870	0.824643	0.536169	1.53803	0.124042	0.723182
SE	19064	ENSDARG00000075608	mical2a	chr7	+	65387580	65387688	.	.	65376857	65376995	65402797	65402902	19064	4,2,4	0,0,1	1,1,0	1,2,1	232	124	9.23261e-07	0.0018419	1.0,1.0,0.681	0.348,0.211,0.0	0.707	0	ENSDARG00000075608	mical2a	ENSDARG00000075608	449.575	408.699	404.6	474.45	573.536	513.347	ENSDARG00000075608	0.30726	0.152676	2.0125	0.0441677	0.549372
SE	2065	ENSDARG00000099101	gch2	chr12	+	24997560	24997592	.	.	24996958	24997014	24999638	24999723	2065	112,23,1	10,31,22	0,0,0	10,13,38	156	124	9.36734e-07	0.0018419	0.899,0.371,0.035	0.0,0.0,0.0	0.435	0	ENSDARG00000099101	gch2	ENSDARG00000099101	644.695	294.101	116.411	146.648	86.9661	215.467	ENSDARG00000099101	-1.23105	0.74762	-1.64662	0.0996364	0.689231
SE	5152	ENSDARG00000069196	ebf1b	chr21	-	33699618	33699687	.	.	33690296	33690907	33735087	33735282	5152	31,46,33	1,7,6	21,14,29	0,0,0	193	124	1.57619e-06	0.00281751	0.952,0.809,0.779	1.0,1.0,1.0	-0.153	0	ENSDARG00000069196	ebf1b	ENSDARG00000069196	261.301	295.115	188.103	185.467	145.31	175.749	ENSDARG00000069196	-0.550955	0.231607	-2.37884	0.0173672	0.412943
SE	6533	ENSDARG00000029234	stxbp5b	chr17	-	7105476	7105524	.	.	7101327	7101372	7108798	7108861	6533	8,7,10	2,3,4	13,5,7	0,0,0	172	124	1.87465e-06	0.00307176	0.743,0.627,0.643	1.0,1.0,1.0	-0.329	0	ENSDARG00000029234	stxbp5b	ENSDARG00000029234	578.514	567.919	484.1	500.329	598.855	582.853	ENSDARG00000029234	0.0470655	0.15655	0.300642	0.763688	0.974823
SE	19218	ENSDARG00000020893	slc25a22	chr6	+	49103196	49103270	.	.	49102322	49102378	49104373	49104464	19218	79,101,96	262,323,655	63,36,82	377,797,523	198	124	2.56881e-06	0.00388542	0.159,0.164,0.084	0.095,0.028,0.089	0.065	0	ENSDARG00000020893	slc25a22	ENSDARG00000020893	11107	12363.4	11710.7	11927	14438.6	13159.4	ENSDARG00000020893	0.167933	0.123996	1.35435	0.175626	0.770376
SE	6938	ENSDARG00000096662	abcc3	chr12	+	764217	764531	.	.	757645	757853	771780	771980	6938	10,18,27	3,0,9	18,33,13	0,0,0	438	124	5.22255e-06	0.00700618	0.486,1.0,0.459	1.0,1.0,1.0	-0.352	0	ENSDARG00000096662	abcc3	ENSDARG00000096662	1024.67	1104.4	962.522	891.751	968.736	982.012	ENSDARG00000096662	-0.120319	0.129945	-0.925921	0.354487	0.876916
SE	16716	ENSDARG00000057679	sh2b1	chr3	+	15209282	15209326	.	.	15208658	15209016	15210888	15212894	16716	127,163,66	50,47,177	14,25,40	143,159,119	168	124	5.34469e-06	0.00700618	0.652,0.719,0.216	0.067,0.104,0.199	0.406	0	ENSDARG00000057679	sh2b1	ENSDARG00000057679	2269.55	2236.18	2060.62	2084.35	2115.81	1761.47	ENSDARG00000057679	-0.139204	0.131046	-1.06225	0.288121	0.849636
SE	8933	ENSDARG00000077506	tjp1a	chr7	+	30852086	30852299	.	.	30849615	30849954	30854383	30855079	8933	169,182,220	60,82,83	151,144,134	27,26,26	337	124	8.62406e-06	0.0101869	0.509,0.45,0.494	0.673,0.671,0.655	-0.182	0	ENSDARG00000077506	tjp1a	ENSDARG00000077506	6202.76	5671.08	4767.89	4605.4	4778.73	3905.21	ENSDARG00000077506	-0.324306	0.150118	-2.16034	0.0307465	0.504745
SE	17876	ENSDARG00000017439	eif4ba	chr23	+	10503756	10503829	.	.	10500204	10500334	10513611	10514035	17876	49,70,63	1,5,0	54,34,61	11,7,10	197	124	9.13742e-06	0.0101869	0.969,0.898,1.0	0.756,0.754,0.793	0.188	0	ENSDARG00000017439	eif4ba	ENSDARG00000017439	1211.8	1301.14	1294.72	1219.55	1153.68	1135.92	ENSDARG00000017439	-0.118321	0.118236	-1.00072	0.31696	0.86412
SE	20176	ENSDARG00000074680	rims1a	chr13	-	27525456	27525528	.	.	27525232	27525298	27528118	27528196	20176	8,9,12	1,0,0	7,4,13	3,4,2	196	124	9.32533e-06	0.0101869	0.835,1.0,1.0	0.596,0.388,0.804	0.349	0	ENSDARG00000074680	rims1a	ENSDARG00000074680	1103.4	1122.65	890.12	906.847	1014.97	875.768	ENSDARG00000074680	-0.154359	0.151811	-1.01678	0.309256	0.85954
SE	7359	ENSDARG00000098080	gnl2	chr16	+	33955974	33956041	.	.	33950932	33951072	33960149	33960263	7359	1,3,4	0,5,0	0,1,0	4,2,2	191	124	1.24977e-05	0.0129338	1.0,0.28,1.0	0.0,0.245,0.0	0.678	0	ENSDARG00000098080	gnl2	ENSDARG00000098080	5211.19	5832.33	6579.36	6766.31	7494.49	7680.35	ENSDARG00000098080	0.315891	0.134904	2.3416	0.0192013	0.42785
SE	16879	ENSDARG00000041085	arpin	chr18	+	21083723	21083856	.	.	21081956	21082064	21086257	21086421	16879	1,2,1	0,0,0	2,1,2	3,1,1	257	124	1.70794e-05	0.0167917	1.0,1.0,1.0	0.243,0.325,0.491	0.647	0	ENSDARG00000041085	arpin	ENSDARG00000041085	330.905	325.539	418.796	466.902	470.057	436.891	ENSDARG00000041085	0.349305	0.168265	2.07592	0.0379012	0.528927
SE	19652	ENSDARG00000037122	NA	chr14	+	29241978	29242188	.	.	29132870	29133798	29268930	29269168	19652	25,21,20	5,3,3	11,25,15	1,0,0	334	124	1.8752e-05	0.0172087	0.65,0.722,0.712	0.803,1.0,1.0	-0.24	0	ENSDARG00000037122		ENSDARG00000037122	1487.93	1410.67	926.321	775.295	970.938	707.962	ENSDARG00000037122	-0.639229	0.211489	-3.02251	0.00250687	0.191167
SE	2793	ENSDARG00000009594	nr1d2b	chr19	+	17944064	17944153	.	.	17943426	17943648	17944842	17944987	2793	1111,874,1359	112,48,28	979,957,1016	35,6,23	213	124	1.9254e-05	0.0172087	0.852,0.914,0.966	0.942,0.989,0.963	-0.054	0	ENSDARG00000009594	nr1d2b	ENSDARG00000009594	16018.1	11985.1	11464.4	12791.8	11229.6	11103	ENSDARG00000009594	-0.168071	0.161301	-1.04197	0.297427	0.855304
SE	6937	ENSDARG00000096662	abcc3	chr12	+	760415	760726	.	.	757645	757853	771780	771980	6937	50,62,75	3,0,9	36,35,60	0,0,0	435	124	2.17968e-05	0.0186344	0.826,1.0,0.704	1.0,1.0,1.0	-0.157	0	ENSDARG00000096662	abcc3	ENSDARG00000096662	1024.67	1104.4	962.522	891.751	968.736	982.012	ENSDARG00000096662	-0.120319	0.129945	-0.925921	0.354487	0.876916
SE	2176	ENSDARG00000043342	gpx3	chr14	-	50461198	50461316	.	.	50459006	50459106	50463233	50463384	2176	116,144,165	0,0,3	68,91,68	2,4,10	242	124	2.7857e-05	0.0215396	1.0,1.0,0.966	0.946,0.921,0.777	0.107	0	ENSDARG00000043342	gpx3	ENSDARG00000043342	329.764	370.162	286.769	240.46	259.797	213.481	ENSDARG00000043342	-0.465603	0.184797	-2.51954	0.0117509	0.367117
SE	10968	ENSDARG00000053205	ppfia4	chr11	+	22388761	22388803	.	.	22386277	22386506	22391517	22391648	10968	9,8,2	3,3,3	3,6,8	1,0,0	166	124	2.80145e-05	0.0215396	0.691,0.666,0.332	0.691,1.0,1.0	-0.334	0	ENSDARG00000053205	ppfia4	ENSDARG00000053205	503.204	451.293	440.801	334.272	391.898	329.654	ENSDARG00000053205	-0.401251	0.159061	-2.52262	0.0116485	0.366364
SE	15133	ENSDARG00000001558	kifc1	chr19	+	7072536	7072563	.	.	7072044	7072170	7073423	7073504	15133	8,5,25	0,0,1	14,7,13	3,0,10	151	124	2.87687e-05	0.0215396	1.0,1.0,0.954	0.793,1.0,0.516	0.215	0	ENSDARG00000001558	kifc1	ENSDARG00000001558	197.402	200.8	310.193	307.314	258.697	299.866	ENSDARG00000001558	0.283497	0.227271	1.2474	0.212253	0.804427
SE	20763	ENSDARG00000093851	CU639468.1	chr8	-	12563536	12563855	.	.	12536712	12536878	12630777	12631386	20763	41,42,42	0,0,2	20,35,29	3,6,2	443	124	2.95768e-05	0.0215396	1.0,1.0,0.855	0.651,0.62,0.802	0.261	0	ENSDARG00000093851	CU639468.1	ENSDARG00000093851	365.137	403.628	408.149	324.567	399.604	343.555	ENSDARG00000093851	-0.142243	0.1626	-0.874801	0.381682	0.889586
SE	16289	ENSDARG00000011581	si:dkey-23k10.5	chr15	-	36497393	36497426	.	.	36495118	36495823	36497946	36498615	16289	5,5,8	16,15,12	3,0,0	23,10,17	157	124	3.12263e-05	0.0219286	0.198,0.208,0.345	0.093,0.0,0.0	0.219	0	ENSDARG00000011581	si:dkey-23k10.5	ENSDARG00000011581	620.733	747.422	508.944	666.387	574.637	710.941	ENSDARG00000011581	0.0585073	0.184858	0.316499	0.751624	0.972215
SE	19217	ENSDARG00000020893	slc25a22	chr6	+	49103196	49103253	.	.	49102322	49102378	49104373	49104464	19217	51,78,68	262,323,655	52,25,52	377,797,523	181	124	3.53412e-05	0.0239626	0.118,0.142,0.066	0.086,0.021,0.064	0.052	0	ENSDARG00000020893	slc25a22	ENSDARG00000020893	11107	12363.4	11710.7	11927	14438.6	13159.4	ENSDARG00000020893	0.167933	0.123996	1.35435	0.175626	0.770376
SE	6455	ENSDARG00000093803	si:dkey-16p6.1	chr4	-	58981161	58981335	.	.	58980226	58980400	58982545	58984441	6455	10,1,3	3,1,6	12,1,8	1,0,1	298	124	4.01242e-05	0.0262988	0.581,0.294,0.172	0.833,1.0,0.769	-0.518	0	ENSDARG00000093803	si:dkey-16p6.1	ENSDARG00000093803	221.364	112.57	195.202	188.702	202.554	241.283	ENSDARG00000093803	0.258013	0.269135	0.958676	0.337722	0.869605
SE	20762	ENSDARG00000093851	CU639468.1	chr8	-	12563375	12563855	.	.	12536712	12536878	12630777	12630860	20762	82,87,97	0,0,2	46,71,60	3,6,2	604	124	4.29076e-05	0.0267079	1.0,1.0,0.909	0.759,0.708,0.86	0.194	0	ENSDARG00000093851	CU639468.1	ENSDARG00000093851	365.137	403.628	408.149	324.567	399.604	343.555	ENSDARG00000093851	-0.142243	0.1626	-0.874801	0.381682	0.889586
SE	13618	ENSDARG00000102730	mapk10	chr21	+	9503509	9503556	.	.	9483458	9483660	9536122	9536194	13618	6,8,9	83,92,164	16,23,13	59,96,76	171	124	4.34651e-05	0.0267079	0.05,0.059,0.038	0.164,0.148,0.11	-0.092	0	ENSDARG00000102730	mapk10	ENSDARG00000102730	1093.13	1057.75	1101.65	961.84	1270.37	889.669	ENSDARG00000102730	-0.0596365	0.166338	-0.358525	0.71995	0.966168
SE	8809	ENSDARG00000004415	tcf7l2	chr12	-	30869912	30869973	.	.	30864833	30867281	30871517	30871590	8809	49,57,58	10,13,15	31,41,31	18,29,20	185	124	4.64222e-05	0.0271894	0.767,0.746,0.722	0.536,0.487,0.51	0.234	0	ENSDARG00000004415	tcf7l2	ENSDARG00000004415	1602.04	1678.4	1309.63	1348.95	1199.91	1116.06	ENSDARG00000004415	-0.323958	0.153145	-2.11537	0.0343985	0.518706
SE	20662	ENSDARG00000097878	CU694532.1	chr16	+	48730451	48730492	.	.	48729441	48729543	48731674	48731742	20662	4,2,2	0,0,0	4,2,4	2,1,3	165	124	4.70142e-05	0.0271894	1.0,1.0,1.0	0.6,0.6,0.501	0.433	0	ENSDARG00000097878	CU694532.1	ENSDARG00000097878	5.70526	6.08485	4.25895	6.46978	0	6.95054	ENSDARG00000097878	-0.241976	1.09925	-0.220128	0.825771	NA
SE	4556	ENSDARG00000101687	CU929259.1	chr24	+	40875506	40876667	.	.	40867694	40867859	40908880	40909527	4556	27,35,50	3,10,7	19,26,52	2,0,0	1285	124	5.51974e-05	0.0310099	0.465,0.252,0.408	0.478,1.0,1.0	-0.451	0	ENSDARG00000101687	CU929259.1	ENSDARG00000101687	212.236	330.61	220.046	225.364	265.302	342.562	ENSDARG00000101687	0.128992	0.245438	0.525559	0.599195	0.948508
SE	19754	ENSDARG00000093621	si:dkey-27b3.4	chr10	+	8859075	8859103	.	.	8858602	8858796	8863922	8864221	19754	12,14,8	6,2,1	4,7,8	0,0,0	152	124	6.19344e-05	0.0335263	0.62,0.851,0.867	1.0,1.0,1.0	-0.221	0	ENSDARG00000093621	si:dkey-27b3.4	ENSDARG00000093621	28.5263	36.5091	18.4554	18.331	11.0084	24.8234	ENSDARG00000093621	-0.608496	0.517908	-1.17491	0.24003	NA
SE	6574	ENSDARG00000026137	sfxn5b	chr14	+	46335258	46335324	.	.	46332034	46332088	46340424	46340540	6574	2,1,2	0,1,1	0,2,0	1,1,1	190	124	6.30866e-05	0.0335263	1.0,0.395,0.566	0.0,0.566,0.0	0.465	0	ENSDARG00000026137	sfxn5b	ENSDARG00000026137	844.379	772.776	736.798	725.693	846.543	754.63	ENSDARG00000026137	-0.015647	0.13973	-0.11198	0.910839	0.987735
SE	7136	ENSDARG00000090386	cd3eap	chr15	-	28859530	28859599	.	.	28854479	28854990	28869156	28869264	7136	49,50,92	4,4,23	87,92,117	3,1,5	193	124	6.99645e-05	0.0362029	0.887,0.889,0.72	0.949,0.983,0.938	-0.125	0	ENSDARG00000090386	cd3eap	ENSDARG00000090386	510.051	509.099	634.583	699.814	743.065	692.075	ENSDARG00000090386	0.365473	0.15309	2.38731	0.0169722	0.408852
SE	18377	ENSDARG00000098386	ctps1b	chr16	-	35465566	35465610	.	.	35463886	35463983	35465696	35465759	18377	435,152,4	16,29,78	3,4,9	73,63,40	168	124	7.42305e-05	0.0374255	0.953,0.795,0.036	0.029,0.045,0.142	0.523	0	ENSDARG00000098386	ctps1b	ENSDARG00000098386	3228.04	1514.11	791.454	1037.32	999.559	710.941	ENSDARG00000098386	-1.00969	0.587519	-1.71857	0.0856927	0.661048
SE	15958	ENSDARG00000076729	myo9aa	chr7	+	56750280	56750478	.	.	56750013	56750101	56755868	56755969	15958	93,83,120	38,26,38	96,102,90	13,15,14	322	124	7.62521e-05	0.0374836	0.485,0.551,0.549	0.74,0.724,0.712	-0.197	0	ENSDARG00000076729	myo9aa	ENSDARG00000076729	3232.6	2985.63	2748.44	2564.19	2495.6	2350.28	ENSDARG00000076729	-0.274641	0.122069	-2.24988	0.0244568	0.467177
SE	4072	ENSDARG00000091574	suox	chr11	-	3283079	3283272	.	.	3277244	3280135	3292846	3292913	4072	69,76,99	7,4,10	55,69,68	11,17,27	317	124	8.2985e-05	0.0388508	0.794,0.881,0.795	0.662,0.614,0.496	0.233	0	ENSDARG00000091574	suox	ENSDARG00000091574	657.246	612.542	630.324	656.682	705.636	709.948	ENSDARG00000091574	0.125616	0.130053	0.96588	0.334104	0.868669
SE	6916	ENSDARG00000103229	si:dkey-265e15.5	chr4	-	31731695	31731809	.	.	31728236	31730132	31732848	31732962	6916	11,3,3	3,1,4	1,0,2	5,4,5	238	124	8.85103e-05	0.0404739	0.656,0.61,0.281	0.094,0.0,0.172	0.427	0	ENSDARG00000103229	si:dkey-265e15.5	ENSDARG00000103229	91.2842	83.1596	55.3663	88.4203	77.0585	84.3994	ENSDARG00000103229	0.132629	0.290575	0.456437	0.648076	0.954292
SE	15132	ENSDARG00000001558	kifc1	chr19	+	7072533	7072563	.	.	7072044	7072170	7073423	7073504	15132	9,16,29	0,0,1	21,24,19	3,0,10	154	124	9.09718e-05	0.0406541	1.0,1.0,0.959	0.849,1.0,0.605	0.168	0	ENSDARG00000001558	kifc1	ENSDARG00000001558	197.402	200.8	310.193	307.314	258.697	299.866	ENSDARG00000001558	0.283497	0.227271	1.2474	0.212253	0.804427
SE	8452	ENSDARG00000030440	rsrp1	chr13	-	45335036	45335096	.	.	45333591	45333675	45335290	45335473	8452	251,200,353	65,97,495	244,287,204	265,1509,565	184	124	0.000101033	0.0428846	0.722,0.582,0.325	0.383,0.114,0.196	0.312	0	ENSDARG00000030440	rsrp1	ENSDARG00000030440	14300.8	11958.8	18779.8	18413	30583.4	21690.7	ENSDARG00000030440	0.650176	0.220994	2.94205	0.00326045	0.217179
SE	16160	ENSDARG00000060783	acap2	chr22	-	37809853	37809934	.	.	37805559	37805652	37811868	37812053	16160	14,7,16	31,45,64	0,5,4	50,40,55	205	124	0.000103972	0.0428846	0.215,0.086,0.131	0.0,0.07,0.042	0.107	0	ENSDARG00000060783	acap2	ENSDARG00000060783	548.846	629.782	562.181	511.112	572.435	549.093	ENSDARG00000060783	-0.0924026	0.142841	-0.64689	0.517703	0.928749
SE	11600	ENSDARG00000039411	cep68	chr13	-	24297918	24297942	.	.	24295091	24295474	24298499	24298616	11600	4,4,2	16,8,15	0,0,0	16,23,12	148	124	0.000104676	0.0428846	0.173,0.295,0.1	0.0,0.0,0.0	0.189	0	ENSDARG00000039411	cep68	ENSDARG00000039411	311.507	313.37	293.158	237.225	297.226	262.135	ENSDARG00000039411	-0.203864	0.170842	-1.19329	0.232754	0.820891
SE	19857	ENSDARG00000105010	lztfl1	chr24	+	12067885	12067963	.	.	12056366	12056432	12112202	12112306	19857	50,47,64	0,1,0	47,59,70	4,2,8	202	124	0.000104687	0.0428846	1.0,0.967,1.0	0.878,0.948,0.843	0.099	0	ENSDARG00000105010	lztfl1	ENSDARG00000105010	778.198	797.115	796.423	788.235	853.148	779.454	ENSDARG00000105010	0.0291106	0.124969	0.232943	0.815806	0.977991
SE	6865	ENSDARG00000006621	pspc1	chr1	+	27132667	27132763	.	.	27115159	27115682	27148567	27148673	6865	1,3,1	0,1,1	0,1,0	1,1,1	220	124	0.000120908	0.0481061	1.0,0.628,0.36	0.0,0.36,0.0	0.543	0	ENSDARG00000006621	pspc1	ENSDARG00000006621	985.87	939.095	917.803	868.028	799.207	923.429	ENSDARG00000006621	-0.133003	0.1296	-1.02626	0.30477	0.858123
SE	8382	ENSDARG00000037498	gria3b	chr14	-	12232155	12232270	.	.	12230724	12230972	12248796	12249044	8382	99,108,179	4,4,5	86,81,87	4,15,17	239	124	0.000122326	0.0481061	0.928,0.933,0.949	0.918,0.737,0.726	0.143	0	ENSDARG00000037498	gria3b	ENSDARG00000037498	3558.94	3279.73	2898.21	3199.3	3560.1	3143.63	ENSDARG00000037498	0.0248691	0.132585	0.187571	0.851213	0.980949

## Sheet: all
Misspliced genes in each sibling-mutant pair identified by RNA-seq. Genes highlighted in red are the genes showing a difference in both expression level and splicing.
	AS	ID	GeneID	geneSymbol	chr	strand	1stExonStart_0base	1stExonEnd	2ndExonStart_0base	2ndExonEnd	upstreamES	upstreamEE	downstreamES	downstreamEE	ID	IJC_SAMPLE_1	SJC_SAMPLE_1	IJC_SAMPLE_2	SJC_SAMPLE_2	IncFormLen	SkipFormLen	PValue	FDR	IncLevel1	IncLevel2	IncLevelDifference	position_diff	GeneID	geneSymbol	GeneID	WT1	WT2	WT3	Mut1	Mut2	Mut3	GeneID	log2FoldChange	lfcSE	stat	pvalue	padj
G2	SE	12612	ENSDARG00000000394	matr3l1.1	chr14	-	24797795	24798693	.	.	24797311	24797373	24802623	24802743	12612	146,217,382	0,0,10	139,190,249	7,19,20	1022	124	2.76436e-07	9.29608e-05	1.0,1.0,0.823	0.707,0.548,0.602	0.322	0	ENSDARG00000000394	matr3l1.1	ENSDARG00000000394	2952.33	3146.77	3518.73	3299.44	3340.53	3275.59	ENSDARG00000000394	0.0434566	0.123749	0.351167	0.725463	0.918864
G5	SE	21901	ENSDARG00000001234	map4k2	chr7	-	17430526	17430584	.	.	17428367	17428458	17438699	17439010	21901	48,55,30	0,0,0	32,34,44	5,4,4	182	124	9.79366e-06	0.00994496	1.0,1.0,1.0	0.813,0.853,0.882	0.151	0	ENSDARG00000001234	map4k2	ENSDARG00000001234	379.476	377.155	390.723	370.833	424.441	426.755	ENSDARG00000001234	0.0907749	0.131515	0.690222	0.490054	0.999112
G3	SE	27059	ENSDARG00000001558	kifc1	chr19	+	7072533	7072563	.	.	7072044	7072170	7073423	7073504	27059	81,135,52	1,1,0	119,79,72	12,26,22	180	150	6.4615e-14	2.34636e-10	0.985,0.991,1.0	0.892,0.717,0.732	0.212	0	ENSDARG00000001558	kifc1	ENSDARG00000001558	442.944	625.812	407.026	512.313	412.069	384.034	ENSDARG00000001558	-0.175413	0.205872	-0.852052	0.394185	0.856175
G3	SE	27060	ENSDARG00000001558	kifc1	chr19	+	7072536	7072563	.	.	7072044	7072170	7073423	7073504	27060	35,82,37	1,1,0	61,40,35	12,26,22	177	150	8.91509e-14	2.94303e-10	0.967,0.986,1.0	0.812,0.566,0.574	0.334	0	ENSDARG00000001558	kifc1	ENSDARG00000001558	442.944	625.812	407.026	512.313	412.069	384.034	ENSDARG00000001558	-0.175413	0.205872	-0.852052	0.394185	0.856175
G5	SE	22178	ENSDARG00000001558	kifc1	chr19	+	7072536	7072563	.	.	7072044	7072170	7073423	7073504	22178	10,7,5	0,0,0	10,2,6	12,0,2	151	124	2.2452e-05	0.0188905	1.0,1.0,1.0	0.406,1.0,0.711	0.294	0	ENSDARG00000001558	kifc1	ENSDARG00000001558	167.478	176.395	113.104	130.939	94.3202	107.428	ENSDARG00000001558	-0.457882	0.2522	-1.81555	0.0694399	0.672632
G7	SE	15133	ENSDARG00000001558	kifc1	chr19	+	7072536	7072563	.	.	7072044	7072170	7073423	7073504	15133	8,5,25	0,0,1	14,7,13	3,0,10	151	124	2.87687e-05	0.0215396	1.0,1.0,0.954	0.793,1.0,0.516	0.215	0	ENSDARG00000001558	kifc1	ENSDARG00000001558	197.402	200.8	310.193	307.314	258.697	299.866	ENSDARG00000001558	0.283497	0.227271	1.2474	0.212253	0.804427
G7	SE	15132	ENSDARG00000001558	kifc1	chr19	+	7072533	7072563	.	.	7072044	7072170	7073423	7073504	15132	9,16,29	0,0,1	21,24,19	3,0,10	154	124	9.09718e-05	0.0406541	1.0,1.0,0.959	0.849,1.0,0.605	0.168	0	ENSDARG00000001558	kifc1	ENSDARG00000001558	197.402	200.8	310.193	307.314	258.697	299.866	ENSDARG00000001558	0.283497	0.227271	1.2474	0.212253	0.804427
G2	A3SS	655	ENSDARG00000001754	noc2l	chr23	-	23248130	23248268	.	.	23248130	23248247	23250219	23250412	655	9,16,28	5,5,7	9,12,12	0,0,0	145	124	3.44474e-08	4.85708e-06	0.606,0.732,0.774	1.0,1.0,1.0	-0.296	21	ENSDARG00000001754	noc2l	ENSDARG00000001754	1958.36	2536.49	2415.56	3252.68	2746.8	2949.01	ENSDARG00000001754	0.37235	0.153251	2.42967	0.0151126	0.122332
G2	MXE	1160	ENSDARG00000001950	ak1	chr5	-	70929579	70929743	70931312	70931348	70928871	70928988	70934665	70934701	1160	1128,1946,3345	8808,9159,17014	3264,3632,5035	9673,12564,16060	160	288	1.31038e-08	2.02001e-06	0.187,0.277,0.261	0.378,0.342,0.361	-0.119	1605	ENSDARG00000001950	ak1	ENSDARG00000001950	18826.3	18258.6	23936.8	22542.3	26982.4	30768.1	ENSDARG00000001950	0.395916	0.174414	2.26998	0.0232088	0.16062
G5	SE	19837	ENSDARG00000002167	cacnb1	chr3	-	16019117	16019126	.	.	16015277	16015429	16021730	16021840	19837	7,12,2	68,79,65	17,17,27	41,44,60	133	124	2.23009e-07	0.000729685	0.088,0.124,0.028	0.279,0.265,0.296	-0.2	0	ENSDARG00000002167	cacnb1	ENSDARG00000002167	831.031	836.172	645.722	698.658	638.627	585.433	ENSDARG00000002167	-0.266528	0.14751	-1.80685	0.0707857	0.678795
G7	SE	14448	ENSDARG00000002168	tra2b	chr9	-	12619218	12619478	.	.	12618735	12618881	12623382	12623502	14448	70,87,70	39,66,118	25,18,39	59,104,119	384	124	4.58489e-08	0.000225382	0.367,0.299,0.161	0.12,0.053,0.096	0.186	0	ENSDARG00000002168	tra2b	ENSDARG00000002168	1259.72	1427.91	1279.81	1181.81	1259.36	1562.88	ENSDARG00000002168	0.0136689	0.153574	0.0890048	0.929078	0.988785
G3	SE	2270	ENSDARG00000002403	nusap1	chr13	-	33125054	33125132	.	.	33124786	33124899	33125258	33125442	2270	80,177,88	0,0,0	123,59,92	19,7,2	228	150	4.33081e-09	9.25087e-06	1.0,1.0,1.0	0.81,0.847,0.968	0.125	0	ENSDARG00000002403	nusap1	ENSDARG00000002403	455.386	661.306	456.529	512.313	383.973	371.233	ENSDARG00000002403	-0.313473	0.208526	-1.50328	0.132768	0.653369
G2	SE	20403	ENSDARG00000002816	rasgrf2b	chr5	+	50906160	50906286	.	.	50901444	50901860	50909587	50909677	20403	59,54,37	1,0,0	41,41,32	5,5,0	250	124	0.000406024	0.0401955	0.967,1.0,1.0	0.803,0.803,1.0	0.12	0	ENSDARG00000002816	rasgrf2b	ENSDARG00000002816	873.425	657.969	439.755	758.097	737.189	362.655	ENSDARG00000002816	-0.0848316	0.316251	-0.268242	0.788513	0.941275
G2	SE	14645	ENSDARG00000002917	gls2b	chr22	-	10075514	10075547	.	.	10074953	10075012	10075902	10075961	14645	22,20,45	2,1,0	29,28,41	9,8,9	157	124	1.82574e-06	0.000449244	0.897,0.94,1.0	0.718,0.734,0.783	0.201	0	ENSDARG00000002917	gls2b	ENSDARG00000002917	641.096	610.276	952.917	975.926	961.215	1048.97	ENSDARG00000002917	0.43584	0.200934	2.16907	0.0300773	0.189739
G2	SE	14644	ENSDARG00000002917	gls2b	chr22	-	10075514	10075544	.	.	10074953	10075012	10075902	10075961	14644	98,80,196	2,1,0	93,139,170	9,8,9	154	124	4.02469e-05	0.00610572	0.975,0.985,1.0	0.893,0.933,0.938	0.065	0	ENSDARG00000002917	gls2b	ENSDARG00000002917	641.096	610.276	952.917	975.926	961.215	1048.97	ENSDARG00000002917	0.43584	0.200934	2.16907	0.0300773	0.189739
G4	SE	14373	ENSDARG00000002917	gls2b	chr22	-	10075514	10075547	.	.	10074953	10075012	10075902	10075961	14373	22,20,45	2,1,0	10,21,25	3,6,8	157	124	4.51477e-06	0.00688918729017	0.897,0.94,1.0	0.725,0.734,0.712	0.222	0	ENSDARG00000002917	gls2b	ENSDARG00000002917	616.363	584.793	911.972	595.272	692.57	809.518	ENSDARG00000002917	-0.0134143	0.212451	-0.0631405	0.949655	0.999851
G2	SE	10819	ENSDARG00000003077	si:ch73-111m19.2	chr12	+	45524568	45524654	.	.	45522152	45522283	45526901	45527176	10819	131,118,222	11,16,25	90,134,178	26,30,56	210	124	6.00297e-06	0.00126169	0.875,0.813,0.84	0.671,0.725,0.652	0.16	0	ENSDARG00000003077	si:ch73-111m19.2	ENSDARG00000003077	530.411	508.077	592.743	507.039	585.999	763.329	ENSDARG00000003077	0.187089	0.193279	0.967972	0.333058	0.699023
G3	SE	32087	ENSDARG00000003526	psma5	chr11	-	36088269	36088312	.	.	36085700	36085827	36088892	36089010	32087	11,25,16	0,1,0	17,10,4	0,6,7	193	150	2.90229e-05	0.0187713	1.0,0.951,1.0	1.0,0.564,0.308	0.36	0	ENSDARG00000003526	psma5	ENSDARG00000003526	7591.02	7083.82	5401.34	5845.69	6024.38	5557.67	ENSDARG00000003526	-0.204024	0.144789	-1.40911	0.158802	0.68603
G2	A3SS	675	ENSDARG00000003779	ctnnd2b	chr2	-	30627606	30627922	.	.	30627606	30627856	30630115	30630259	675	9,5,7	25,19,22	1,1,1	29,17,10	190	124	7.58414e-05	0.00401011	0.19,0.147,0.172	0.022,0.037,0.061	0.13	66	ENSDARG00000003779	ctnnd2b	ENSDARG00000003779	1029.04	949.967	684.673	1166.68	830.993	524.484	ENSDARG00000003779	-0.0789271	0.281891	-0.279992	0.779484	0.938449
G2	SE	21499	ENSDARG00000004158	tmem63c	chr17	+	44797946	44798062	.	.	44785678	44785846	44808175	44808250	21499	130,120,123	0,0,1	70,54,82	7,3,2	240	124	0.000430154	0.0421321	1.0,1.0,0.985	0.838,0.903,0.955	0.096	0	ENSDARG00000004158	tmem63c	ENSDARG00000004158	781.371	799.102	695.65	558.727	534.131	518.635	ENSDARG00000004158	-0.497479	0.140244	-3.54724	0.00038929	0.00786168
G2	MXE	1066	ENSDARG00000004378	yrk	chr19	+	43819616	43819781	43822497	43822653	43815427	43815577	43825378	43825558	1066	87,78,111	39,31,47	60,67,101	10,20,13	289	280	0.000477089	0.0212464	0.684,0.709,0.696	0.853,0.764,0.883	-0.137	2872	ENSDARG00000004378	yrk	ENSDARG00000004378	566.576	606.383	579.708	467.657	470.123	545.932	ENSDARG00000004378	-0.239165	0.146793	-1.62927	0.103256	0.397773
G7	SE	8809	ENSDARG00000004415	tcf7l2	chr12	-	30869912	30869973	.	.	30864833	30867281	30871517	30871590	8809	49,57,58	10,13,15	31,41,31	18,29,20	185	124	4.64222e-05	0.0271894	0.767,0.746,0.722	0.536,0.487,0.51	0.234	0	ENSDARG00000004415	tcf7l2	ENSDARG00000004415	1602.04	1678.4	1309.63	1348.95	1199.91	1116.06	ENSDARG00000004415	-0.323958	0.153145	-2.11537	0.0343985	0.518706
G2	SE	11759	ENSDARG00000004643	cdhr1a	chr13	-	29374856	29374862	.	.	29374460	29374556	29375007	29375154	11759	29,27,34	47,41,56	46,50,60	12,26,42	130	124	4.27482e-06	0.000958367	0.37,0.386,0.367	0.785,0.647,0.577	-0.295	0	ENSDARG00000004643	cdhr1a	ENSDARG00000004643	1101.37	957.754	1057.2	1139.61	1177.52	1381.4	ENSDARG00000004643	0.247816	0.145206	1.70665	0.0878871	0.364551
G2	MXE	711	ENSDARG00000004877	rock2b	chr20	-	33675997	33676086	33750095	33750184	33675212	33675291	33750270	33750344	711	42,32,87	5,16,11	23,22,31	10,21,21	213	213	0.000940615	0.0369606	0.894,0.667,0.888	0.697,0.512,0.596	0.215	74098	ENSDARG00000004877	rock2b	ENSDARG00000004877	1785.21	1541.75	1740.5	1546.96	1578.11	1599.77	ENSDARG00000004877	-0.100926	0.124682	-0.809472	0.418244	0.76625
G2	SE	7941	ENSDARG00000004877	rock2b	chr20	-	33780850	33780942	.	.	33754820	33754914	33783439	33783501	7941	77,62,183	2,6,9	53,70,67	0,1,0	216	124	0.00029569	0.0309126	0.957,0.856,0.921	1.0,0.976,1.0	-0.081	0	ENSDARG00000004877	rock2b	ENSDARG00000004877	1785.21	1541.75	1740.5	1546.96	1578.11	1599.77	ENSDARG00000004877	-0.100926	0.124682	-0.809472	0.418244	0.76625
G6	MXE	685	ENSDARG00000004877	rock2b	chr20	-	33675997	33676086	33750095	33750184	33675212	33675291	33750270	33750344	685	42,32,87	5,16,11	16,26,23	13,31,22	213	213	1.3159e-06	0.00255022	0.894,0.667,0.888	0.552,0.456,0.511	0.31	74098	ENSDARG00000004877	rock2b	ENSDARG00000004877	1842.95	1605.86	1802.66	1541.32	1687.67	1691.82	ENSDARG00000004877	-0.093294	0.127305	-0.73284	0.463656	0.999911
G6	SE	20089	ENSDARG00000004930	lmo7a	chr9	-	22119151	22119307	.	.	22109570	22109691	22122452	22122693	20089	1,3,1	93,68,84	10,9,9	43,58,70	280	124	2.83839e-05	0.0256773	0.005,0.019,0.005	0.093,0.064,0.054	-0.061	0	ENSDARG00000004930	lmo7a	ENSDARG00000004930	6742.79	5557.66	5174.91	7218.4	5477.28	5904.64	ENSDARG00000004930	0.089955	0.167847	0.535935	0.592003	0.999911
G2	A3SS	1121	ENSDARG00000004979	elovl5	chr13	-	2255112	2255253	.	.	2255112	2255177	2259362	2259491	1121	9,6,12	45,73,28	1,2,0	19,27,20	200	124	0.000481442	0.0174557	0.11,0.048,0.21	0.032,0.044,0.0	0.097	76	ENSDARG00000004979	elovl5	ENSDARG00000004979	384.658	632.663	252.465	175.987	194.229	171.579	ENSDARG00000004979	-1.22711	0.310434	-3.95287	7.72185e-05	0.00207428
G3	SE	35049	ENSDARG00000005526	igfn1.1	chr6	-	46918123	46918153	.	.	46916403	46916523	46926348	46926436	35049	128,216,141	796,899,736	90,128,89	919,1102,841	180	150	5.77725e-06	0.00476794	0.118,0.167,0.138	0.075,0.088,0.081	0.06	0	ENSDARG00000005526	igfn1.1	ENSDARG00000005526	6848.22	6578.5	6714.82	6341.47	6576.08	5990.94	ENSDARG00000005526	-0.0909408	0.0800733	-1.13572	0.256074	0.773947
G2	SE	12659	ENSDARG00000005595	adgb	chr20	-	32061905	32062019	.	.	32060393	32060502	32064006	32064070	12659	1,2,2	4,4,9	5,1,5	1,1,0	238	124	8.96347e-06	0.00170619	0.115,0.207,0.104	0.723,0.343,1.0	-0.547	0	ENSDARG00000005595	adgb	ENSDARG00000005595	97.5343	71.0529	85.7556	72.6099	82.7682	74.0907	ENSDARG00000005595	-0.14661	0.26549	-0.552225	0.580794	0.859026
G2	SE	18349	ENSDARG00000005626	si:ch211-133l11.10	chr1	-	53326365	53326424	.	.	53323215	53323769	53327800	53328011	18349	16,19,16	0,0,0	11,11,13	0,3,5	183	124	0.000455684	0.0432105	1.0,1.0,1.0	1.0,0.713,0.638	0.216	0	ENSDARG00000005626	si:ch211-133l11.10	ENSDARG00000005626	36.1644	57.4263	28.8139	38.151	58.4895	55.568	ENSDARG00000005626	0.325978	0.393336	0.828752	0.407245	0.758224
G2	SE	14051	ENSDARG00000005980	sfswap	chr21	-	15042592	15042754	.	.	15041786	15041859	15050663	15050810	14051	744,725,887	1,0,2	302,256,290	137,159,134	286	124	0	0	0.997,1.0,0.995	0.489,0.411,0.484	0.536	0	ENSDARG00000005980	sfswap	ENSDARG00000005980	6207.13	4995.11	4589.64	4938.7	4535.7	3794.22	ENSDARG00000005980	-0.25108	0.17167	-1.46258	0.143584	0.47435
G2	SE	5468	ENSDARG00000006094	igf2r	chr20	+	42745684	42745837	.	.	42737249	42737448	42746371	42746609	5468	38,74,70	0,0,1	31,27,32	5,8,6	277	124	3.286e-10	1.89433e-07	1.0,1.0,0.969	0.735,0.602,0.705	0.309	0	ENSDARG00000006094	igf2r	ENSDARG00000006094	1196.71	1309.13	1039.36	1065.77	1089.23	915.41	ENSDARG00000006094	-0.20708	0.155009	-1.33593	0.181573	0.531569
G2	SE	15546	ENSDARG00000006124	kdm5c	chr8	+	36965784	36965841	.	.	36962353	36962488	36967850	36967971	15546	125,182,232	60,92,112	171,169,194	52,46,54	181	124	0.000453691	0.0432105	0.588,0.575,0.587	0.693,0.716,0.711	-0.123	0	ENSDARG00000006124	kdm5c	ENSDARG00000006124	4665.21	4317.68	4449	4735.64	4354.71	3796.17	ENSDARG00000006124	-0.0599836	0.133686	-0.448688	0.653657	0.891021
G3	A3SS	154	ENSDARG00000006200	eif4g1a	chr2	+	17150299	17150451	.	.	17150302	17150451	17145850	17146033	154	1,6,1	0,0,0	2,1,2	4,4,2	153	150	5.52487e-11	8.92819e-08	1.0,1.0,1.0	0.329,0.197,0.495	0.66	3	ENSDARG00000006200	eif4g1a	ENSDARG00000006200	11352.3	10442.7	8375.93	10533.6	9985.01	8847.56	ENSDARG00000006200	-0.0389353	0.142959	-0.272353	0.785351	0.960795
G2	MXE	1143	ENSDARG00000006434	polr1e	chr1	-	18954516	18954602	18954871	18954975	18952663	18952716	18955197	18955290	1143	33,68,102	58,86,138	105,67,120	77,70,79	228	210	0.00124313	0.0444864	0.344,0.421,0.405	0.557,0.469,0.583	-0.146	355	ENSDARG00000006434	polr1e	ENSDARG00000006434	533.699	655.049	688.789	796.247	631.246	786.726	ENSDARG00000006434	0.23628	0.174935	1.35067	0.176801	0.524555
G2	MXE	1965	ENSDARG00000006546	ak4	chr6	-	31372879	31372999	31374204	31374363	31371601	31371774	31374569	31374708	1965	89,102,129	388,331,551	73,62,75	381,425,580	283	244	0.000667503	0.0289351	0.165,0.21,0.168	0.142,0.112,0.1	0.063	1325	ENSDARG00000006546	ak4	ENSDARG00000006546	2630.14	2178.31	2390.18	2442.89	2747.9	3455.94	ENSDARG00000006546	0.264912	0.171142	1.5479	0.121645	0.432885
G2	SE	4621	ENSDARG00000006568	kcnmb2	chr2	+	8024572	8024659	.	.	8020362	8020476	8028012	8028183	4621	25,19,62	2,0,9	33,27,47	0,1,0	211	124	0.000328602	0.0338276	0.88,1.0,0.802	1.0,0.941,1.0	-0.086	0	ENSDARG00000006568	kcnmb2	ENSDARG00000006568	82.1919	49.6397	98.1044	105.838	90.4932	92.6134	ENSDARG00000006568	0.321715	0.311925	1.03139	0.302359	0.67087
G7	SE	6865	ENSDARG00000006621	pspc1	chr1	+	27132667	27132763	.	.	27115159	27115682	27148567	27148673	6865	1,3,1	0,1,1	0,1,0	1,1,1	220	124	0.000120908	0.0481061	1.0,0.628,0.36	0.0,0.36,0.0	0.543	0	ENSDARG00000006621	pspc1	ENSDARG00000006621	985.87	939.095	917.803	868.028	799.207	923.429	ENSDARG00000006621	-0.133003	0.1296	-1.02626	0.30477	0.858123
G6	A3SS	1819	ENSDARG00000007125	asb6	chr8	-	6874574	6874632	.	.	6874574	6874606	6874985	6875160	1819	2,8,1	0,0,1	4,8,2	5,0,5	150	124	0.000216622	0.0470069	1.0,1.0,0.453	0.398,1.0,0.248	0.269	26	ENSDARG00000007125	asb6	ENSDARG00000007125	488.739	510.956	403.591	512.429	587.718	505.184	ENSDARG00000007125	0.19756	0.166944	1.18339	0.236655	0.999911
G2	SE	9701	ENSDARG00000007302	sh3gl3b	chr25	+	19434085	19434118	.	.	19433872	19433988	19434222	19434297	9701	91,117,93	2,19,23	75,66,116	26,20,45	157	124	0.00050641	0.0470868	0.973,0.829,0.762	0.695,0.723,0.671	0.158	0	ENSDARG00000007302	sh3gl3b	ENSDARG00000007302	531.507	663.809	477.487	745.79	699.667	833.521	ENSDARG00000007302	0.447892	0.178249	2.51273	0.01198	0.104398
G4	SE	9555	ENSDARG00000007302	sh3gl3b	chr25	+	19434085	19434118	.	.	19433872	19433988	19434222	19434297	9555	91,117,93	2,19,23	99,76,65	2,0,2	157	124	4.76731e-07	0.00118211412847	0.973,0.829,0.762	0.975,1.0,0.963	-0.125	0	ENSDARG00000007302	sh3gl3b	ENSDARG00000007302	511.002	636.09	456.971	525.859	414.388	475.392	ENSDARG00000007302	-0.178526	0.186036	-0.95963	0.337241	0.999851
G3	SE	17988	ENSDARG00000007409	ppifa	chr13	+	30442692	30442789	.	.	30442515	30442604	30444717	30444793	17988	116,176,120	38,21,21	103,123,84	42,56,56	247	150	7.77275e-05	0.0370571	0.65,0.836,0.776	0.598,0.572,0.477	0.205	0	ENSDARG00000007409	ppifa	ENSDARG00000007409	451.654	477.298	424.627	347.969	362.689	348.585	ENSDARG00000007409	-0.3544	0.12077	-2.93449	0.00334095	0.0917957
G2	SE	10314	ENSDARG00000007409	ppifa	chr13	+	30442692	30442789	.	.	30442515	30442604	30444717	30444793	10314	103,139,240	0,0,0	8,44,44	36,23,48	221	124	0	0	1.0,1.0,1.0	0.111,0.518,0.34	0.677	0	ENSDARG00000007409	ppifa	ENSDARG00000007409	256.439	282.265	356.057	236.29	288.033	334.383	ENSDARG00000007409	-0.0607308	0.215791	-0.281433	0.778378	0.938106
G6	RI	239	ENSDARG00000007494	st3gal8	chr11	-	26338817	26339593	.	.	26338817	26338957	26339376	26339593	239	10,10,29	0,7,3	4,14,20	0,1,0	543	124	5.56809e-05	0.00832986	1.0,0.246,0.688	1.0,0.762,1.0	-0.276	419	ENSDARG00000007494	st3gal8	ENSDARG00000007494	381.262	452.155	419.223	298.581	520.319	476.626	ENSDARG00000007494	0.0519806	0.22848	0.227506	0.82003	0.999911
G7	RI	239	ENSDARG00000007494	st3gal8	chr11	-	26338817	26339593	.	.	26338817	26338957	26339376	26339593	239	10,10,29	0,7,3	13,14,9	1,0,0	543	124	5.66531e-05	0.0426032	1.0,0.246,0.688	0.748,1.0,1.0	-0.271	419	ENSDARG00000007494	st3gal8	ENSDARG00000007494	384.535	452.307	418.796	421.614	471.158	443.842	ENSDARG00000007494	0.0893469	0.151104	0.591294	0.554323	0.937883
G3	SE	19837	ENSDARG00000007663	amph	chr2	-	31914333	31914387	.	.	31911630	31911861	31915030	31915084	19837	7,8,21	0,1,0	15,6,20	7,3,1	204	150	4.84756e-05	0.0279412	1.0,0.855,1.0	0.612,0.595,0.936	0.237	0	ENSDARG00000007663	amph	ENSDARG00000007663	4801.46	4639.41	7257.16	4694.36	4658.76	5245.52	ENSDARG00000007663	-0.193849	0.184576	-1.05024	0.29361	0.800203
G2	SE	11715	ENSDARG00000007743	il15l	chr15	+	20423264	20423387	.	.	20420062	20420125	20425978	20426240	11715	25,24,38	7,9,12	21,41,47	1,3,2	247	124	7.48126e-06	0.00149455	0.642,0.572,0.614	0.913,0.873,0.922	-0.293	0	ENSDARG00000007743	il15l	ENSDARG00000007743	134.795	127.506	109.767	147.681	166.64	153.056	ENSDARG00000007743	0.334777	0.211404	1.58359	0.113287	0.416925
G2	A3SS	1044	ENSDARG00000008141	rbl1	chr6	-	51552311	51552484	.	.	51552311	51552460	51554447	51554532	1044	19,31,28	0,3,12	20,30,30	0,0,0	148	124	1.70847e-05	0.001289	1.0,0.896,0.662	1.0,1.0,1.0	-0.147	24	ENSDARG00000008141	rbl1	ENSDARG00000008141	359.452	355.264	445.243	406.123	428.188	319.76	ENSDARG00000008141	-0.011175	0.192148	-0.0581581	0.953623	0.989107
G4	A3SS	1040	ENSDARG00000008141	rbl1	chr6	-	51552311	51552484	.	.	51552311	51552460	51554447	51554532	1040	19,31,28	0,3,12	21,21,29	0,0,0	148	124	1.71165e-05	0.00719779209232	1.0,0.896,0.662	1.0,1.0,1.0	-0.147	24	ENSDARG00000008141	rbl1	ENSDARG00000008141	345.585	340.43	426.112	344.963	304.731	299.73	ENSDARG00000008141	-0.230289	0.176715	-1.30317	0.192517	0.999851
G2	SE	18554	ENSDARG00000008278	rcor2	chr7	-	24719505	24719628	.	.	24719150	24719207	24724387	24724474	18554	17,40,37	0,1,0	13,8,7	4,1,2	247	124	7.80607e-05	0.0104307	1.0,0.953,1.0	0.62,0.801,0.637	0.298	0	ENSDARG00000008278	rcor2	ENSDARG00000008278	253.151	286.158	292.941	182.14	145.672	114.061	ENSDARG00000008278	-0.919788	0.224517	-4.09674	4.19006e-05	0.0012543
G3	SE	28724	ENSDARG00000008279	map2k7	chr1	+	45152870	45152918	.	.	45148152	45148276	45156844	45156989	28724	12,19,8	86,132,66	39,39,35	121,119,105	198	150	9.85736e-05	0.0447438	0.096,0.098,0.084	0.196,0.199,0.202	-0.106	0	ENSDARG00000008279	map2k7	ENSDARG00000008279	2090.3	2021.28	2866.78	1871.13	1909.65	2334.73	ENSDARG00000008279	-0.190497	0.171709	-1.10942	0.267251	0.782224
G2	SE	15184	ENSDARG00000008494	myl6	chr6	-	39885968	39886004	.	.	39876646	39877055	39886096	39886174	15184	97,87,116	199,232,411	29,45,84	205,255,291	160	124	0.000434214	0.0423243	0.274,0.225,0.179	0.099,0.12,0.183	0.092	0	ENSDARG00000008494	myl6	ENSDARG00000008494	1265.75	1330.54	1503.12	1250.37	1340.85	1586.13	ENSDARG00000008494	0.0270042	0.153834	0.175542	0.860654	0.963571
G2	A3SS	659	ENSDARG00000008697	epas1a	chr12	+	25731592	25731707	.	.	25731595	25731707	25731380	25731507	659	128,94,124	202,193,291	144,167,139	170,193,134	127	124	2.24795e-05	0.00158481	0.382,0.322,0.294	0.453,0.458,0.503	-0.139	3	ENSDARG00000008697	epas1a	ENSDARG00000008697	5777.54	5161.55	5183.76	6513.97	6460.34	4202.7	ENSDARG00000008697	0.0912729	0.191442	0.476766	0.633529	0.881966
G4	A3SS	654	ENSDARG00000008697	epas1a	chr12	+	25731592	25731707	.	.	25731595	25731707	25731380	25731507	654	128,94,124	202,193,291	139,164,144	135,176,178	127	124	1.71376e-05	0.00719779209232	0.382,0.322,0.294	0.501,0.476,0.441	-0.14	3	ENSDARG00000008697	epas1a	ENSDARG00000008697	5554.64	4946.02	4961.02	4704.33	6301.24	5949.16	ENSDARG00000008697	0.132993	0.151542	0.877601	0.38016	0.999851
G2	SE	1573	ENSDARG00000008720	lmo3	chr4	+	12621280	12621503	.	.	12618222	12618626	12621931	12622145	1573	32,44,25	55,57,66	13,14,5	44,48,86	347	124	7.80727e-06	0.00154439	0.172,0.216,0.119	0.095,0.094,0.02	0.099	0	ENSDARG00000008720	lmo3	ENSDARG00000008720	1910.14	1868.79	2023.15	1414.05	1596.87	1558.83	ENSDARG00000008720	-0.34445	0.122848	-2.80388	0.00504921	0.0571441
G2	SE	1572	ENSDARG00000008720	lmo3	chr4	+	12621280	12621503	.	.	12616986	12617431	12621931	12622145	1572	35,38,33	117,133,173	11,10,4	82,95,109	347	124	7.63981e-05	0.0103455	0.097,0.093,0.064	0.046,0.036,0.013	0.053	0	ENSDARG00000008720	lmo3	ENSDARG00000008720	1910.14	1868.79	2023.15	1414.05	1596.87	1558.83	ENSDARG00000008720	-0.34445	0.122848	-2.80388	0.00504921	0.0571441
G3	SE	1209	ENSDARG00000008735	atp6ap2	chr22	-	11105944	11106059	.	.	11104989	11105085	11106904	11106943	1209	12,8,14	0,0,0	3,13,10	1,4,3	265	150	4.63725e-06	0.00400934	1.0,1.0,1.0	0.629,0.648,0.654	0.356	0	ENSDARG00000008735	atp6ap2	ENSDARG00000008735	7167.98	7002.55	8375.93	6972.22	7004.32	7130.24	ENSDARG00000008735	-0.0951655	0.103004	-0.923903	0.355537	0.835505
G3	SE	20754	ENSDARG00000009026	ank2a	chr1	+	13432644	13432680	.	.	13432236	13432337	13433708	13433933	20754	54,76,65	45,88,75	111,124,104	58,62,45	186	150	6.01327e-06	0.00485244	0.492,0.411,0.411	0.607,0.617,0.651	-0.187	0	ENSDARG00000009026	ank2a	ENSDARG00000009026	5618.92	5271.76	6649.92	5612.48	5890.71	6823.01	ENSDARG00000009026	0.0632165	0.133381	0.473955	0.635532	0.931286
G2	SE	11827	ENSDARG00000009026	ank2a	chr1	+	13463168	13463258	.	.	13458502	13461397	13463746	13463830	11827	7,7,7	8,10,15	2,0,2	15,13,13	214	124	5.34607e-05	0.00776027	0.336,0.289,0.213	0.072,0.0,0.082	0.228	0	ENSDARG00000009026	ank2a	ENSDARG00000009026	3674.52	3363.82	3173.64	3365.9	3353.77	2497.64	ENSDARG00000009026	-0.147926	0.162813	-0.908567	0.363579	0.724681
G2	SE	18677	ENSDARG00000009418	mef2cb	chr5	-	47559984	47560122	.	.	47556951	47557096	47560220	47560367	18677	54,44,70	124,80,174	50,49,80	49,64,79	262	124	3.17089e-05	0.00495961	0.171,0.207,0.16	0.326,0.266,0.324	-0.126	0	ENSDARG00000009418	mef2cb	ENSDARG00000009418	2113.97	2111.15	1619.75	1683.56	1535.07	1756.73	ENSDARG00000009418	-0.231463	0.158199	-1.46312	0.143435	0.474102
G2	SE	1224	ENSDARG00000009499	syne1a	chr20	+	26450143	26450212	.	.	26449721	26450022	26452295	26452399	1224	157,170,173	26,16,21	141,139,104	10,6,2	193	124	0.000357261	0.035863	0.795,0.872,0.841	0.901,0.937,0.971	-0.1	0	ENSDARG00000009499	syne1a	ENSDARG00000009499	7123.29	6066.75	5327.14	7190.84	5893.1	3719.16	ENSDARG00000009499	-0.140193	0.237629	-0.589966	0.555213	0.847515
G7	SE	2793	ENSDARG00000009594	nr1d2b	chr19	+	17944064	17944153	.	.	17943426	17943648	17944842	17944987	2793	1111,874,1359	112,48,28	979,957,1016	35,6,23	213	124	1.9254e-05	0.0172087	0.852,0.914,0.966	0.942,0.989,0.963	-0.054	0	ENSDARG00000009594	nr1d2b	ENSDARG00000009594	16018.1	11985.1	11464.4	12791.8	11229.6	11103	ENSDARG00000009594	-0.168071	0.161301	-1.04197	0.297427	0.855304
G5	SE	1043	ENSDARG00000009733	kif21b	chr11	+	2873527	2873566	.	.	2865946	2866060	2888905	2889042	1043	3,5,8	5,4,6	5,11,9	1,0,1	163	124	1.42789e-06	0.00300346	0.313,0.487,0.504	0.792,1.0,0.873	-0.454	0	ENSDARG00000009733	kif21b	ENSDARG00000009733	267.117	436.603	293.043	284.815	228.923	269.063	ENSDARG00000009733	-0.349464	0.217937	-1.60351	0.108822	0.786677
G2	A3SS	677	ENSDARG00000010250	nqo1	chr7	+	56415958	56416114	.	.	56416000	56416114	56414971	56415102	677	18,24,41	242,250,308	27,21,54	115,169,211	166	124	0.00154642	0.0429258	0.053,0.067,0.09	0.149,0.085,0.16	-0.061	42	ENSDARG00000010250	nqo1	ENSDARG00000010250	1901.37	2144.24	1767.94	1448.51	1476.58	1693.36	ENSDARG00000010250	-0.331193	0.143383	-2.30985	0.0208966	0.149806
S1	SE	2079	ENSDARG00000010408	igsf9b	chr8	-	4800159	4800363	.	.	4797694	4799269	4800886	4801062	2079	45,53,27	8,9,3	56,24,36	3,0,0	328	124	1.94565e-05	0.0268198	0.68,0.69,0.773	0.876,1.0,1.0	-0.244	0	ENSDARG00000010408	igsf9b	ENSDARG00000010408	1001.05	1068.49	873.484	935.354	732.929	631.64	ENSDARG00000010408	-0.35527	0.181671	-1.95556	0.0505169	0.999989
G2	SE	1506	ENSDARG00000010408	igsf9b	chr8	-	4800159	4800363	.	.	4797694	4799269	4800886	4801062	1506	72,55,92	7,0,5	26,26,37	0,0,0	328	124	0.000168654	0.0188007	0.795,1.0,0.874	1.0,1.0,1.0	-0.11	0	ENSDARG00000010408	igsf9b	ENSDARG00000010408	1070.69	926.607	962.521	690.409	700.771	718.485	ENSDARG00000010408	-0.487548	0.133286	-3.65791	0.000254278	0.0056276
G7	SE	3880	ENSDARG00000011171	si:ch211-12m10.1	chr21	+	31777094	31777304	.	.	31739347	31739845	31805127	31805359	3880	5,10,7	7,8,5	2,15,1	0,1,0	334	124	1.34969e-07	0.000530781	0.21,0.317,0.342	1.0,0.848,1.0	-0.66	0	ENSDARG00000011171	si:ch211-12m10.1	ENSDARG00000011171	1887.3	1694.63	1259.94	1210.93	1268.16	789.383	ENSDARG00000011171	-0.566527	0.219126	-2.5854	0.0097266	0.34555
G7	SE	16289	ENSDARG00000011581	si:dkey-23k10.5	chr15	-	36497393	36497426	.	.	36495118	36495823	36497946	36498615	16289	5,5,8	16,15,12	3,0,0	23,10,17	157	124	3.12263e-05	0.0219286	0.198,0.208,0.345	0.093,0.0,0.0	0.219	0	ENSDARG00000011581	si:dkey-23k10.5	ENSDARG00000011581	620.733	747.422	508.944	666.387	574.637	710.941	ENSDARG00000011581	0.0585073	0.184858	0.316499	0.751624	0.972215
G2	MXE	1662	ENSDARG00000011613	rbm39a	chr11	+	24102771	24102832	24103713	24103863	24102537	24102603	24104185	24104235	1662	367,214,361	45,34,74	114,127,119	42,47,52	185	274	3.63635e-07	4.55453e-05	0.924,0.903,0.878	0.801,0.8,0.772	0.111	942	ENSDARG00000011613	rbm39a	ENSDARG00000011613	12945.8	9561.97	11542.7	11746.8	10994.9	9767.3	ENSDARG00000011613	-0.066861	0.158226	-0.422567	0.672611	0.898378
G2	SE	11231	ENSDARG00000011615	mybpc3	chr7	+	31624139	31624142	.	.	31622499	31622686	31627635	31628058	11231	79,75,189	362,274,560	100,134,158	185,192,354	127	124	2.11345e-06	0.000513771	0.176,0.211,0.248	0.345,0.405,0.304	-0.14	0	ENSDARG00000011615	mybpc3	ENSDARG00000011615	4586.31	3852.43	5290.78	4520.27	4853.53	5457.37	ENSDARG00000011615	0.111229	0.162462	0.684647	0.493567	0.812687
G2	SE	14676	ENSDARG00000011884	MFN1	chr2	-	5433468	5433577	.	.	5431901	5432009	5435392	5435517	14676	82,85,80	0,0,0	47,67,111	3,10,8	233	124	4.41317e-08	1.81723e-05	1.0,1.0,1.0	0.893,0.781,0.881	0.148	0	ENSDARG00000011884	MFN1 (1 of many)	ENSDARG00000011884	317.809	305.625	183.86	322.437	440.327	582.977	ENSDARG00000011884	0.742172	0.281954	2.63224	0.0084823	0.083394
G2	SE	14674	ENSDARG00000011884	MFN1	chr2	-	5421656	5421877	.	.	5418369	5418492	5422694	5422797	14674	28,13,9	27,22,14	29,37,51	5,21,12	345	124	6.37023e-05	0.00874369	0.272,0.175,0.188	0.676,0.388,0.604	-0.344	0	ENSDARG00000011884	MFN1 (1 of many)	ENSDARG00000011884	317.809	305.625	183.86	322.437	440.327	582.977	ENSDARG00000011884	0.742172	0.281954	2.63224	0.0084823	0.083394
G3	SE	521	ENSDARG00000012073	kif15	chr25	-	34589799	34589824	.	.	34588146	34588330	34590065	34590171	521	43,102,62	0,1,0	50,71,69	7,12,10	175	150	2.31508e-09	5.25421e-06	1.0,0.989,1.0	0.86,0.835,0.855	0.146	0	ENSDARG00000012073	kif15	ENSDARG00000012073	359.581	601.527	374.024	401.22	341.404	347.6	ENSDARG00000012073	-0.295021	0.222046	-1.32865	0.183963	0.713826
G7	MXE	659	ENSDARG00000012311	myoz2a	chr7	-	69606235	69606350	69606877	69607044	69590691	69590875	69612011	69612098	659	265,152,276	306,272,697	175,34,69	494,595,545	291	239	3.2523e-10	6.25092e-07	0.416,0.315,0.245	0.225,0.045,0.094	0.204	642	ENSDARG00000012311	myoz2a	ENSDARG00000012311	1635.13	1241.31	2295.57	2500.57	2821.44	2239.07	ENSDARG00000012311	0.54692	0.217559	2.5139	0.0119405	0.369313
G6	SE	6668	ENSDARG00000012699	bbx	chr10	-	28627154	28627236	.	.	28617460	28617632	28632566	28632684	6668	17,8,8	5,4,3	6,14,17	0,2,0	206	124	4.61722e-05	0.0396378	0.672,0.546,0.616	1.0,0.808,1.0	-0.325	0	ENSDARG00000012699	bbx	ENSDARG00000012699	247.764	240.271	201.085	217.883	230.954	237.328	ENSDARG00000012699	-0.000487585	0.183017	-0.00266416	0.997874	0.999911
G7	SE	6680	ENSDARG00000012699	bbx	chr10	-	28627154	28627236	.	.	28617460	28617632	28632566	28632684	6680	17,8,8	5,4,3	4,10,12	0,0,0	206	124	1.93782e-08	0.000190517	0.672,0.546,0.616	1.0,1.0,1.0	-0.389	0	ENSDARG00000012699	bbx	ENSDARG00000012699	249.891	240.352	200.88	188.702	227.873	236.318	ENSDARG00000012699	-0.0776721	0.194797	-0.398733	0.69009	0.961827
G2	MXE	1495	ENSDARG00000013075	mrpl11	chr14	+	30228646	30228815	30264579	30264675	30217046	30217181	30273148	30273242	1495	94,124,133	139,210,319	136,150,195	143,166,183	293	220	3.34304e-05	0.00248128	0.337,0.307,0.238	0.417,0.404,0.444	-0.128	35860	ENSDARG00000013075	mrpl11	ENSDARG00000013075	449.315	506.13	527.569	532.883	555.099	632.696	ENSDARG00000013075	0.213811	0.155789	1.37244	0.169926	0.515909
G2	MXE	1740	ENSDARG00000013422	slc8a1a	chr11	-	30313240	30313344	30315802	30315909	30302922	30303050	30352400	30354255	1740	5,11,10	3,0,0	8,2,4	4,4,2	231	228	0.00127343	0.0447712	0.622,1.0,1.0	0.664,0.33,0.664	0.321	2562	ENSDARG00000013422	slc8a1a	ENSDARG00000013422	244.384	344.558	246.976	289.209	268.169	213.498	ENSDARG00000013422	-0.117913	0.222235	-0.530581	0.595709	0.866169
G2	SE	17964	ENSDARG00000013422	slc8a1a	chr11	-	30313240	30313344	.	.	30302922	30303050	30352400	30354255	17964	3,0,0	0,2,1	4,4,2	0,0,0	228	124	0.000487836	0.0455697	1.0,0.0,0.0	1.0,1.0,1.0	-0.667	0	ENSDARG00000013422	slc8a1a	ENSDARG00000013422	244.384	344.558	246.976	289.209	268.169	213.498	ENSDARG00000013422	-0.117913	0.222235	-0.530581	0.595709	0.866169
G4	A5SS	395	ENSDARG00000013472	nedd1	chr25	+	19454839	19455041	.	.	19454839	19455035	19455869	19455960	395	0,4,16	1,2,4	0,0,1	2,2,2	130	124	1.76323e-05	0.00214055545883	0.0,0.656,0.792	0.0,0.0,0.323	0.375	6	ENSDARG00000013472	nedd1	ENSDARG00000013472	403.533	479.399	497.021	484.842	446.708	482.762	ENSDARG00000013472	0.0333724	0.158365	0.210731	0.833097	0.999851
G2	A3SS	1712	ENSDARG00000013476	arhgef39	chr4	-	12414355	12415011	.	.	12414355	12415008	12417007	12417117	1712	1,0,1	1,2,1	1,4,2	0,0,5	127	124	0.000449092	0.0167617	0.494,0.0,0.494	1.0,1.0,0.281	-0.431	3	ENSDARG00000013476	arhgef39	ENSDARG00000013476	15.3425	7.78662	14.4069	23.3828	20.9679	35.0956	ENSDARG00000013476	1.08359	0.528804	2.04912	0.0404499	0.230631
G5	SE	6702	ENSDARG00000013539	ikzf1	chr13	-	15831322	15831448	.	.	15826889	15828216	15834657	15834783	6702	10,9,7	3,6,3	6,11,9	0,1,0	250	124	1.55739e-06	0.00305747	0.623,0.427,0.536	1.0,0.845,1.0	-0.42	0	ENSDARG00000013539	ikzf1	ENSDARG00000013539	44.5195	46.7789	35.9877	31.5399	28.4926	20.6971	ENSDARG00000013539	-0.656494	0.374642	-1.75233	0.0797179	0.706536
G3	SE	6425	ENSDARG00000013719	gtse1	chr25	-	19510009	19510064	.	.	19509683	19509741	19510331	19510431	6425	32,60,46	0,0,0	41,43,29	22,8,14	205	150	1.92069e-14	7.74954e-11	1.0,1.0,1.0	0.577,0.797,0.602	0.341	0	ENSDARG00000013719	gtse1	ENSDARG00000013719	143.086	182.139	166.111	204.741	187.304	191.033	ENSDARG00000013719	0.241874	0.169911	1.42353	0.154581	0.678727
G3	SE	6426	ENSDARG00000013719	gtse1	chr25	-	19510009	19510067	.	.	19509665	19509741	19510331	19510446	6426	24,39,43	0,0,0	28,40,44	22,8,14	208	150	2.9079e-12	8.79954e-09	1.0,1.0,1.0	0.479,0.783,0.694	0.348	0	ENSDARG00000013719	gtse1	ENSDARG00000013719	143.086	182.139	166.111	204.741	187.304	191.033	ENSDARG00000013719	0.241874	0.169911	1.42353	0.154581	0.678727
G3	SE	6424	ENSDARG00000013719	gtse1	chr25	-	19509683	19509741	.	.	19508560	19509188	19510331	19510431	6424	5,13,11	0,0,0	37,16,28	2,1,8	208	150	0.000116449	0.0495919	1.0,1.0,1.0	0.93,0.92,0.716	0.145	0	ENSDARG00000013719	gtse1	ENSDARG00000013719	143.086	182.139	166.111	204.741	187.304	191.033	ENSDARG00000013719	0.241874	0.169911	1.42353	0.154581	0.678727
G2	A3SS	1234	ENSDARG00000013775	si:dkey-246g23.4	chr18	+	14597515	14597690	.	.	14597527	14597690	14595573	14595673	1234	0,0,0	10,10,12	5,6,6	6,4,7	136	124	2.38458e-11	5.04339e-09	0.0,0.0,0.0	0.432,0.578,0.439	-0.483	12	ENSDARG00000013775	si:dkey-246g23.4	ENSDARG00000013775	190.685	241.385	170.139	286.748	231.751	248.594	ENSDARG00000013775	0.350928	0.211695	1.6577	0.0973773	0.384801
G4	SE	8074	ENSDARG00000014287	eno2	chr19	+	5163183	5163345	.	.	5160129	5160215	5163620	5163690	8074	8,3,2	6,7,2	14,5,7	1,0,1	286	124	2.79267e-07	0.000937333974047	0.366,0.157,0.302	0.859,1.0,0.752	-0.595	0	ENSDARG00000014287	eno2	ENSDARG00000014287	4663.29	4087.95	4609.76	4142.72	4827.22	4617.57	ENSDARG00000014287	0.0241266	0.129342	0.186533	0.852026	0.999851
G2	MXE	1218	ENSDARG00000014794	uqcrc2a	chr3	+	58101600	58101657	58120013	58120070	58101450	58101515	58122817	58122942	1218	620,656,1083	116,138,217	536,527,783	257,493,475	181	181	2.80886e-14	1.12579e-11	0.842,0.826,0.833	0.676,0.517,0.622	0.229	18413	ENSDARG00000014794	uqcrc2a	ENSDARG00000014794	6305.76	6009.32	7202.1	6441.36	6834.45	7801.95	ENSDARG00000014794	0.110916	0.140755	0.788012	0.43069	0.773365
G2	SE	700	ENSDARG00000014914	lamp2	chr14	-	33135576	33135712	.	.	33133918	33134070	33136631	33136802	700	324,398,581	80,137,167	274,329,472	141,161,188	260	124	0.000326485	0.033782	0.659,0.581,0.624	0.481,0.494,0.545	0.115	0	ENSDARG00000014914	lamp2	ENSDARG00000014914	4374.8	4401.39	4164.29	4489.51	4259.8	4387.93	ENSDARG00000014914	0.0218927	0.106142	0.206258	0.836589	0.956226
G3	SE	37293	ENSDARG00000014943	kif23	chr18	-	20468666	20468733	.	.	20468462	20468591	20469227	20469303	37293	69,156,71	0,0,0	109,98,70	11,9,19	217	150	6.91935e-12	1.79473e-08	1.0,1.0,1.0	0.873,0.883,0.718	0.175	0	ENSDARG00000014943	kif23	ENSDARG00000014943	260.043	423.123	277.218	318.589	263.077	250.115	ENSDARG00000014943	-0.210598	0.224178	-0.939424	0.347513	0.829489
G5	SE	30551	ENSDARG00000014943	kif23	chr18	-	20462011	20462056	.	.	20461630	20461743	20465167	20465335	30551	3,9,3	3,6,4	0,0,0	2,3,8	169	124	7.44361e-10	7.30665e-06	0.423,0.524,0.355	0.0,0.0,0.0	0.434	0	ENSDARG00000014943	kif23	ENSDARG00000014943	99.6389	88.6849	74.0318	90.7968	66.8102	83.7741	ENSDARG00000014943	-0.119393	0.259486	-0.460112	0.645436	0.999112
G7	A3SS	89	ENSDARG00000014953	cnih3	chr20	+	36387295	36387442	.	.	36387298	36387442	36383553	36383666	89	68,54,82	5,6,7	77,68,56	0,1,1	127	124	0.000207128	0.0379045	0.93,0.898,0.92	1.0,0.985,0.982	-0.073	3	ENSDARG00000014953	cnih3	ENSDARG00000014953	466.691	494.901	476.292	396.813	529.502	493.488	ENSDARG00000014953	-0.0182713	0.164204	-0.111272	0.911401	0.987735
G2	SE	3872	ENSDARG00000015273	alpi.1	chr22	+	38778859	38778975	.	.	38776665	38776785	38780893	38781068	3872	24,41,65	2,0,0	26,45,35	2,6,3	240	124	0.00033683	0.0344986	0.861,1.0,1.0	0.87,0.795,0.858	0.113	0	ENSDARG00000015273	alpi.1	ENSDARG00000015273	172.055	165.466	166.023	143.989	187.608	193.026	ENSDARG00000015273	0.0628668	0.206819	0.303969	0.761151	0.932472
G2	SE	5283	ENSDARG00000015374	st3gal3a	chr6	+	3218484	3218562	.	.	3214809	3214996	3235228	3235375	5283	39,34,42	64,81,149	18,19,8	86,99,100	202	124	5.65657e-05	0.00804621	0.272,0.205,0.148	0.114,0.105,0.047	0.12	0	ENSDARG00000015374	st3gal3a	ENSDARG00000015374	741.918	748.489	850.696	796.247	814.439	836.445	ENSDARG00000015374	0.0626624	0.134907	0.464486	0.6423	0.886139
S1	SE	1167	ENSDARG00000015445	lim2.4	chr19	-	10631985	10632057	.	.	10625268	10625418	10632255	10632469	1167	163,162,189	987,1096,1120	100,22,17	1125,357,407	196	124	1.52148e-07	0.000599223	0.095,0.086,0.096	0.053,0.038,0.026	0.053	0	ENSDARG00000015445	lim2.4	ENSDARG00000015445	4046.31	3855.86	4419.62	4301.65	1480.06	1802.59	ENSDARG00000015445	-0.699977	0.335014	-2.0894	0.036672	0.907276
G2	SE	822	ENSDARG00000015445	lim2.4	chr19	-	10631985	10632057	.	.	10625268	10625418	10632255	10632469	822	299,247,294	1549,1453,2117	72,95,104	1108,1323,1651	196	124	3.74911e-12	2.90946e-09	0.109,0.097,0.081	0.039,0.043,0.038	0.056	0	ENSDARG00000015445	lim2.4	ENSDARG00000015445	6441.65	5129.43	5068.5	4608.88	5038.93	5944.81	ENSDARG00000015445	-0.0933988	0.163756	-0.570353	0.568438	0.853324
G5	SE	18809	ENSDARG00000015947	matn4	chr6	+	52824055	52824178	.	.	52820748	52820871	52828681	52828804	18809	102,117,90	0,0,4	123,106,99	12,10,6	247	124	4.70385e-06	0.00554076	1.0,1.0,0.919	0.837,0.842,0.892	0.116	0	ENSDARG00000015947	matn4	ENSDARG00000015947	5964.55	6641.62	4593.06	7602.08	7523.02	5439.4	ENSDARG00000015947	0.257796	0.173228	1.48819	0.136701	0.853741
G6	SE	12837	ENSDARG00000015947	matn4	chr6	+	52820748	52820871	.	.	52816785	52816908	52828681	52828804	12837	1,6,18	3,1,10	5,5,2	0,0,0	247	124	1.82926e-08	0.000340913	0.143,0.751,0.475	1.0,1.0,1.0	-0.544	0	ENSDARG00000015947	matn4	ENSDARG00000015947	9095.98	8270.59	11063.2	9940.59	9029.65	4494.46	ENSDARG00000015947	-0.277062	0.269752	-1.0271	0.304373	0.999911
G2	SE	13779	ENSDARG00000016011	gpcpd1	chr20	-	45794427	45794503	.	.	45790682	45790724	45802196	45802281	13779	169,116,227	19,13,32	171,189,199	6,12,3	200	124	8.05453e-06	0.00157783	0.847,0.847,0.815	0.946,0.907,0.976	-0.107	0	ENSDARG00000016011	gpcpd1	ENSDARG00000016011	1689.86	1372.39	1715.8	2023.23	2113.35	1882.49	ENSDARG00000016011	0.332678	0.14535	2.2888	0.0220907	0.155296
G4	SE	13506	ENSDARG00000016011	gpcpd1	chr20	-	45794427	45794503	.	.	45790682	45790724	45802196	45802281	13506	169,116,227	19,13,32	154,169,154	1,4,3	200	124	2.65094e-10	1.7528917432e-06	0.847,0.847,0.815	0.99,0.963,0.97	-0.138	0	ENSDARG00000016011	gpcpd1	ENSDARG00000016011	1624.67	1315.08	1642.07	1390.37	1649.47	1622.72	ENSDARG00000016011	0.0246903	0.152394	0.162017	0.871293	0.999851
G2	SE	675	ENSDARG00000016080	nob1	chr18	-	5254664	5254799	.	.	5251507	5251777	5257869	5257941	675	704,780,1101	29,29,16	789,731,872	0,0,0	259	124	2.77169e-11	1.9973e-08	0.921,0.928,0.971	1.0,1.0,1.0	-0.06	0	ENSDARG00000016080	nob1	ENSDARG00000016080	3099.18	2855.74	2810.04	3033.62	2852.74	2790.1	ENSDARG00000016080	-0.0145121	0.116513	-0.124554	0.900877	0.976213
G3	SE	2853	ENSDARG00000016263	zdhhc5a	chr1	+	43857599	43858459	.	.	43854386	43854499	43863538	43865122	2853	44,66,34	13,11,14	83,102,81	7,7,6	1010	150	0.000102814	0.0460923	0.335,0.471,0.265	0.638,0.684,0.667	-0.306	0	ENSDARG00000016263	zdhhc5a	ENSDARG00000016263	1819.06	1725.19	1590.7	1847.26	1679.78	1822.69	ENSDARG00000016263	0.0592063	0.101465	0.583515	0.559547	0.909363
G5	A5SS	525	ENSDARG00000017036	si:dkeyp-57f11.2	chr3	-	38989306	38989397	.	.	38989312	38989397	38989058	38989106	525	79,78,80	42,35,49	99,95,106	14,20,20	130	124	9.7953e-08	3.08552e-05	0.642,0.68,0.609	0.871,0.819,0.835	-0.198	6	ENSDARG00000017036	si:dkeyp-57f11.2	ENSDARG00000017036	3147.11	2968.51	3234.78	3043.13	3027.09	3400.24	ENSDARG00000017036	0.018448	0.0941165	0.196012	0.844601	0.999112
G2	A5SS	524	ENSDARG00000017036	si:dkeyp-57f11.2	chr3	-	38989306	38989397	.	.	38989312	38989397	38989058	38989106	524	76,85,142	0,0,0	66,58,124	60,56,49	130	124	0	0	1.0,1.0,1.0	0.512,0.497,0.707	0.428	6	ENSDARG00000017036	si:dkeyp-57f11.2	ENSDARG00000017036	2679.45	2379.78	2636.47	3328.98	3209.2	3959.95	ENSDARG00000017036	0.448197	0.140277	3.19509	0.00139788	0.0215453
G2	MXE	860	ENSDARG00000017036	si:dkeyp-57f11.2	chr3	-	38988805	38988874	38989058	38989106	38987702	38987780	38989312	38989397	860	0,3,3	80,50,129	23,22,20	83,69,110	172	193	2.09133e-12	6.98503e-10	0.0,0.063,0.025	0.237,0.263,0.169	-0.194	232	ENSDARG00000017036	si:dkeyp-57f11.2	ENSDARG00000017036	2679.45	2379.78	2636.47	3328.98	3209.2	3959.95	ENSDARG00000017036	0.448197	0.140277	3.19509	0.00139788	0.0215453
G3	A3SS	1381	ENSDARG00000017163	sinup	chr4	-	20455629	20455712	.	.	20455629	20455681	20456302	20456446	1381	0,0,1	2,3,0	4,1,1	2,0,0	181	150	9.17909e-07	0.000296668	0.0,0.0,1.0	0.624,1.0,1.0	-0.541	31	ENSDARG00000017163	sinup	ENSDARG00000017163	1.24423	0	2.20014	1.83625	0.851382	0	ENSDARG00000017163	-0.319272	2.01285	-0.158616	0.873971	NA
G2	SE	18375	ENSDARG00000017439	eif4ba	chr23	+	10503756	10503829	.	.	10500204	10500334	10513611	10514035	18375	49,70,63	1,5,0	29,45,38	12,7,4	197	124	5.44851e-05	0.00785247	0.969,0.898,1.0	0.603,0.802,0.857	0.202	0	ENSDARG00000017439	eif4ba	ENSDARG00000017439	1163.84	1248.78	1251.35	1201.14	1147.72	1129.88	ENSDARG00000017439	-0.0756362	0.120267	-0.628901	0.529414	0.832727
G7	SE	17876	ENSDARG00000017439	eif4ba	chr23	+	10503756	10503829	.	.	10500204	10500334	10513611	10514035	17876	49,70,63	1,5,0	54,34,61	11,7,10	197	124	9.13742e-06	0.0101869	0.969,0.898,1.0	0.756,0.754,0.793	0.188	0	ENSDARG00000017439	eif4ba	ENSDARG00000017439	1211.8	1301.14	1294.72	1219.55	1153.68	1135.92	ENSDARG00000017439	-0.118321	0.118236	-1.00072	0.31696	0.86412
G5	SE	21150	ENSDARG00000017649	NA	chr24	-	37692	37880	.	.	37243	37497	38206	38374	21150	2,0,0	1,1,2	1,1,2	0,0,0	312	124	1.45493e-07	0.000612068	0.443,0.0,0.0	1.0,1.0,1.0	-0.852	0	ENSDARG00000017649		ENSDARG00000017649	6.35993	5.84736	3.08466	6.69029	5.89501	2.95673	ENSDARG00000017649	0.0247831	0.91545	0.0270721	0.978402	0.999112
G3	SE	28251	ENSDARG00000018165	depdc1a	chr8	-	16682589	16683435	.	.	16680193	16680366	16685646	16685784	28251	48,81,64	0,1,0	49,29,37	3,5,1	996	150	3.78753e-06	0.00335455	1.0,0.924,1.0	0.711,0.466,0.848	0.3	0	ENSDARG00000018165	depdc1a	ENSDARG00000018165	150.551	198.952	156.21	145.982	125.153	109.302	ENSDARG00000018165	-0.413885	0.208515	-1.98492	0.0471538	0.434273
G3	SE	36361	ENSDARG00000018283	cyba	chr18	+	31095466	31095727	.	.	31094910	31095004	31096100	31096113	36361	206,346,213	2,2,0	397,396,267	6,9,19	411	150	2.11606e-05	0.014777	0.974,0.984,1.0	0.96,0.941,0.837	0.073	0	ENSDARG00000018283	cyba	ENSDARG00000018283	1581.41	1346.9	1139.67	1776.57	1450.76	1255.5	ENSDARG00000018283	0.140608	0.177171	0.793633	0.427409	0.863816
G3	SE	36362	ENSDARG00000018283	cyba	chr18	+	31095466	31095973	.	.	31094929	31095004	31096100	31096182	36362	512,659,482	2,2,0	863,774,592	6,9,19	657	150	5.32616e-05	0.0293596	0.983,0.987,1.0	0.97,0.952,0.877	0.057	0	ENSDARG00000018283	cyba	ENSDARG00000018283	1581.41	1346.9	1139.67	1776.57	1450.76	1255.5	ENSDARG00000018283	0.140608	0.177171	0.793633	0.427409	0.863816
G5	SE	4015	ENSDARG00000019208	camsap1a	chr21	-	4573706	4573766	.	.	4568090	4568232	4576210	4576291	4015	14,24,19	1,2,1	6,8,17	3,8,6	184	124	3.99803e-05	0.0285618	0.904,0.89,0.928	0.574,0.403,0.656	0.363	0	ENSDARG00000019208	camsap1a	ENSDARG00000019208	957.169	974.56	993.26	723.507	774.212	833.798	ENSDARG00000019208	-0.32735	0.106706	-3.06776	0.00215667	0.0778622
G4	A5SS	256	ENSDARG00000019326	prpsap2	chr3	+	39459270	39459578	.	.	39459270	39459478	39461622	39461689	256	0,0,2	7,4,0	1,1,5	0,0,1	224	124	2.4359e-07	7.39295330414e-05	0.0,0.0,1.0	1.0,1.0,0.735	-0.578	100	ENSDARG00000019326	prpsap2	ENSDARG00000019326	1448.72	1514.68	1493.03	1320.96	1460.17	1686.6	ENSDARG00000019326	0.00307843	0.141656	0.0217317	0.982662	0.999851
G2	SE	9832	ENSDARG00000019728	bmpr1aa	chr13	+	22462485	22462623	.	.	22425340	22425527	22482701	22482861	9832	129,177,236	2,6,0	90,112,136	26,22,26	262	124	0	0	0.968,0.933,1.0	0.621,0.707,0.712	0.287	0	ENSDARG00000019728	bmpr1aa	ENSDARG00000019728	2155.62	2158.84	2066.37	3069.31	2891.37	3485.19	ENSDARG00000019728	0.566346	0.128465	4.40855	1.04065e-05	0.000388485
G2	SE	9833	ENSDARG00000019728	bmpr1aa	chr13	+	22471940	22472213	.	.	22425340	22425527	22482701	22482861	9833	66,99,155	2,6,0	87,70,106	26,22,26	397	124	9.20375e-14	8.84305e-11	0.912,0.837,1.0	0.511,0.498,0.56	0.393	0	ENSDARG00000019728	bmpr1aa	ENSDARG00000019728	2155.62	2158.84	2066.37	3069.31	2891.37	3485.19	ENSDARG00000019728	0.566346	0.128465	4.40855	1.04065e-05	0.000388485
G6	SE	14136	ENSDARG00000019753	kcnn3	chr16	+	23684963	23686022	.	.	23683875	23684336	23720464	23720560	14136	92,93,108	0,1,0	79,73,65	4,4,1	1183	124	1.43784e-05	0.0157723	1.0,0.907,1.0	0.674,0.657,0.872	0.235	0	ENSDARG00000019753	kcnn3	ENSDARG00000019753	513.629	487.638	400.038	523.189	375.636	362.393	ENSDARG00000019753	-0.153657	0.204986	-0.749597	0.453498	0.999911
G3	A3SS	1331	ENSDARG00000019950	carf	chr9	+	13274995	13275323	.	.	13275019	13275323	13273089	13273202	1331	32,31,37	91,101,122	21,13,16	121,136,115	174	150	7.03746e-05	0.0128636	0.233,0.209,0.207	0.13,0.076,0.107	0.112	24	ENSDARG00000019950	carf	ENSDARG00000019950	1284.04	1186.24	1510.4	1118.27	932.264	1008.34	ENSDARG00000019950	-0.379836	0.13756	-2.76124	0.00575822	0.133726
G3	A5SS	1250	ENSDARG00000020114	slc20a1a	chr8	-	31056279	31056411	.	.	31056291	31056411	31055447	31055666	1250	36,24,41	126,136,165	89,133,69	174,169,116	162	150	6.74367e-09	5.50958e-06	0.209,0.14,0.187	0.321,0.422,0.355	-0.187	12	ENSDARG00000020114	slc20a1a	ENSDARG00000020114	1718.27	1371.18	2397.05	2007.02	2320.87	2107.27	ENSDARG00000020114	0.230435	0.20071	1.1481	0.250927	0.76951
S1	SE	2835	ENSDARG00000020284	NA	chr20	-	19492036	19492199	.	.	19489708	19489823	19501399	19501547	2835	38,52,62	0,0,2	26,32,25	4,2,6	287	124	9.50734e-06	0.0145616	1.0,1.0,0.931	0.737,0.874,0.643	0.226	0	ENSDARG00000020284		ENSDARG00000020284	314.646	346.563	344.919	277.653	314.581	295.885	ENSDARG00000020284	-0.181048	0.149976	-1.20718	0.227363	0.999989
G5	MXE	2998	ENSDARG00000020345	clasp2	chr19	+	43192365	43192392	43197456	43197564	43189128	43189233	43200552	43200659	2998	10,9,11	34,36,45	3,3,4	34,64,70	151	232	4.65418e-05	0.0290731	0.311,0.278,0.273	0.119,0.067,0.081	0.198	5091	ENSDARG00000020345	clasp2	ENSDARG00000020345	5539.5	5750.88	5170.92	5385.68	5666.09	5627.65	ENSDARG00000020345	0.0189375	0.0837573	0.226099	0.821124	0.999112
G2	SE	16744	ENSDARG00000020345	clasp2	chr19	+	43196729	43196771	.	.	43195290	43195458	43197456	43197564	16744	102,128,128	20,13,18	86,70,81	4,1,5	166	124	0.00014984	0.0172761	0.792,0.88,0.842	0.941,0.981,0.924	-0.111	0	ENSDARG00000020345	clasp2	ENSDARG00000020345	4358.36	4586.32	3311.54	3795.41	2835.09	2496.66	ENSDARG00000020345	-0.425317	0.203055	-2.09459	0.0362073	0.215453
G2	MXE	438	ENSDARG00000020497	rab7	chr11	-	16057513	16057640	16067541	16067604	16050055	16050274	16080261	16080508	438	239,210,315	527,500,909	8,12,2	484,525,564	187	251	0	0	0.378,0.361,0.317	0.022,0.03,0.005	0.333	9964	ENSDARG00000020497	rab7	ENSDARG00000020497	3463.02	3089.34	3202.46	2792.4	2561.4	2373.83	ENSDARG00000020497	-0.33626	0.128105	-2.62488	0.00866798	0.0846041
G7	SE	19218	ENSDARG00000020893	slc25a22	chr6	+	49103196	49103270	.	.	49102322	49102378	49104373	49104464	19218	79,101,96	262,323,655	63,36,82	377,797,523	198	124	2.56881e-06	0.00388542	0.159,0.164,0.084	0.095,0.028,0.089	0.065	0	ENSDARG00000020893	slc25a22	ENSDARG00000020893	11107	12363.4	11710.7	11927	14438.6	13159.4	ENSDARG00000020893	0.167933	0.123996	1.35435	0.175626	0.770376
G7	SE	19217	ENSDARG00000020893	slc25a22	chr6	+	49103196	49103253	.	.	49102322	49102378	49104373	49104464	19217	51,78,68	262,323,655	52,25,52	377,797,523	181	124	3.53412e-05	0.0239626	0.118,0.142,0.066	0.086,0.021,0.064	0.052	0	ENSDARG00000020893	slc25a22	ENSDARG00000020893	11107	12363.4	11710.7	11927	14438.6	13159.4	ENSDARG00000020893	0.167933	0.123996	1.35435	0.175626	0.770376
G2	SE	13654	ENSDARG00000021082	sec31a	chr10	-	5110131	5110227	.	.	5105270	5105364	5110330	5110531	13654	86,104,66	10,16,11	26,31,25	0,1,0	220	124	4.27516e-07	0.000136921	0.829,0.786,0.772	1.0,0.946,1.0	-0.186	0	ENSDARG00000021082	sec31a	ENSDARG00000021082	1061.92	1624.48	1029.75	905.778	765.882	582.002	ENSDARG00000021082	-0.722103	0.236837	-3.04894	0.00229648	0.0318744
G2	SE	5418	ENSDARG00000021154	NA	chr12	-	3892554	3892643	.	.	3889402	3890734	3892904	3893015	5418	73,93,171	2,0,0	56,66,130	3,5,8	213	124	7.7388e-05	0.0104097	0.955,1.0,1.0	0.916,0.885,0.904	0.083	0	ENSDARG00000021154		ENSDARG00000021154	511.781	483.744	446.615	443.043	473.434	754.555	ENSDARG00000021154	0.214924	0.228649	0.939974	0.347231	0.710307
G4	RI	169	ENSDARG00000021557	wdr45b	chr12	-	269290	269991	.	.	269290	269345	269386	269991	169	3,4,5	10,0,0	0,0,2	10,11,7	165	124	1.02241e-06	0.000755559544353	0.184,1.0,1.0	0.0,0.0,0.177	0.669	41	ENSDARG00000021557	wdr45b	ENSDARG00000021557	1467.68	1486.7	1550.81	1418.77	1598.68	1709.94	ENSDARG00000021557	0.0687574	0.132475	0.51902	0.603747	0.999851
G2	MXE	518	ENSDARG00000021573	slc16a7	chr23	+	9944456	9944691	9947635	9947779	9944125	9944237	9952843	9953650	518	67,68,63	26,49,35	1,0,5	12,15,15	359	268	4.60425e-11	1.02521e-08	0.658,0.509,0.573	0.059,0.0,0.199	0.494	3088	ENSDARG00000021573	slc16a7	ENSDARG00000021573	681.644	973.327	532.371	223.983	275.894	400.675	ENSDARG00000021573	-1.27737	0.27978	-4.56562	4.98027e-06	0.000207755
G6	SE	5814	ENSDARG00000021633	sh3bgr	chr15	+	5961593	5961620	.	.	5958906	5958933	5975376	5975430	5814	1,1,2	3,1,2	3,4,3	0,0,0	151	124	3.74749e-06	0.00616618	0.215,0.451,0.451	1.0,1.0,1.0	-0.628	0	ENSDARG00000021633	sh3bgr	ENSDARG00000021633	1991.16	1665.67	1993.08	2170.76	1834.15	1288.07	ENSDARG00000021633	-0.094943	0.206438	-0.45991	0.645581	0.999911
G4	SE	10468	ENSDARG00000021677	phf11	chr9	+	29808593	29808723	.	.	29807677	29807782	29808819	29808953	10468	2,0,0	5,9,8	3,4,5	6,3,2	254	124	2.67041e-05	0.0240785640057	0.163,0.0,0.0	0.196,0.394,0.55	-0.326	0	ENSDARG00000021677	phf11	ENSDARG00000021677	51.627	60.6244	61.7173	56.7928	53.0971	66.3338	ENSDARG00000021677	0.0127321	0.295104	0.0431445	0.965586	0.999851
G2	SE	11317	ENSDARG00000021720	col7a1	chr6	-	40195771	40195867	.	.	40191831	40191963	40196206	40196215	11317	47,41,107	0,0,0	25,62,51	1,4,7	220	124	5.66269e-05	0.00804621	1.0,1.0,1.0	0.934,0.897,0.804	0.122	0	ENSDARG00000021720	col7a1	ENSDARG00000021720	952.33	617.089	982.417	862.704	1222.76	1136.71	ENSDARG00000021720	0.336429	0.223578	1.50475	0.132388	0.454994
G2	SE	9572	ENSDARG00000021979	mical3a	chr18	+	10942805	10942837	.	.	10939280	10939348	10945568	10945668	9572	5,3,7	11,7,15	0,2,0	10,6,9	156	124	0.000118113	0.0143564	0.265,0.254,0.271	0.0,0.209,0.0	0.194	0	ENSDARG00000021979	mical3a	ENSDARG00000021979	3187.95	2521.89	2467.02	2717.33	2538.23	1836.67	ENSDARG00000021979	-0.205352	0.192531	-1.06659	0.286156	0.655206
G2	SE	20872	ENSDARG00000022218	uck1	chr21	-	4072847	4072944	.	.	4068070	4068213	4075440	4075600	20872	38,45,60	4,5,3	48,57,32	0,1,0	221	124	0.000170638	0.0189173	0.842,0.835,0.918	1.0,0.97,1.0	-0.125	0	ENSDARG00000022218	uck1	ENSDARG00000022218	172.055	187.852	165.337	246.135	212.99	185.227	ENSDARG00000022218	0.293429	0.200702	1.46201	0.143739	0.474594
G3	A3SS	1292	ENSDARG00000022493	rad21l1	chr8	+	49148389	49148497	.	.	49148392	49148497	49147636	49147785	1292	0,0,1	2,2,3	3,5,10	2,2,4	153	150	6.20826e-07	0.000250814	0.0,0.0,0.246	0.595,0.71,0.71	-0.59	3	ENSDARG00000022493	rad21l1	ENSDARG00000022493	11.198	17.7469	20.9013	23.8712	20.4332	20.6788	ENSDARG00000022493	0.372048	0.445869	0.834433	0.404037	0.858813
G6	A3SS	1209	ENSDARG00000022493	rad21l1	chr8	+	49148389	49148497	.	.	49148392	49148497	49147636	49147785	1209	0,3,0	3,3,3	2,2,2	0,0,2	127	124	8.78119e-06	0.00381104	0.0,0.494,0.0	1.0,1.0,0.494	-0.667	3	ENSDARG00000022493	rad21l1	ENSDARG00000022493	14.7074	9.12421	4.97383	5.37984	8.98652	10.8324	ENSDARG00000022493	-0.148135	0.752413	-0.19688	0.843922	0.999911
G6	SE	13740	ENSDARG00000022660	armc2	chr20	-	32334232	32334355	.	.	32334021	32334135	32340466	32340749	13740	28,5,43	2,3,1	6,2,0	7,8,6	247	124	1.06659e-07	0.000701993	0.875,0.456,0.956	0.301,0.112,0.0	0.625	0	ENSDARG00000022660	armc2	ENSDARG00000022660	298.674	164.236	234.48	195.019	183.325	163.471	ENSDARG00000022660	-0.364308	0.253117	-1.43929	0.150069	0.999911
G2	RI	59	ENSDARG00000022891	zgc:175214	chr1	-	48836782	48839801	.	.	48836782	48838121	48838167	48839801	59	7,2,12	0,0,0	7,10,5	4,2,17	170	124	7.82065e-10	9.81491e-08	1.0,1.0,1.0	0.561,0.785,0.177	0.492	46	ENSDARG00000022891	zgc:175214	ENSDARG00000022891	3070.69	2967.67	3571.55	3175.14	3190.44	3217.1	ENSDARG00000022891	-0.00456156	0.127731	-0.0357122	0.971512	0.993409
G7	MXE	897	ENSDARG00000023362	nr5a1b	chr21	+	8185134	8185253	8185769	8185911	8184449	8184591	8190881	8191624	897	0,4,4	2,1,0	0,0,1	3,1,4	243	266	2.01153e-05	0.00788747	0.0,0.814,1.0	0.0,0.0,0.215	0.533	635	ENSDARG00000023362	nr5a1b	ENSDARG00000023362	26.2442	13.1838	16.326	16.1744	18.7142	9.92934	ENSDARG00000023362	-0.309225	0.564509	-0.547778	0.583845	NA
G2	MXE	978	ENSDARG00000023797	ryr1b	chr18	-	35536266	35536296	35538294	35538324	35535886	35535968	35541644	35541749	978	4,2,2	3,3,3	0,0,0	5,4,4	154	154	1.03104e-06	0.000108747	0.571,0.4,0.4	0.0,0.0,0.0	0.457	2028	ENSDARG00000023797	ryr1b	ENSDARG00000023797	7819.19	6825.94	6911.22	9788.8	9860.45	8290.36	ENSDARG00000023797	0.374229	0.134663	2.779	0.00545267	0.0604436
G2	SE	10563	ENSDARG00000023797	ryr1b	chr18	-	35538294	35538324	.	.	35536266	35536296	35541644	35541749	10563	7,7,4	0,0,0	2,2,1	2,4,1	154	124	1.77022e-07	6.15825e-05	1.0,1.0,1.0	0.446,0.287,0.446	0.607	0	ENSDARG00000023797	ryr1b	ENSDARG00000023797	7819.19	6825.94	6911.22	9788.8	9860.45	8290.36	ENSDARG00000023797	0.374229	0.134663	2.779	0.00545267	0.0604436
S1	SE	3992	ENSDARG00000024651	snrpa1	chr7	+	9054384	9054464	.	.	9052043	9052146	9057576	9057649	3992	100,165,127	32,19,41	207,302,334	16,27,17	204	124	4.63326e-06	0.00982572	0.655,0.841,0.653	0.887,0.872,0.923	-0.178	0	ENSDARG00000024651	snrpa1	ENSDARG00000024651	585.201	578.844	562.124	931.416	1098.85	1183.54	ENSDARG00000024651	0.896459	0.139059	6.44663	1.14367e-10	8.82727e-08
G2	SE	2870	ENSDARG00000024651	snrpa1	chr7	+	9054384	9054464	.	.	9052043	9052146	9057576	9057649	2870	91,128,194	23,20,36	201,256,284	22,14,21	204	124	3.49547e-05	0.00538382	0.706,0.796,0.766	0.847,0.917,0.892	-0.129	0	ENSDARG00000024651	snrpa1	ENSDARG00000024651	826.302	731.942	729.952	1092.84	1084.82	1335.58	ENSDARG00000024651	0.620092	0.152423	4.06824	4.73699e-05	0.00138855
G2	MXE	1068	ENSDARG00000024829	tnw	chr2	-	35545735	35545999	35558651	35558741	35541898	35542162	35558834	35559017	1068	378,426,663	250,381,643	336,442,471	189,241,269	214	388	0.000678619	0.0289351	0.733,0.67,0.652	0.763,0.769,0.76	-0.079	12742	ENSDARG00000024829	tnw	ENSDARG00000024829	6684.94	5977.2	7592.46	7272.07	8178.6	7588.45	ENSDARG00000024829	0.185671	0.139497	1.331	0.183188	0.53386
G2	SE	11424	ENSDARG00000024829	tnw	chr2	-	35541898	35542162	.	.	35535184	35535315	35545735	35545999	11424	273,397,683	269,170,369	206,252,296	363,522,445	388	124	1.36919e-09	7.27005e-07	0.245,0.427,0.372	0.154,0.134,0.175	0.194	0	ENSDARG00000024829	tnw	ENSDARG00000024829	6684.94	5977.2	7592.46	7272.07	8178.6	7588.45	ENSDARG00000024829	0.185671	0.139497	1.331	0.183188	0.53386
G2	SE	11423	ENSDARG00000024829	tnw	chr2	-	35535640	35535904	.	.	35535184	35535315	35541898	35542162	11423	425,544,917	34,35,57	277,245,386	33,45,42	388	124	0.000269103	0.0284277	0.8,0.832,0.837	0.728,0.635,0.746	0.12	0	ENSDARG00000024829	tnw	ENSDARG00000024829	6684.94	5977.2	7592.46	7272.07	8178.6	7588.45	ENSDARG00000024829	0.185671	0.139497	1.331	0.183188	0.53386
G2	RI	641	ENSDARG00000025338	hagh	chr3	-	18624770	18625678	.	.	18624770	18625399	18625564	18625678	641	79,75,102	0,0,11	46,62,51	5,18,24	289	124	5.75608e-06	0.000481592	1.0,1.0,0.799	0.798,0.596,0.477	0.309	165	ENSDARG00000025338	hagh	ENSDARG00000025338	2373.7	2275.64	2897.17	2298.9	2528.29	2365.05	ENSDARG00000025338	-0.0699594	0.145194	-0.481833	0.629924	0.880332
G7	A3SS	352	ENSDARG00000025478	gipr	chr15	+	29024123	29024231	.	.	29024168	29024231	29023642	29023739	352	16,20,11	4,5,4	12,22,16	0,1,0	169	124	1.96806e-06	0.00076241	0.746,0.746,0.669	1.0,0.942,1.0	-0.26	45	ENSDARG00000025478	gipr	ENSDARG00000025478	221.364	192.687	180.295	170.371	268.604	180.714	ENSDARG00000025478	0.0618402	0.234065	0.264201	0.791625	0.975154
G2	SE	14684	ENSDARG00000025549	ndufaf1	chr13	+	33116646	33116707	.	.	33115724	33115979	33117707	33118269	14684	3,5,2	21,36,61	7,11,10	12,25,46	185	124	0.000455236	0.0432105	0.087,0.085,0.022	0.281,0.228,0.127	-0.147	0	ENSDARG00000025549	ndufaf1	ENSDARG00000025549	1556.17	1657.58	1758.33	1452.2	1481	1707.99	ENSDARG00000025549	-0.099413	0.135082	-0.735944	0.461765	0.792604
G5	SE	20964	ENSDARG00000025567	nf2b	chr21	+	25765584	25765691	.	.	25764739	25764971	25768140	25768263	20964	38,42,32	0,0,0	49,43,67	5,4,4	231	124	4.07361e-05	0.0285618	1.0,1.0,1.0	0.84,0.852,0.9	0.136	0	ENSDARG00000025567	nf2b	ENSDARG00000025567	720.792	897.569	896.607	901.278	950.08	910.674	ENSDARG00000025567	0.134755	0.126023	1.06929	0.284939	0.999112
G2	SE	7855	ENSDARG00000025608	casp6l1	chr3	-	32825060	32825094	.	.	32824500	32824641	32826725	32826791	7855	30,43,41	1,1,1	23,32,27	11,7,12	158	124	3.16633e-09	1.52112e-06	0.959,0.971,0.97	0.621,0.782,0.638	0.286	0	ENSDARG00000025608	casp6l1	ENSDARG00000025608	123.836	119.719	126.232	180.909	198.644	221.297	ENSDARG00000025608	0.701653	0.19974	3.51284	0.000443352	0.0086952
G6	A3SS	948	ENSDARG00000026053	hltf	chr2	-	25300395	25300943	.	.	25300395	25300434	25301042	25301091	948	29,20,90	13,0,8	20,24,36	0,0,0	633	124	1.07235e-06	0.0013962	0.304,1.0,0.688	1.0,1.0,1.0	-0.336	509	ENSDARG00000026053	hltf	ENSDARG00000026053	521.548	395.382	692.783	390.038	428.657	481.55	ENSDARG00000026053	-0.309227	0.228111	-1.3556	0.175227	0.999911
G6	SE	9978	ENSDARG00000026053	hltf	chr2	-	25300841	25300943	.	.	25300395	25300434	25301042	25301087	9978	42,24,118	13,0,8	20,33,42	0,0,0	226	124	3.69799e-06	0.00616618	0.639,1.0,0.89	1.0,1.0,1.0	-0.157	0	ENSDARG00000026053	hltf	ENSDARG00000026053	521.548	395.382	692.783	390.038	428.657	481.55	ENSDARG00000026053	-0.309227	0.228111	-1.3556	0.175227	0.999911
G7	SE	6574	ENSDARG00000026137	sfxn5b	chr14	+	46335258	46335324	.	.	46332034	46332088	46340424	46340540	6574	2,1,2	0,1,1	0,2,0	1,1,1	190	124	6.30866e-05	0.0335263	1.0,0.395,0.566	0.0,0.566,0.0	0.465	0	ENSDARG00000026137	sfxn5b	ENSDARG00000026137	844.379	772.776	736.798	725.693	846.543	754.63	ENSDARG00000026137	-0.015647	0.13973	-0.11198	0.910839	0.987735
G2	SE	7849	ENSDARG00000026630	mark3b	chr20	-	43911587	43911767	.	.	43908660	43908930	43913840	43913944	7849	42,49,43	68,73,102	14,23,26	87,91,100	304	124	1.61624e-05	0.0027404	0.201,0.215,0.147	0.062,0.093,0.096	0.104	0	ENSDARG00000026630	mark3b	ENSDARG00000026630	1814.8	1653.68	1700.02	2042.92	2004.09	1767.45	ENSDARG00000026630	0.169763	0.127759	1.32878	0.183921	0.534253
G2	SE	6000	ENSDARG00000026875	fam57ba	chr3	-	20912544	20912623	.	.	20912086	20912252	20912927	20913011	6000	29,16,23	27,25,30	48,31,19	11,8,6	203	124	4.55115e-08	1.83657e-05	0.396,0.281,0.319	0.727,0.703,0.659	-0.364	0	ENSDARG00000026875	fam57ba	ENSDARG00000026875	1293.15	1190.38	1411.19	2210.29	1741.44	1124.03	ENSDARG00000026875	0.381288	0.236014	1.61553	0.106196	0.403017
G2	SE	6390	ENSDARG00000027491	uros	chr12	-	48752086	48752185	.	.	48749947	48751888	48752688	48752774	6390	149,108,191	11,10,10	165,181,243	0,6,5	223	124	0.000347273	0.0353885	0.883,0.857,0.914	1.0,0.944,0.964	-0.085	0	ENSDARG00000027491	uros	ENSDARG00000027491	763.836	574.263	659.289	857.781	802.3	1066.52	ENSDARG00000027491	0.450264	0.182146	2.47199	0.0134362	0.11279
G2	A3SS	390	ENSDARG00000027750	dpp7	chr5	+	28573932	28574089	.	.	28573944	28574089	28571664	28571783	390	214,376,125	29,0,111	270,332,439	0,0,0	136	124	1.72679e-05	0.001289	0.871,1.0,0.507	1.0,1.0,1.0	-0.207	12	ENSDARG00000027750	dpp7	ENSDARG00000027750	1846.58	2180.25	1784.4	1842.32	1847.39	2352.38	ENSDARG00000027750	0.0568312	0.16274	0.349216	0.726927	0.91995
G6	MXE	1886	ENSDARG00000028148	pax2a	chr13	+	29657565	29657686	29666720	29666930	29648098	29648218	29668901	29669003	1886	33,44,72	5,1,0	41,44,71	10,6,15	245	334	7.26951e-05	0.046961	0.9,0.984,1.0	0.848,0.909,0.866	0.087	9155	ENSDARG00000028148	pax2a	ENSDARG00000028148	438.96	595.101	490.277	695.344	597.603	678.502	ENSDARG00000028148	0.369876	0.172276	2.147	0.0317935	0.999911
G2	RI	93	ENSDARG00000028386	htatip2	chr7	+	16845163	16846674	.	.	16845163	16845347	16846566	16846674	93	89,110,128	77,74,139	64,50,71	109,108,155	1343	124	4.54711e-06	0.000427997	0.096,0.121,0.078	0.051,0.041,0.041	0.054	1219	ENSDARG00000028386	htatip2	ENSDARG00000028386	1624.11	1552.46	1550.46	1151.91	1274.63	1175.7	ENSDARG00000028386	-0.391697	0.12025	-3.25736	0.00112454	0.0182173
G5	A3SS	368	ENSDARG00000028552	plppr3b	chr11	+	14098719	14099433	.	.	14099259	14099433	14098307	14098503	368	47,60,49	6,3,0	61,32,43	0,0,0	664	124	0.000133874	0.0442157	0.594,0.789,1.0	1.0,1.0,1.0	-0.206	540	ENSDARG00000028552	plppr3b	ENSDARG00000028552	1724.6	1853.61	1501.2	1640.08	1590.67	1311.8	ENSDARG00000028552	-0.161194	0.133357	-1.20874	0.226762	0.963594
G7	SE	6533	ENSDARG00000029234	stxbp5b	chr17	-	7105476	7105524	.	.	7101327	7101372	7108798	7108861	6533	8,7,10	2,3,4	13,5,7	0,0,0	172	124	1.87465e-06	0.00307176	0.743,0.627,0.643	1.0,1.0,1.0	-0.329	0	ENSDARG00000029234	stxbp5b	ENSDARG00000029234	578.514	567.919	484.1	500.329	598.855	582.853	ENSDARG00000029234	0.0470655	0.15655	0.300642	0.763688	0.974823
G2	A3SS	1419	ENSDARG00000029497	tfcp2l1	chr9	+	38498632	38498775	.	.	38498715	38498775	38498466	38498549	1419	13,18,17	5,4,13	15,11,27	1,1,1	207	124	2.51447e-05	0.0016794	0.609,0.729,0.439	0.9,0.868,0.942	-0.311	83	ENSDARG00000029497	tfcp2l1	ENSDARG00000029497	69.0412	79.8128	78.8952	55.3804	68.4217	68.2415	ENSDARG00000029497	-0.245387	0.272988	-0.898895	0.368709	0.727369
G3	RI	214	ENSDARG00000029818	srsf5a	chr13	-	36406673	36407919	.	.	36406673	36406747	36407849	36407919	214	16914,22046,27452	1043,1438,1332	17989,20202,20318	1843,2032,1731	1252	150	5.38126e-08	3.94399e-05	0.66,0.647,0.712	0.539,0.544,0.584	0.117	1102	ENSDARG00000029818	srsf5a	ENSDARG00000029818	29738.2	28968.5	40426.5	25296.1	26285.6	29428.9	ENSDARG00000029818	-0.291262	0.154957	-1.87962	0.0601595	0.486563
G3	SE	4944	ENSDARG00000029818	srsf5a	chr13	-	36407168	36407618	.	.	36406673	36406747	36407849	36407919	4944	3917,5284,6491	1043,1438,1332	4206,4914,4871	1843,2032,1731	600	150	1.56273e-07	0.000195681	0.484,0.479,0.549	0.363,0.377,0.413	0.12	0	ENSDARG00000029818	srsf5a	ENSDARG00000029818	29738.2	28968.5	40426.5	25296.1	26285.6	29428.9	ENSDARG00000029818	-0.291262	0.154957	-1.87962	0.0601595	0.486563
G6	SE	398	ENSDARG00000030012	lrrfip1a	chr9	+	24287268	24287298	.	.	24287007	24287088	24289077	24289134	398	0,0,0	31,27,35	0,7,9	17,29,17	154	124	2.41821e-06	0.00530529	0.0,0.0,0.0	0.0,0.163,0.299	-0.154	0	ENSDARG00000030012	lrrfip1a	ENSDARG00000030012	2810.25	2837.63	2575.02	2765.24	2879.28	3285.17	ENSDARG00000030012	0.119575	0.129621	0.922498	0.356269	0.999911
G2	SE	7071	ENSDARG00000030053	eef1db	chr20	+	52744331	52744375	.	.	52740587	52740652	52748235	52748930	7071	63,164,53	11,12,13	78,59,140	0,4,3	168	124	1.12846e-05	0.00201495	0.809,0.91,0.751	1.0,0.916,0.972	-0.139	0	ENSDARG00000030053	eef1db	ENSDARG00000030053	8309.05	9123.97	8043.88	7766.8	8051.69	10253.8	ENSDARG00000030053	0.0334875	0.1534	0.218301	0.827194	0.954221
G6	SE	6913	ENSDARG00000030053	eef1db	chr20	+	52744331	52744375	.	.	52740587	52740652	52748235	52748930	6913	63,164,53	11,12,13	124,110,135	5,2,5	168	124	6.63497e-05	0.0487391	0.809,0.91,0.751	0.948,0.976,0.952	-0.135	0	ENSDARG00000030053	eef1db	ENSDARG00000030053	8577.82	9503.37	8331.16	9565.35	8344.88	9597.51	ENSDARG00000030053	0.0585821	0.126484	0.463159	0.64325	0.999911
G4	A3SS	1144	ENSDARG00000030107	si:ch211-207i1.2	chr20	-	21859785	21859852	.	.	21859785	21859849	21862480	21862662	1144	6,1,6	5,5,1	5,1,2	0,0,0	127	124	1.28382e-06	0.00161760965982	0.54,0.163,0.854	1.0,1.0,1.0	-0.481	3	ENSDARG00000030107	si:ch211-207i1.2	ENSDARG00000030107	2680.39	2494.93	1774.7	2223.33	2275.09	1408.98	ENSDARG00000030107	-0.233768	0.222175	-1.05218	0.292718	0.999851
G3	SE	19790	ENSDARG00000030177	uchl3	chr9	-	22162953	22163001	.	.	22161071	22161147	22164960	22165089	19790	105,140,105	0,0,0	171,166,110	8,14,12	198	150	2.46746e-08	3.31855e-05	1.0,1.0,1.0	0.942,0.9,0.874	0.095	0	ENSDARG00000030177	uchl3	ENSDARG00000030177	1078.74	1195.58	1073.67	1203.66	1107.65	1151.12	ENSDARG00000030177	0.0473838	0.101563	0.466546	0.640824	0.931813
G7	SE	8452	ENSDARG00000030440	rsrp1	chr13	-	45335036	45335096	.	.	45333591	45333675	45335290	45335473	8452	251,200,353	65,97,495	244,287,204	265,1509,565	184	124	0.000101033	0.0428846	0.722,0.582,0.325	0.383,0.114,0.196	0.312	0	ENSDARG00000030440	rsrp1	ENSDARG00000030440	14300.8	11958.8	18779.8	18413	30583.4	21690.7	ENSDARG00000030440	0.650176	0.220994	2.94205	0.00326045	0.217179
G2	RI	99	ENSDARG00000030723	cldn11b	chr24	+	26293963	26296277	.	.	26293963	26294521	26295448	26296277	99	10,0,0	6,2,5	19,20,27	0,1,0	1051	124	4.00346e-13	7.53652e-11	0.164,0.0,0.0	1.0,0.702,1.0	-0.846	927	ENSDARG00000030723	cldn11b	ENSDARG00000030723	373.699	181.039	286.767	391.355	373.009	466.966	ENSDARG00000030723	0.550867	0.264309	2.08418	0.0371439	0.218668
G5	SE	14753	ENSDARG00000031150	gba3	chr7	+	69892039	69892830	.	.	69888688	69888913	69894028	69894152	14753	2,6,10	0,0,0	6,3,14	3,1,1	915	124	2.34607e-05	0.0191908	1.0,1.0,1.0	0.213,0.289,0.655	0.614	0	ENSDARG00000031150	gba3	ENSDARG00000031150	22.2598	22.4149	27.7619	21.0266	11.79	25.625	ENSDARG00000031150	-0.30938	0.483777	-0.63951	0.522491	0.999112
G2	SE	13230	ENSDARG00000031533	ap5m1	chr17	+	44336722	44336808	.	.	44334898	44335038	44337263	44337376	13230	38,68,71	7,2,11	19,26,32	7,14,15	210	124	4.27863e-05	0.00639574	0.762,0.953,0.792	0.616,0.523,0.557	0.27	0	ENSDARG00000031533	ap5m1	ENSDARG00000031533	170.959	273.505	190.721	166.141	131.326	175.478	ENSDARG00000031533	-0.424669	0.251466	-1.68877	0.0912634	0.372883
G6	A3SS	1731	ENSDARG00000032237	anapc4	chr20	-	23595043	23595180	.	.	23595043	23595160	23595434	23595612	1731	0,0,1	4,5,4	2,5,2	3,3,5	144	124	6.94395e-06	0.00381104	0.0,0.0,0.177	0.365,0.589,0.256	-0.344	20	ENSDARG00000032237	anapc4	ENSDARG00000032237	268.128	305.154	347.457	312.031	313.629	316.109	ENSDARG00000032237	0.0286973	0.173316	0.165578	0.868489	0.999911
G5	SE	11296	ENSDARG00000032496	pon1	chr16	-	24737726	24737892	.	.	24734624	24734753	24740664	24740720	11296	65,52,78	6,3,3	44,58,49	12,12,13	290	124	3.01791e-05	0.0227875	0.822,0.881,0.917	0.611,0.674,0.617	0.239	0	ENSDARG00000032496	pon1	ENSDARG00000032496	284.077	223.174	312.579	246.585	242.678	287.789	ENSDARG00000032496	-0.0766279	0.183374	-0.417878	0.676037	0.999112
G2	MXE	1895	ENSDARG00000032630	neb	chr9	-	23003191	23003248	23007253	23007370	23001410	23001503	23007695	23007800	1895	32,39,60	18,35,25	27,23,40	5,10,0	241	181	0.0012248	0.0444864	0.572,0.456,0.643	0.802,0.633,1.0	-0.255	4062	ENSDARG00000032630	neb	ENSDARG00000032630	36263	29907.4	33022.1	45031.7	44506.1	36949.8	ENSDARG00000032630	0.350686	0.143435	2.44491	0.0144888	0.118782
G2	SE	19275	ENSDARG00000032630	neb	chr9	-	23003191	23003248	.	.	23001410	23001503	23007695	23007800	19275	18,35,25	40,34,63	5,10,0	43,31,27	181	124	8.92151e-05	0.0115391	0.236,0.414,0.214	0.074,0.181,0.0	0.203	0	ENSDARG00000032630	neb	ENSDARG00000032630	36263	29907.4	33022.1	45031.7	44506.1	36949.8	ENSDARG00000032630	0.350686	0.143435	2.44491	0.0144888	0.118782
G2	SE	10456	ENSDARG00000033029	pkd1b	chr12	+	21607707	21607859	.	.	21607562	21607627	21611018	21611127	10456	20,14,26	6,4,16	29,23,38	0,0,0	276	124	9.67226e-13	8.4851e-10	0.6,0.611,0.422	1.0,1.0,1.0	-0.456	0	ENSDARG00000033029	pkd1b	ENSDARG00000033029	634.521	626.823	830.801	681.795	715.117	670.716	ENSDARG00000033029	-0.0193531	0.167667	-0.115426	0.908107	0.97825
S1	MXE	2467	ENSDARG00000033443	mdm2	chr4	+	23407995	23408129	23408436	23408486	23406331	23406380	23408597	23408658	2467	1,2,1	149,154,161	10,25,21	201,195,223	258	174	3.1212e-07	0.000343228	0.005,0.009,0.004	0.032,0.08,0.06	-0.051	357	ENSDARG00000033443	mdm2	ENSDARG00000033443	1271.61	1351.87	1320.95	1891.38	2022.93	2134.15	ENSDARG00000033443	0.61652	0.105674	5.83417	5.40589e-09	3.1548e-06
S1	SE	21044	ENSDARG00000033443	mdm2	chr4	+	23406464	23406539	.	.	23406228	23406380	23407995	23408129	21044	241,287,240	1,2,0	361,309,359	6,24,11	199	124	4.42843e-06	0.00982572	0.993,0.989,1.0	0.974,0.889,0.953	0.055	0	ENSDARG00000033443	mdm2	ENSDARG00000033443	1271.61	1351.87	1320.95	1891.38	2022.93	2134.15	ENSDARG00000033443	0.61652	0.105674	5.83417	5.40589e-09	3.1548e-06
G3	MXE	3813	ENSDARG00000033443	mdm2	chr4	+	23407995	23408129	23408436	23408486	23406331	23406380	23408597	23408658	3813	7,4,3	156,216,157	210,182,180	299,387,287	284	200	0	0	0.031,0.013,0.013	0.331,0.249,0.306	-0.276	357	ENSDARG00000033443	mdm2	ENSDARG00000033443	2580.52	2523.8	2581.86	3837.75	4325.02	4151.51	ENSDARG00000033443	0.68017	0.0881974	7.71191	1.23951e-14	4.56285e-12
G3	MXE	3811	ENSDARG00000033443	mdm2	chr4	+	23406308	23406380	23407995	23408129	23406128	23406223	23408436	23408486	3811	69,108,70	285,333,344	378,521,445	589,765,625	222	284	9.99201e-16	2.55146e-12	0.236,0.293,0.207	0.451,0.466,0.477	-0.219	1687	ENSDARG00000033443	mdm2	ENSDARG00000033443	2580.52	2523.8	2581.86	3837.75	4325.02	4151.51	ENSDARG00000033443	0.68017	0.0881974	7.71191	1.23951e-14	4.56285e-12
G3	SE	27308	ENSDARG00000033443	mdm2	chr4	+	23406464	23406539	.	.	23406228	23406380	23407995	23408129	27308	814,1142,916	7,4,3	1472,1781,1439	186,163,161	225	150	0	0	0.987,0.995,0.995	0.841,0.879,0.856	0.134	0	ENSDARG00000033443	mdm2	ENSDARG00000033443	2580.52	2523.8	2581.86	3837.75	4325.02	4151.51	ENSDARG00000033443	0.68017	0.0881974	7.71191	1.23951e-14	4.56285e-12
G3	SE	7364	ENSDARG00000033587	CABZ01088134.1	chr20	+	1985202	1985334	.	.	1980824	1980960	1989989	1990092	7364	3,1,5	0,0,0	1,2,0	1,0,6	282	150	7.85777e-05	0.0370571	1.0,1.0,1.0	0.347,1.0,0.0	0.551	0	ENSDARG00000033587	CABZ01088134.1	ENSDARG00000033587	227.693	123.294	79.205	130.373	120.896	100.44	ENSDARG00000033587	-0.286189	0.35879	-0.797651	0.425073	0.863741
G2	SE	4123	ENSDARG00000033587	CABZ01088134.1	chr20	+	1983517	1983615	.	.	1980824	1980960	1985202	1985334	4123	17,6,47	3,0,6	8,1,3	0,0,0	222	124	0.000456155	0.0432105	0.76,1.0,0.814	1.0,1.0,1.0	-0.142	0	ENSDARG00000033587	CABZ01088134.1	ENSDARG00000033587	44.9315	25.3065	104.965	13.5374	12.1393	8.7739	ENSDARG00000033587	-2.36405	0.592752	-3.98826	6.656e-05	0.00183257
G2	A3SS	324	ENSDARG00000033738	zgc:153867	chr23	+	28451638	28451723	.	.	28451695	28451723	28451464	28451492	324	23,25,22	16,10,26	2,7,9	11,15,28	181	124	0.000126396	0.00572844	0.496,0.631,0.367	0.111,0.242,0.18	0.32	57	ENSDARG00000033738	zgc:153867	ENSDARG00000033738	4532.61	4679.76	5283.92	4095.69	4728.82	5022.57	ENSDARG00000033738	-0.0661555	0.139599	-0.473898	0.635573	0.883329
G2	SE	3664	ENSDARG00000033738	zgc:153867	chr23	+	28456981	28457024	.	.	28456689	28456767	28461432	28461683	3664	112,118,183	742,793,1252	158,156,165	486,608,718	167	124	6.74413e-06	0.00137451	0.101,0.099,0.098	0.194,0.16,0.146	-0.067	0	ENSDARG00000033738	zgc:153867	ENSDARG00000033738	4532.61	4679.76	5283.92	4095.69	4728.82	5022.57	ENSDARG00000033738	-0.0661555	0.139599	-0.473898	0.635573	0.883329
G3	A3SS	1858	ENSDARG00000033760	pmelb	chr23	+	35590810	35590904	.	.	35590813	35590904	35590518	35590724	1858	8,28,6	0,0,0	38,49,25	7,6,4	153	150	1.4909e-05	0.0040155	1.0,1.0,1.0	0.842,0.889,0.86	0.136	3	ENSDARG00000033760	pmelb	ENSDARG00000033760	89.5842	188.678	88.0056	306.653	326.079	238.298	ENSDARG00000033760	1.24328	0.309699	4.01449	5.95752e-05	0.00395567
G3	MXE	4890	ENSDARG00000033832	ampd1	chr8	-	11062791	11062957	11066941	11067107	11060569	11060789	11074192	11074353	4890	2399,4557,3115	9510,12809,9298	7105,9223,6903	13328,14745,10387	316	316	9.58122e-14	1.22328e-10	0.201,0.262,0.251	0.348,0.385,0.399	-0.139	4150	ENSDARG00000033832	ampd1	ENSDARG00000033832	73522.5	73292.8	65807.3	78206.6	79784.7	68335.5	ENSDARG00000033832	0.0901208	0.104464	0.862698	0.388303	0.853306
G5	A5SS	1026	ENSDARG00000034181	esr2b	chr13	+	36926668	36926809	.	.	36926668	36926785	36929660	36930011	1026	0,0,0	15,6,10	5,1,2	10,7,7	148	124	0.000542417	0.0488176	0.0,0.0,0.0	0.295,0.107,0.193	-0.198	24	ENSDARG00000034181	esr2b	ENSDARG00000034181	216.238	179.319	164.515	195.93	172.92	137.981	ENSDARG00000034181	-0.143108	0.211493	-0.676657	0.498624	0.999112
G2	SE	757	ENSDARG00000034229	kcnip3a	chr8	+	42864657	42864660	.	.	42827278	42827453	42888567	42888692	757	89,74,121	13,8,10	62,96,90	0,3,0	127	124	1.22867e-06	0.000335012	0.87,0.9,0.922	1.0,0.969,1.0	-0.092	0	ENSDARG00000034229	kcnip3a	ENSDARG00000034229	684.932	519.757	544.034	735.944	822.164	711.661	ENSDARG00000034229	0.377751	0.16794	2.24932	0.0244921	0.166327
G5	SE	27341	ENSDARG00000034270	ogdha	chr8	-	45799077	45799128	.	.	45789413	45789529	45803408	45803453	27341	0,1,1	3,4,1	5,3,0	0,0,2	175	124	5.09496e-05	0.0333414	0.0,0.15,0.415	1.0,1.0,0.0	-0.478	0	ENSDARG00000034270	ogdha	ENSDARG00000034270	7219.58	7358.9	7757.92	7492.17	7522.04	7796.9	ENSDARG00000034270	0.0303281	0.0762198	0.397903	0.690702	0.999112
G7	SE	11090	ENSDARG00000034503	per2	chr2	-	48472662	48472719	.	.	48472146	48472404	48474749	48474935	11090	54,19,22	408,157,778	12,3,1	658,556,197	181	124	8.90358e-09	0.000175071	0.083,0.077,0.019	0.012,0.004,0.003	0.053	0	ENSDARG00000034503	per2	ENSDARG00000034503	13098.1	4404.42	13578.2	16232.7	14885.5	4997.44	ENSDARG00000034503	0.216587	0.678649	0.319144	0.749617	0.972215
G3	RI	350	ENSDARG00000034825	uspl1	chr10	+	36497372	36497931	.	.	36497372	36497524	36497808	36497931	350	515,781,780	10,11,5	745,771,664	32,20,20	434	150	0.000426472	0.0469652	0.947,0.961,0.982	0.889,0.93,0.92	0.05	284	ENSDARG00000034825	uspl1	ENSDARG00000034825	4606.12	4635.68	5787.47	4733.84	4857.99	5332.17	ENSDARG00000034825	-0.0101858	0.127267	-0.080035	0.936209	0.990707
G3	SE	8327	ENSDARG00000034825	uspl1	chr10	+	36497372	36497524	.	.	36495534	36495654	36497808	36497931	8327	372,590,539	24,34,25	617,653,574	84,117,91	302	150	1.79028e-11	4.33403e-08	0.885,0.896,0.915	0.785,0.735,0.758	0.139	0	ENSDARG00000034825	uspl1	ENSDARG00000034825	4606.12	4635.68	5787.47	4733.84	4857.99	5332.17	ENSDARG00000034825	-0.0101858	0.127267	-0.080035	0.936209	0.990707
G2	A3SS	25	ENSDARG00000035023	kiaa0907	chr16	-	54912380	54912481	.	.	54912380	54912478	54912867	54912977	25	0,2,1	128,100,127	31,61,49	65,58,51	127	124	0	0	0.0,0.019,0.008	0.318,0.507,0.484	-0.427	3	ENSDARG00000035023	kiaa0907	ENSDARG00000035023	1225.21	1105.7	932.335	1255.29	1231.59	972.928	ENSDARG00000035023	0.0849405	0.173997	0.488171	0.625429	0.87854
S1	MXE	1444	ENSDARG00000035136	sepw1	chr5	+	61336800	61336825	61338794	61338848	61335903	61336029	61338983	61339058	1444	85,94,130	1055,1061,1255	63,38,63	1335,1097,1678	149	178	1.20144e-07	0.000198177	0.088,0.096,0.11	0.053,0.04,0.043	0.053	1994	ENSDARG00000035136	sepw1	ENSDARG00000035136	3503.19	3975.72	4490.47	4204.17	4030.57	5772.9	ENSDARG00000035136	0.226818	0.177171	1.28022	0.200469	0.999989
G2	SE	8242	ENSDARG00000035325	srsf7a	chr5	+	36297641	36297680	.	.	36297497	36297566	36298055	36298117	8242	332,454,642	115,104,182	254,289,401	138,158,175	163	124	4.08307e-06	0.000925664	0.687,0.769,0.729	0.583,0.582,0.635	0.128	0	ENSDARG00000035325	srsf7a	ENSDARG00000035325	2547.95	2878.13	2405.96	2881.01	2856.06	2919.76	ENSDARG00000035325	0.144796	0.125661	1.15228	0.249206	0.617572
G2	SE	19593	ENSDARG00000035332	c10h21orf59	chr10	+	33630315	33630475	.	.	33629977	33630051	33632530	33632698	19593	80,104,144	8,1,6	68,43,79	0,0,0	284	124	0.000135711	0.0160131	0.814,0.978,0.913	1.0,1.0,1.0	-0.098	0	ENSDARG00000035332	c10h21orf59	ENSDARG00000035332	313.425	347.478	358.802	216.599	204.162	259.318	ENSDARG00000035332	-0.583886	0.181262	-3.22122	0.00127644	0.0201258
G2	A3SS	1245	ENSDARG00000035660	si:ch211-193k19.1	chr19	+	44090913	44091018	.	.	44090919	44091018	44088787	44088971	1245	33,39,59	0,0,1	25,16,35	29,37,27	130	124	0	0	1.0,1.0,0.983	0.451,0.292,0.553	0.562	6	ENSDARG00000035660	si:ch211-193k19.1	ENSDARG00000035660	849.316	741.675	786.208	1098.99	1078.19	1084.06	ENSDARG00000035660	0.456654	0.127968	3.5685	0.000359031	0.00738564
G2	MXE	496	ENSDARG00000035882	hrsp12	chr19	+	33243162	33243265	33248439	33248508	33235148	33235290	33249100	33249156	496	45,60,87	89,93,143	36,68,60	176,201,159	227	193	0.000112793	0.00674714	0.301,0.354,0.341	0.148,0.223,0.243	0.127	5243	ENSDARG00000035882	hrsp12	ENSDARG00000035882	464.658	555.77	555.01	990.694	1062.74	763.329	ENSDARG00000035882	0.83643	0.180609	4.63117	3.63613e-06	0.000156767
G4	SE	10805	ENSDARG00000035883	nt5c1aa	chr19	-	33212218	33212263	.	.	33196085	33196253	33217268	33217976	10805	25,29,25	36,34,30	35,54,59	18,26,12	169	124	1.31163e-05	0.0153051726367	0.338,0.385,0.379	0.588,0.604,0.783	-0.291	0	ENSDARG00000035883	nt5c1aa	ENSDARG00000035883	674.311	552.149	380.152	649.962	932.661	1024.49	ENSDARG00000035883	0.700288	0.242079	2.89281	0.00381814	0.374408
G5	SE	4703	ENSDARG00000036139	lctla	chr7	+	33958023	33958184	.	.	33956495	33956662	33958268	33958356	4703	428,446,552	7,10,13	194,86,139	34,12,12	285	124	2.39397e-12	7.04977e-08	0.964,0.951,0.949	0.713,0.757,0.834	0.187	0	ENSDARG00000036139	lctla	ENSDARG00000036139	1619.66	1774.67	2187.02	994.942	489.286	582.476	ENSDARG00000036139	-1.43309	0.240413	-5.96094	2.50793e-09	6.56683e-07
G3	A3SS	497	ENSDARG00000036144	tssc4	chr7	+	32627241	32627270	.	.	32627251	32627270	32626940	32627044	497	241,318,226	88,160,147	345,375,284	69,145,60	160	150	0.00030406	0.0409467	0.72,0.651,0.59	0.824,0.708,0.816	-0.129	10	ENSDARG00000036144	tssc4	ENSDARG00000036144	2011.91	1913.86	2181.44	2049.25	2037.36	1954.64	ENSDARG00000036144	-0.0152603	0.0944976	-0.161489	0.871708	0.977251
G2	A3SS	471	ENSDARG00000036144	tssc4	chr7	+	32627241	32627270	.	.	32627251	32627270	32626940	32627027	471	158,188,169	0,0,26	90,103,211	19,25,16	134	124	9.04663e-05	0.00441545	1.0,1.0,0.857	0.814,0.792,0.924	0.109	10	ENSDARG00000036144	tssc4	ENSDARG00000036144	1103.56	1145.61	1011.92	993.156	981.079	1237.12	ENSDARG00000036144	-0.0208327	0.153871	-0.135391	0.892303	0.972891
S1	SE	12422	ENSDARG00000036337	cers3b	chr18	+	7351954	7352072	.	.	7351594	7351762	7357892	7358011	12422	47,50,31	8,1,6	36,51,43	1,0,0	242	124	6.91542e-06	0.0119157	0.751,0.962,0.726	0.949,1.0,1.0	-0.17	0	ENSDARG00000036337	cers3b	ENSDARG00000036337	145.298	120.786	88.5602	114.212	154.013	90.2344	ENSDARG00000036337	0.0154966	0.303044	0.0511365	0.959217	0.999989
G3	A5SS	849	ENSDARG00000036412	NA	chr19	+	9173326	9173454	.	.	9173326	9173434	9174987	9175080	849	0,0,0	14,11,6	0,7,5	3,14,12	170	150	2.96343e-06	0.00121056	0.0,0.0,0.0	0.0,0.306,0.269	-0.192	20	ENSDARG00000036412		ENSDARG00000036412	68.4324	76.5919	61.6039	56.0055	70.6647	58.0975	ENSDARG00000036412	-0.162022	0.252495	-0.641682	0.521079	0.898076
G5	SE	5468	ENSDARG00000036457	cacng6a	chr19	+	9837608	9837711	.	.	9832091	9832386	9871532	9872280	5468	2,4,6	0,0,0	12,10,19	3,0,6	227	124	6.91191e-05	0.0433068	1.0,1.0,1.0	0.686,1.0,0.634	0.227	0	ENSDARG00000036457	cacng6a	ENSDARG00000036457	410.215	388.849	424.655	417.665	441.144	513.486	ENSDARG00000036457	0.165337	0.13893	1.19007	0.234018	0.967008
G5	SE	3962	ENSDARG00000036754	hmgn3	chr23	-	31436062	31436162	.	.	31431579	31432257	31440220	31440328	3962	2905,3000,2797	303,277,249	2423,1431,1574	310,311,246	224	124	8.04124e-06	0.00910764	0.841,0.857,0.861	0.812,0.718,0.78	0.083	0	ENSDARG00000036754	hmgn3	ENSDARG00000036754	6364.17	6287.86	6104.54	4922.14	3504.59	3612.14	ENSDARG00000036754	-0.639642	0.141907	-4.50748	6.56034e-06	0.000712613
G3	SE	26661	ENSDARG00000036774	rgs12b	chr1	-	40507441	40507492	.	.	40497445	40500406	40513053	40513614	26661	1,2,6	0,0,1	0,7,9	6,7,0	201	150	5.56827e-05	0.0297354	1.0,1.0,0.817	0.0,0.427,1.0	0.463	0	ENSDARG00000036774	rgs12b	ENSDARG00000036774	3338.26	3114.11	3175.9	3094.99	3216.52	3218.01	ENSDARG00000036774	-0.0145238	0.0796268	-0.182398	0.85527	0.973906
G2	SE	16288	ENSDARG00000036848	slc43a2a	chr15	+	28466006	28466024	.	.	28465093	28465237	28468358	28468485	16288	73,44,104	267,131,386	50,55,74	365,516,329	142	124	4.88324e-05	0.00713979	0.193,0.227,0.19	0.107,0.085,0.164	0.085	0	ENSDARG00000036848	slc43a2a	ENSDARG00000036848	6839.46	3547.78	6377.48	10005.4	12386.5	8757.33	ENSDARG00000036848	0.893729	0.248988	3.58945	0.000331375	0.00694055
G4	SE	10303	ENSDARG00000036894	NA	chr23	-	45645900	45645939	.	.	45644590	45644693	45657707	45657895	10303	79,25,88	87,0,0	39,69,79	35,78,109	163	124	1.18278e-05	0.0146642978835	0.409,1.0,1.0	0.459,0.402,0.355	0.398	0	ENSDARG00000036894		ENSDARG00000036894	2317.95	2016.46	2976.22	2219.12	2352.43	2589.47	ENSDARG00000036894	-0.0305725	0.17267	-0.177057	0.859463	0.999851
G2	A3SS	1331	ENSDARG00000037068	IKZF4	chr23	-	27762167	27762350	.	.	27762167	27762335	27762468	27762774	1331	0,0,1	4,3,9	1,4,1	1,2,2	139	124	0.000119892	0.00563494	0.0,0.0,0.09	0.471,0.641,0.308	-0.443	15	ENSDARG00000037068	IKZF4	ENSDARG00000037068	108.493	97.3327	71.3487	88.6087	86.0789	95.538	ENSDARG00000037068	-0.0265178	0.268623	-0.0987176	0.921363	0.981298
G2	SE	20158	ENSDARG00000037122	NA	chr14	+	29241978	29242188	.	.	29132870	29133798	29268930	29269168	20158	25,21,20	5,3,3	25,24,20	2,0,0	334	124	0.000110274	0.0135671	0.65,0.722,0.712	0.823,1.0,1.0	-0.246	0	ENSDARG00000037122		ENSDARG00000037122	1429.04	1353.9	895.289	1538.35	953.49	758.455	ENSDARG00000037122	-0.178482	0.277531	-0.643107	0.520155	0.827856
G7	SE	19652	ENSDARG00000037122	NA	chr14	+	29241978	29242188	.	.	29132870	29133798	29268930	29269168	19652	25,21,20	5,3,3	11,25,15	1,0,0	334	124	1.8752e-05	0.0172087	0.65,0.722,0.712	0.803,1.0,1.0	-0.24	0	ENSDARG00000037122		ENSDARG00000037122	1487.93	1410.67	926.321	775.295	970.938	707.962	ENSDARG00000037122	-0.639229	0.211489	-3.02251	0.00250687	0.191167
G6	SE	5931	ENSDARG00000037191	ttr	chr20	+	6108538	6108678	.	.	6106718	6106858	6113622	6114084	5931	616,700,1173	10,8,13	418,652,684	9,41,23	264	124	8.8783e-06	0.0103119	0.967,0.976,0.977	0.956,0.882,0.933	0.05	0	ENSDARG00000037191	ttr	ENSDARG00000037191	1923.28	2096.54	2317.09	1706.75	1941.99	2081.79	ENSDARG00000037191	-0.145059	0.14438	-1.00471	0.315039	0.999911
G7	SE	8382	ENSDARG00000037498	gria3b	chr14	-	12232155	12232270	.	.	12230724	12230972	12248796	12249044	8382	99,108,179	4,4,5	86,81,87	4,15,17	239	124	0.000122326	0.0481061	0.928,0.933,0.949	0.918,0.737,0.726	0.143	0	ENSDARG00000037498	gria3b	ENSDARG00000037498	3558.94	3279.73	2898.21	3199.3	3560.1	3143.63	ENSDARG00000037498	0.0248691	0.132585	0.187571	0.851213	0.980949
G2	MXE	1793	ENSDARG00000037503	thoc2	chr14	+	12176297	12176437	12179009	12179264	12176065	12176132	12179836	12180608	1793	438,464,590	132,130,187	317,394,466	157,191,188	264	379	0.00110696	0.0418554	0.826,0.837,0.819	0.744,0.748,0.781	0.07	2712	ENSDARG00000037503	thoc2	ENSDARG00000037503	6557.81	6216.64	6708.83	6661.65	6910.59	7337.91	ENSDARG00000037503	0.101993	0.111228	0.916972	0.359158	0.721127
G3	SE	7474	ENSDARG00000037570	polr1d	chr14	-	8776735	8776818	.	.	8771299	8771657	8777521	8777619	7474	147,152,169	0,0,0	171,214,153	5,12,20	233	150	4.78439e-09	9.65198e-06	1.0,1.0,1.0	0.957,0.92,0.831	0.097	0	ENSDARG00000037570	polr1d	ENSDARG00000037570	1071.28	980.75	841.553	892.415	1037.83	875.402	ENSDARG00000037570	-0.0436227	0.138571	-0.314805	0.75291	0.957098
G2	A3SS	935	ENSDARG00000037713	pcnp	chr1	+	6876461	6876670	.	.	6876464	6876670	6876366	6876393	935	4,7,3	3,2,3	4,8,5	1,0,1	127	124	0.000747529	0.0237154	0.566,0.774,0.494	0.796,1.0,0.83	-0.264	3	ENSDARG00000037713	pcnp	ENSDARG00000037713	1090.41	1021.02	1123.74	1159.3	1098.06	1253.69	ENSDARG00000037713	0.118009	0.12985	0.908806	0.363452	0.724681
S1	SE	3834	ENSDARG00000037917	itga3a	chr3	+	34786334	34786484	.	.	34782184	34782310	34787186	34787533	3834	43,57,48	5,3,4	54,77,50	1,0,0	274	124	4.65109e-05	0.0474911	0.796,0.896,0.844	0.961,1.0,1.0	-0.142	0	ENSDARG00000037917	itga3a	ENSDARG00000037917	307.632	306.611	308.563	354.45	409.61	262.309	ENSDARG00000037917	0.153158	0.200782	0.76281	0.445577	0.999989
S1	SE	24587	ENSDARG00000038290	thoc5	chr25	+	3638845	3638908	.	.	3635919	3635976	3639937	3640081	24587	4,13,1	0,2,1	0,3,0	2,2,2	187	124	2.56015e-05	0.0336099	1.0,0.812,0.399	0.0,0.499,0.0	0.571	0	ENSDARG00000038290	thoc5	ENSDARG00000038290	1412.9	1267.32	1329.34	1398.11	1140.36	1402.83	ENSDARG00000038290	-0.0243791	0.133474	-0.18265	0.855073	0.999989
G3	SE	31804	ENSDARG00000038290	thoc5	chr25	+	3638845	3638908	.	.	3635919	3635976	3639937	3640081	31804	4,6,1	2,0,0	0,2,0	1,3,1	213	150	4.11477e-07	0.000486981	0.585,1.0,1.0	0.0,0.319,0.0	0.755	0	ENSDARG00000038290	thoc5	ENSDARG00000038290	2279.42	2277.21	2225.44	1920.71	2099.51	2127.94	ENSDARG00000038290	-0.141609	0.0882185	-1.6052	0.108449	0.610868
G3	RI	124	ENSDARG00000038612	pih1d3	chr2	-	44552746	44553127	.	.	44552746	44552810	44552898	44553127	124	0,2,0	35,65,42	6,4,8	38,47,50	238	150	0.000309828	0.0389941	0.0,0.019,0.0	0.091,0.051,0.092	-0.072	88	ENSDARG00000038612	pih1d3	ENSDARG00000038612	155.528	174.667	135.309	129.455	137.073	131.95	ENSDARG00000038612	-0.226616	0.183526	-1.23479	0.216908	0.743212
G3	SE	22870	ENSDARG00000038672	tcf7	chr21	+	45284884	45284971	.	.	45282539	45282618	45289065	45289182	22870	20,30,15	30,39,12	1,0,3	41,46,24	237	150	1.11022e-15	5.03944e-12	0.297,0.327,0.442	0.015,0.0,0.073	0.326	0	ENSDARG00000038672	tcf7	ENSDARG00000038672	138.109	155.986	60.5038	109.257	86.841	65.9752	ENSDARG00000038672	-0.436587	0.367846	-1.18687	0.235278	0.760291
G4	SE	12802	ENSDARG00000038672	tcf7	chr21	+	45284884	45284971	.	.	45282539	45282618	45289065	45289182	12802	14,4,17	18,14,17	2,0,2	18,12,10	211	124	1.53129e-05	0.016875632862	0.314,0.144,0.37	0.061,0.0,0.105	0.221	0	ENSDARG00000038672	tcf7	ENSDARG00000038672	62.1631	69.9513	65.0001	64.1548	51.9428	38.0805	ENSDARG00000038672	-0.349266	0.314155	-1.11177	0.266239	0.999851
G2	SE	11816	ENSDARG00000039411	cep68	chr13	-	24297918	24297942	.	.	24295091	24295474	24298499	24298616	11816	4,4,2	16,8,15	0,0,0	8,13,23	148	124	0.000106283	0.0131563	0.173,0.295,0.1	0.0,0.0,0.0	0.189	0	ENSDARG00000039411	cep68	ENSDARG00000039411	299.178	300.758	283.337	166.141	180.986	289.539	ENSDARG00000039411	-0.467955	0.24335	-1.92297	0.0544834	0.275565
G7	SE	11600	ENSDARG00000039411	cep68	chr13	-	24297918	24297942	.	.	24295091	24295474	24298499	24298616	11600	4,4,2	16,8,15	0,0,0	16,23,12	148	124	0.000104676	0.0428846	0.173,0.295,0.1	0.0,0.0,0.0	0.189	0	ENSDARG00000039411	cep68	ENSDARG00000039411	311.507	313.37	293.158	237.225	297.226	262.135	ENSDARG00000039411	-0.203864	0.170842	-1.19329	0.232754	0.820891
S1	A3SS	793	ENSDARG00000039436	il13ra2	chr5	-	36502173	36502273	.	.	36502173	36502270	36502946	36503103	793	86,230,77	45,2,61	95,202,158	11,0,1	127	124	1.08943e-05	0.0143805	0.651,0.991,0.552	0.894,1.0,0.994	-0.231	3	ENSDARG00000039436	il13ra2	ENSDARG00000039436	752.545	1088	783.059	664.594	979.788	887.654	ENSDARG00000039436	-0.0518017	0.210725	-0.245826	0.805817	0.999989
G2	A3SS	636	ENSDARG00000039989	snrnp48	chr16	-	37022736	37022919	.	.	37022736	37022904	37023481	37023562	636	9,11,48	18,12,0	18,32,25	0,0,0	139	124	2.38083e-06	0.000215806	0.308,0.45,1.0	1.0,1.0,1.0	-0.414	15	ENSDARG00000039989	snrnp48	ENSDARG00000039989	309.041	246.252	225.709	259.673	225.13	267.117	ENSDARG00000039989	-0.0504573	0.199626	-0.252759	0.800455	0.945755
G7	A3SS	631	ENSDARG00000039989	snrnp48	chr16	-	37022736	37022919	.	.	37022736	37022904	37023481	37023562	631	9,11,48	18,12,0	20,26,36	0,0,0	139	124	2.38067e-06	0.00076241	0.308,0.45,1.0	1.0,1.0,1.0	-0.414	15	ENSDARG00000039989	snrnp48	ENSDARG00000039989	321.777	256.578	233.532	264.183	242.184	259.156	ENSDARG00000039989	-0.0800946	0.190354	-0.420766	0.673926	0.957597
G5	A5SS	86	ENSDARG00000040161	zgc:92287	chr23	-	18109354	18109450	.	.	18109375	18109450	18109191	18109278	86	4,2,0	20,28,12	12,13,5	19,23,6	145	124	9.94143e-06	0.00125262	0.146,0.058,0.0	0.351,0.326,0.416	-0.296	21	ENSDARG00000040161	zgc:92287	ENSDARG00000040161	415.515	426.857	388.667	422.444	450.969	438.582	ENSDARG00000040161	0.0916045	0.123622	0.741002	0.458692	0.999112
G2	SE	2595	ENSDARG00000040332	crfb2	chr9	-	19078690	19078839	.	.	19073124	19073275	19080541	19080714	2595	24,36,26	0,0,0	14,21,29	4,1,4	273	124	4.31912e-05	0.00640786	1.0,1.0,1.0	0.614,0.905,0.767	0.238	0	ENSDARG00000040332	crfb2	ENSDARG00000040332	235.617	244.305	209.93	172.295	184.297	219.348	ENSDARG00000040332	-0.255304	0.194617	-1.31183	0.189578	0.541961
G2	MXE	587	ENSDARG00000040534	epcam	chr13	+	8509086	8509156	8509448	8509547	8508748	8508979	8509781	8510037	587	1178,1197,2558	1030,729,1750	1042,1211,1492	82,83,113	194	223	0	0	0.568,0.654,0.627	0.936,0.944,0.938	-0.323	362	ENSDARG00000040534	epcam	ENSDARG00000040534	6682.75	4871.5	7764.66	2885.94	3328.39	3656.77	ENSDARG00000040534	-0.968722	0.196437	-4.93148	8.16102e-07	4.28918e-05
G3	A3SS	1766	ENSDARG00000040607	rtfdc1	chr6	+	56148115	56148205	.	.	56148118	56148205	56136395	56136447	1766	28,70,87	364,399,358	147,140,133	328,394,338	153	150	3.84123e-09	3.10372e-06	0.07,0.147,0.192	0.305,0.258,0.278	-0.144	3	ENSDARG00000040607	rtfdc1	ENSDARG00000040607	3567.19	3213.12	3420.12	3110.6	3062.42	3311.56	ENSDARG00000040607	-0.104718	0.0897964	-1.16617	0.243545	0.76461
G2	SE	17542	ENSDARG00000040607	rtfdc1	chr6	+	56094965	56095060	.	.	56092655	56092817	56096052	56096146	17542	266,456,687	52,0,1	203,233,292	27,56,70	219	124	2.2627e-11	1.69091e-08	0.743,1.0,0.997	0.81,0.702,0.703	0.175	0	ENSDARG00000040607	rtfdc1	ENSDARG00000040607	1605.48	1542.72	1593.68	1432.51	1349.67	1513.01	ENSDARG00000040607	-0.142518	0.119549	-1.19213	0.23321	0.597864
G2	MXE	938	ENSDARG00000040965	zgc:101731	chr15	+	29197884	29198002	29201209	29201321	29197548	29197597	29203118	29203256	938	28,17,45	10,19,30	15,30,36	2,8,6	242	236	0.00101692	0.0391904	0.732,0.466,0.594	0.88,0.785,0.854	-0.242	3319	ENSDARG00000040965	zgc:101731	ENSDARG00000040965	113.973	91.4928	126.232	98.4541	121.393	103.337	ENSDARG00000040965	-0.0408789	0.247005	-0.165498	0.868552	0.966554
G4	SE	10043	ENSDARG00000040965	zgc:101731	chr15	+	29197884	29198002	.	.	29197548	29197597	29201209	29201321	10043	21,12,25	2,5,9	14,13,18	0,1,0	242	124	2.8468e-06	0.00512990626379	0.843,0.552,0.587	1.0,0.869,1.0	-0.296	0	ENSDARG00000040965	zgc:101731	ENSDARG00000040965	109.576	87.6723	120.808	107.275	114.274	163.378	ENSDARG00000040965	0.269303	0.263996	1.0201	0.30768	0.999851
G7	SE	16879	ENSDARG00000041085	arpin	chr18	+	21083723	21083856	.	.	21081956	21082064	21086257	21086421	16879	1,2,1	0,0,0	2,1,2	3,1,1	257	124	1.70794e-05	0.0167917	1.0,1.0,1.0	0.243,0.325,0.491	0.647	0	ENSDARG00000041085	arpin	ENSDARG00000041085	330.905	325.539	418.796	466.902	470.057	436.891	ENSDARG00000041085	0.349305	0.168265	2.07592	0.0379012	0.528927
G6	SE	13284	ENSDARG00000041221	zmp:0000000608	chr16	+	22064369	22064450	.	.	22063309	22063621	22064883	22065028	13284	0,1,5	2,1,10	2,2,3	0,0,1	205	124	1.15724e-06	0.00285621	0.0,0.377,0.232	1.0,1.0,0.645	-0.679	0	ENSDARG00000041221	zmp:0000000608	ENSDARG00000041221	5.6567	12.1656	12.7898	5.37984	6.29056	8.86288	ENSDARG00000041221	-0.582028	0.742632	-0.783737	0.433194	0.999911
G2	A3SS	563	ENSDARG00000041361	ttk	chr16	-	5213275	5213361	.	.	5213275	5213358	5215582	5215679	563	7,5,21	0,4,7	3,9,15	1,0,0	127	124	9.03789e-05	0.00441545	1.0,0.55,0.745	0.745,1.0,1.0	-0.15	3	ENSDARG00000041361	ttk	ENSDARG00000041361	163.288	149.892	230.511	134.144	153.397	134.533	ENSDARG00000041361	-0.371199	0.242333	-1.53177	0.125578	0.44081
G2	SE	3159	ENSDARG00000041421	taz	chr23	-	4983239	4983330	.	.	4983031	4983073	4988200	4988286	3159	150,180,237	5,6,20	78,100,174	0,0,0	215	124	5.24698e-07	0.000157274	0.945,0.945,0.872	1.0,1.0,1.0	-0.079	0	ENSDARG00000041421	taz	ENSDARG00000041421	1443.29	1426.9	1383.75	1101.46	1098.06	1483.76	ENSDARG00000041421	-0.20685	0.164323	-1.2588	0.208102	0.567243
G4	SE	3778	ENSDARG00000041736	hsdl1	chr20	-	40868866	40868907	.	.	40866797	40867243	40869117	40869240	3778	1,10,10	0,0,0	14,6,7	2,2,4	165	124	6.32663e-05	0.0418337820861	1.0,1.0,1.0	0.84,0.693,0.568	0.3	0	ENSDARG00000041736	hsdl1	ENSDARG00000041736	89.557	96.0664	134.596	167.223	140.823	169.52	ENSDARG00000041736	0.567229	0.245808	2.30761	0.0210208	0.784903
S1	SE	10760	ENSDARG00000041982	adamts6	chr10	-	11805689	11805823	.	.	11803601	11803993	11806062	11806389	10760	2,5,1	4,1,1	6,6,7	0,0,2	258	124	4.29015e-05	0.0454904	0.194,0.706,0.325	1.0,1.0,0.627	-0.467	0	ENSDARG00000041982	adamts6	ENSDARG00000041982	55.1131	63.1804	60.5938	61.0442	81.9221	48.2649	ENSDARG00000041982	0.0941326	0.318795	0.295277	0.767783	0.999989
G2	A3SS	1127	ENSDARG00000042186	paplnb	chr20	-	33600287	33600429	.	.	33600287	33600399	33601374	33601455	1127	2,4,2	4,10,1	4,2,2	0,0,0	154	124	1.57274e-12	3.99162e-10	0.287,0.244,0.617	1.0,1.0,1.0	-0.617	30	ENSDARG00000042186	paplnb	ENSDARG00000042186	60.274	106.093	30.186	28.3056	27.5894	62.3922	ENSDARG00000042186	-0.720116	0.519554	-1.38603	0.165739	0.509818
G3	A3SS	210	ENSDARG00000042530	nup205	chr18	-	12281920	12282091	.	.	12281920	12282085	12282160	12282239	210	32,74,39	117,94,113	21,40,24	184,170,151	156	150	0.000287394	0.0409467	0.208,0.431,0.249	0.099,0.185,0.133	0.157	6	ENSDARG00000042530	nup205	ENSDARG00000042530	3872.03	3809.98	3501.52	3554.97	3528.98	3379.5	ENSDARG00000042530	-0.0958986	0.0862836	-1.11143	0.266381	0.781211
G2	A3SS	195	ENSDARG00000042530	nup205	chr18	-	12281920	12282091	.	.	12281920	12282085	12282160	12282239	195	60,61,92	20,9,1	60,75,70	0,2,0	130	124	1.03e-06	0.000108923	0.741,0.866,0.989	1.0,0.973,1.0	-0.126	6	ENSDARG00000042530	nup205	ENSDARG00000042530	2172.06	2315.55	2351.76	2621.34	2374.9	2419.65	ENSDARG00000042530	0.116237	0.117424	0.989892	0.322227	0.689382
G7	A3SS	190	ENSDARG00000042530	nup205	chr18	-	12281920	12282091	.	.	12281920	12282085	12282160	12282239	190	60,61,92	20,9,1	71,48,60	1,0,0	130	124	5.2249e-07	0.000334655	0.741,0.866,0.989	0.985,1.0,1.0	-0.13	6	ENSDARG00000042530	nup205	ENSDARG00000042530	2261.57	2412.64	2433.28	2326.96	2007.93	2258.93	ENSDARG00000042530	-0.108407	0.121089	-0.895272	0.370642	0.883521
G3	SE	21278	ENSDARG00000042829	si:dkey-30j22.1	chr20	-	35689991	35690138	.	.	35689024	35689171	35690645	35690792	21278	8,11,6	0,0,0	6,6,5	4,2,3	297	150	8.25495e-09	1.36255e-05	1.0,1.0,1.0	0.431,0.602,0.457	0.503	0	ENSDARG00000042829	si:dkey-30j22.1	ENSDARG00000042829	8255.43	8738.95	3449.82	8634.95	8128.15	8679.18	ENSDARG00000042829	0.315513	0.288778	1.09258	0.274578	0.788126
G3	SE	21275	ENSDARG00000042829	si:dkey-30j22.1	chr20	-	35689681	35689828	.	.	35689024	35689171	35690645	35690792	21275	6,3,4	0,0,0	6,5,8	4,2,3	297	150	1.86335e-08	2.81933e-05	1.0,1.0,1.0	0.431,0.558,0.574	0.479	0	ENSDARG00000042829	si:dkey-30j22.1	ENSDARG00000042829	8255.43	8738.95	3449.82	8634.95	8128.15	8679.18	ENSDARG00000042829	0.315513	0.288778	1.09258	0.274578	0.788126
G2	SE	12153	ENSDARG00000042829	si:dkey-30j22.1	chr20	-	35689681	35689828	.	.	35689024	35689171	35690645	35690792	12153	0,0,1	1,1,0	4,4,3	1,2,0	271	124	8.50969e-05	0.0111493	0.0,0.0,1.0	0.647,0.478,1.0	-0.375	0	ENSDARG00000042829	si:dkey-30j22.1	ENSDARG00000042829	3041.1	2753.54	2756.53	2841.63	3231.27	3478.36	ENSDARG00000042829	0.160094	0.134639	1.18906	0.234418	0.599023
G2	SE	704	ENSDARG00000043313	ank2b	chr7	-	57589509	57589601	.	.	57583733	57585094	57589775	57589964	704	164,136,226	398,409,549	196,163,175	299,288,260	216	124	0.000102024	0.0127859	0.191,0.16,0.191	0.273,0.245,0.279	-0.085	0	ENSDARG00000043313	ank2b	ENSDARG00000043313	18575.4	15283.2	13663.3	16050.5	14547.3	12521.3	ENSDARG00000043313	-0.140222	0.1675	-0.837143	0.402512	0.754716
G7	SE	2176	ENSDARG00000043342	gpx3	chr14	-	50461198	50461316	.	.	50459006	50459106	50463233	50463384	2176	116,144,165	0,0,3	68,91,68	2,4,10	242	124	2.7857e-05	0.0215396	1.0,1.0,0.966	0.946,0.921,0.777	0.107	0	ENSDARG00000043342	gpx3	ENSDARG00000043342	329.764	370.162	286.769	240.46	259.797	213.481	ENSDARG00000043342	-0.465603	0.184797	-2.51954	0.0117509	0.367117
G6	SE	3601	ENSDARG00000043593	rapgef1a	chr8	-	11765738	11765903	.	.	11756914	11756991	11774264	11774461	3601	13,15,23	0,1,0	9,20,16	1,4,6	289	124	5.54715e-06	0.00782347	1.0,0.866,1.0	0.794,0.682,0.534	0.285	0	ENSDARG00000043593	rapgef1a	ENSDARG00000043593	289.623	292.988	233.059	317.41	266.001	234.374	ENSDARG00000043593	0.00328632	0.200463	0.0163937	0.98692	0.999911
G6	SE	3600	ENSDARG00000043593	rapgef1a	chr8	-	11762316	11762409	.	.	11756914	11756991	11774264	11774461	3600	12,9,19	0,1,0	20,18,24	1,4,6	217	124	6.66476e-05	0.0487391	1.0,0.837,1.0	0.92,0.72,0.696	0.167	0	ENSDARG00000043593	rapgef1a	ENSDARG00000043593	289.623	292.988	233.059	317.41	266.001	234.374	ENSDARG00000043593	0.00328632	0.200463	0.0163937	0.98692	0.999911
G3	SE	26329	ENSDARG00000043624	pqlc2	chr8	-	10912080	10912149	.	.	10911734	10911906	10914989	10915138	26329	76,75,110	4,13,5	301,513,347	9,1,1	219	150	2.6088e-06	0.00256036	0.929,0.798,0.938	0.958,0.997,0.996	-0.095	0	ENSDARG00000043624	pqlc2	ENSDARG00000043624	877.179	770.589	867.955	1061.35	1338.37	1248.6	ENSDARG00000043624	0.53733	0.131732	4.07895	4.52403e-05	0.00309414
G5	A3SS	547	ENSDARG00000043816	st6galnac1.2	chr12	+	20574915	20575019	.	.	20574942	20575019	20574706	20574845	547	1,0,0	2,2,3	1,1,1	0,0,0	151	124	6.16618e-13	7.92971e-10	0.291,0.0,0.0	1.0,1.0,1.0	-0.903	27	ENSDARG00000043816	st6galnac1.2	ENSDARG00000043816	23.3197	47.7534	39.0723	38.2302	31.4401	36.4664	ENSDARG00000043816	-0.0564394	0.39605	-0.142506	0.886681	0.999112
G2	SE	16003	ENSDARG00000043847	tmem244	chr20	-	2099166	2099243	.	.	2097210	2097336	2107701	2107914	16003	6,7,11	1,3,6	2,5,10	0,0,0	201	124	6.85382e-08	2.51435e-05	0.787,0.59,0.531	1.0,1.0,1.0	-0.364	0	ENSDARG00000043847	tmem244	ENSDARG00000043847	38.3562	31.1465	24.0116	13.5374	16.5536	30.2212	ENSDARG00000043847	-0.609652	0.487469	-1.25065	0.211062	0.570236
G2	SE	8439	ENSDARG00000044056	ahi1	chr17	-	8079048	8079189	.	.	8078112	8078175	8080424	8080474	8439	2,2,5	78,62,115	11,21,12	36,55,59	265	124	3.0338e-09	1.493e-06	0.012,0.015,0.02	0.125,0.152,0.087	-0.106	0	ENSDARG00000044056	ahi1	ENSDARG00000044056	1102.47	945.101	925.475	952.543	1034.05	1133.78	ENSDARG00000044056	0.0714465	0.147883	0.483128	0.629005	0.880079
G3	A3SS	304	ENSDARG00000044062	ctbp2a	chr17	-	8446939	8447013	.	.	8446939	8447010	8450456	8450571	304	2,4,5	17,22,18	0,0,1	31,24,4	153	150	0.00020098	0.0324784	0.103,0.151,0.214	0.0,0.0,0.197	0.09	3	ENSDARG00000044062	ctbp2a	ENSDARG00000044062	2413.8	2183.8	3075.79	2215.43	1966.69	2077.72	ENSDARG00000044062	-0.293599	0.150158	-1.95526	0.0505519	0.449526
G2	A5SS	171	ENSDARG00000044062	ctbp2a	chr17	-	8513784	8516098	.	.	8515242	8516098	8472772	8472927	171	35,29,32	0,5,6	31,22,15	0,0,0	1582	124	8.91838e-07	6.13386e-05	1.0,0.313,0.295	1.0,1.0,1.0	-0.464	1458	ENSDARG00000044062	ctbp2a	ENSDARG00000044062	1673.43	1659.52	1420.8	1871.86	1500.86	1312.19	ENSDARG00000044062	-0.0211778	0.173941	-0.121753	0.903095	0.976867
G7	A5SS	168	ENSDARG00000044062	ctbp2a	chr17	-	8513784	8516098	.	.	8515242	8516098	8472772	8472927	168	35,29,32	0,5,6	15,12,16	0,1,0	1582	124	0.000168528	0.0254056	1.0,0.313,0.295	1.0,0.485,1.0	-0.292	1458	ENSDARG00000044062	ctbp2a	ENSDARG00000044062	1742.39	1729.11	1470.05	1320.91	1215.32	1094.21	ENSDARG00000044062	-0.444221	0.141931	-3.12983	0.0017491	0.161054
G2	SE	11065	ENSDARG00000044895	fmoda	chr11	-	20868616	20869519	.	.	20865326	20866274	20871140	20871205	11065	631,743,1120	0,1,3	658,735,1014	8,9,5	1027	124	0.00035296	0.0356084	1.0,0.989,0.978	0.909,0.908,0.961	0.063	0	ENSDARG00000044895	fmoda	ENSDARG00000044895	1970.41	2036.2	2470.45	2663.18	2953.17	3592.42	ENSDARG00000044895	0.507403	0.169357	2.99605	0.00273504	0.0365031
G7	A5SS	541	ENSDARG00000044973	zgc:171226	chr11	+	11529913	11529941	.	.	11529913	11529924	11530037	11530364	541	6,3,1	10,6,10	0,0,0	7,6,4	141	124	1.53993e-05	0.0046429	0.345,0.305,0.081	0.0,0.0,0.0	0.244	17	ENSDARG00000044973	zgc:171226	ENSDARG00000044973	92.4253	69.9758	56.0761	39.897	67.151	128.089	ENSDARG00000044973	0.114299	0.418942	0.272827	0.784986	0.975154
G7	MXE	893	ENSDARG00000045019	aamp	chr6	+	59983267	59983407	59983567	59983712	59982885	59983005	59984080	59984164	893	609,788,1035	224,291,404	640,613,759	345,351,457	264	269	0.0001467	0.0352448	0.735,0.734,0.723	0.654,0.64,0.629	0.09	300	ENSDARG00000045019	aamp	ENSDARG00000045019	3259.99	3680.32	3390.12	3678.07	3390.58	3710.6	ENSDARG00000045019	0.0613828	0.11604	0.528979	0.59682	0.948024
G2	A3SS	1783	ENSDARG00000045064	ablim1b	chr12	+	30092996	30093082	.	.	30093002	30093082	30089913	30089961	1783	73,82,115	26,20,35	44,45,39	26,24,31	130	124	0.000942772	0.0280958	0.728,0.796,0.758	0.617,0.641,0.545	0.16	6	ENSDARG00000045064	ablim1b	ENSDARG00000045064	5834.53	6392.81	6614.16	5494.97	5363.38	5431.04	ENSDARG00000045064	-0.210196	0.112757	-1.86415	0.0623002	0.297217
G3	RI	1441	ENSDARG00000045172	minpp1b	chr12	-	17370304	17370978	.	.	17370304	17370695	17370931	17370978	1441	94,131,81	6,7,3	154,189,143	2,1,1	386	150	0.000198834	0.0350346	0.859,0.879,0.913	0.968,0.987,0.982	-0.095	236	ENSDARG00000045172	minpp1b	ENSDARG00000045172	302.347	254.061	223.314	283.7	272.442	300.335	ENSDARG00000045172	0.137393	0.162608	0.844932	0.398149	0.857552
S1	A5SS	638	ENSDARG00000045836	mapk11	chr4	+	5498381	5498613	.	.	5498381	5498600	5504487	5504617	638	0,0,2	16,59,39	5,5,8	22,19,34	137	124	8.34226e-07	0.000522226	0.0,0.0,0.044	0.171,0.192,0.176	-0.165	13	ENSDARG00000045836	mapk11	ENSDARG00000045836	268.551	316.831	329.071	243.192	247.951	276.998	ENSDARG00000045836	-0.252369	0.168898	-1.49421	0.135121	0.999989
G2	SE	17230	ENSDARG00000045951	kat5b	chr5	-	66067069	66067138	.	.	66065295	66065469	66067284	66067421	17230	72,79,103	7,12,26	104,99,115	4,6,6	193	124	0.000139638	0.016286	0.869,0.809,0.718	0.944,0.914,0.925	-0.129	0	ENSDARG00000045951	kat5b	ENSDARG00000045951	684.932	753.355	750.533	771.634	771.4	825.722	ENSDARG00000045951	0.113568	0.131428	0.86411	0.387527	0.743061
G2	SE	4791	ENSDARG00000045976	sidt2	chr15	+	47057652	47057709	.	.	47056721	47056799	47057948	47058064	4791	16,19,45	104,95,178	9,11,7	97,109,139	181	124	0.000164927	0.0184874	0.095,0.121,0.148	0.06,0.065,0.033	0.069	0	ENSDARG00000045976	sidt2	ENSDARG00000045976	1812.6	1549.54	1877.02	1852.17	1801.04	1723.58	ENSDARG00000045976	0.0368561	0.134116	0.274807	0.783465	0.939544
G2	A3SS	708	ENSDARG00000046127	tk2	chr7	-	44263659	44263733	.	.	44263659	44263729	44263884	44263978	708	3,1,4	15,19,5	2,1,2	1,0,0	128	124	9.84973e-07	0.000108923	0.162,0.049,0.437	0.66,1.0,1.0	-0.671	4	ENSDARG00000046127	tk2	ENSDARG00000046127	271.781	230.679	442.499	451.658	460.191	315.86	ENSDARG00000046127	0.373033	0.276244	1.35038	0.176896	0.524713
G3	A5SS	360	ENSDARG00000051756	pdhx	chr25	-	36862985	36863188	.	.	36863003	36863188	36862774	36862873	360	3,6,1	20,16,21	14,15,11	18,22,9	168	150	0.000101529	0.0207372	0.118,0.251,0.041	0.41,0.378,0.522	-0.3	18	ENSDARG00000051756	pdhx	ENSDARG00000051756	583.542	608.999	421.327	559.137	496.356	405.698	ENSDARG00000051756	-0.143257	0.193128	-0.741769	0.458227	0.876486
G2	A5SS	338	ENSDARG00000051756	pdhx	chr25	-	36862985	36863188	.	.	36863003	36863188	36862774	36862873	338	0,0,9	113,131,156	9,17,18	46,95,81	142	124	2.3284e-10	2.88255e-08	0.0,0.0,0.048	0.146,0.135,0.163	-0.132	18	ENSDARG00000051756	pdhx	ENSDARG00000051756	899.727	1032.7	838.347	802.401	1002.05	1247.84	ENSDARG00000051756	0.141007	0.195651	0.720705	0.471091	0.798094
G3	MXE	4092	ENSDARG00000052113	hexa	chr25	+	22132796	22132971	22135172	22135347	22132633	22132706	22141150	22141241	4092	134,173,289	377,507,516	86,94,83	598,698,541	325	325	6.09512e-14	1.03759e-10	0.262,0.254,0.359	0.126,0.119,0.133	0.166	2376	ENSDARG00000052113	hexa	ENSDARG00000052113	1710.81	1628.98	2150.64	1557.14	1687.44	1640.52	ENSDARG00000052113	-0.16831	0.135578	-1.24142	0.21445	0.739918
G3	SE	29387	ENSDARG00000052113	hexa	chr25	+	22132796	22132971	.	.	22132633	22132706	22135172	22135347	29387	85,107,166	191,254,246	51,66,51	312,345,252	325	150	4.1056e-12	1.14682e-08	0.17,0.163,0.237	0.07,0.081,0.085	0.111	0	ENSDARG00000052113	hexa	ENSDARG00000052113	1710.81	1628.98	2150.64	1557.14	1687.44	1640.52	ENSDARG00000052113	-0.16831	0.135578	-1.24142	0.21445	0.739918
G3	SE	29390	ENSDARG00000052113	hexa	chr25	+	22135172	22135347	.	.	22132796	22132971	22141150	22141241	29390	188,253,271	51,66,124	290,354,291	39,29,34	325	150	5.3102e-09	1.01489e-05	0.63,0.639,0.502	0.774,0.849,0.798	-0.217	0	ENSDARG00000052113	hexa	ENSDARG00000052113	1710.81	1628.98	2150.64	1557.14	1687.44	1640.52	ENSDARG00000052113	-0.16831	0.135578	-1.24142	0.21445	0.739918
G5	MXE	3014	ENSDARG00000052113	hexa	chr25	+	22132796	22132971	22135172	22135347	22132633	22132706	22141150	22141241	3014	67,66,87	105,133,148	29,22,19	85,159,138	299	299	4.28083e-08	8.02228e-05	0.39,0.332,0.37	0.254,0.122,0.121	0.198	2376	ENSDARG00000052113	hexa	ENSDARG00000052113	520.454	519.44	676.568	392.816	418.546	452.38	ENSDARG00000052113	-0.441765	0.1552	-2.84643	0.00442119	0.134446
G5	SE	24165	ENSDARG00000052113	hexa	chr25	+	22132796	22132971	.	.	22132633	22132706	22135172	22135347	24165	44,34,64	44,71,73	12,14,9	26,75,77	299	124	1.99141e-07	0.000729685	0.293,0.166,0.267	0.161,0.072,0.046	0.149	0	ENSDARG00000052113	hexa	ENSDARG00000052113	520.454	519.44	676.568	392.816	418.546	452.38	ENSDARG00000052113	-0.441765	0.1552	-2.84643	0.00442119	0.134446
G2	SE	2985	ENSDARG00000052604	cpeb2	chr23	+	2215389	2215440	.	.	2208441	2208532	2218413	2218437	2985	21,31,25	7,5,5	28,46,23	1,0,2	175	124	2.133e-05	0.00352766	0.68,0.815,0.78	0.952,1.0,0.891	-0.189	0	ENSDARG00000052604	cpeb2	ENSDARG00000052604	346.302	266.692	275.79	302.746	320.037	224.222	ENSDARG00000052604	-0.0692762	0.212998	-0.325243	0.744997	0.92702
G2	RI	292	ENSDARG00000052693	si:dkey-172m14.1	chr5	-	48374966	48375115	.	.	48374966	48375104	48375105	48375115	292	14,9,9	13,8,64	11,13,29	0,0,0	125	124	2.33147e-15	8.77798e-13	0.517,0.527,0.122	1.0,1.0,1.0	-0.611	1	ENSDARG00000052693	si:dkey-172m14.1	ENSDARG00000052693	273.973	288.105	331.36	211.676	236.165	310.011	ENSDARG00000052693	-0.236719	0.208909	-1.13312	0.257164	0.625715
G6	RI	290	ENSDARG00000052693	si:dkey-172m14.1	chr5	-	48374966	48375115	.	.	48374966	48375104	48375105	48375115	290	14,9,9	13,8,64	8,17,16	2,1,4	125	124	2.62683e-06	0.000654956	0.517,0.527,0.122	0.799,0.944,0.799	-0.459	1	ENSDARG00000052693	si:dkey-172m14.1	ENSDARG00000052693	282.835	300.085	343.194	238.058	272.292	238.313	ENSDARG00000052693	-0.307991	0.176927	-1.74078	0.0817221	0.999911
G3	SE	22087	ENSDARG00000052978	mbnl1	chr2	+	47970096	47970194	.	.	47963379	47963533	47971666	47971711	22087	65,75,41	0,17,1	39,76,63	0,0,0	248	150	5.69361e-05	0.0299641	1.0,0.727,0.961	1.0,1.0,1.0	-0.104	0	ENSDARG00000052978	mbnl1	ENSDARG00000052978	2336.65	2309.9	2100.03	2212.68	2240.84	2585.83	ENSDARG00000052978	0.0610759	0.109494	0.5578	0.576981	0.913911
G3	SE	19554	ENSDARG00000053205	ppfia4	chr11	+	22388761	22388797	.	.	22386277	22386506	22391517	22391648	19554	4,13,17	0,1,0	26,16,29	6,4,4	186	150	5.27555e-05	0.0293596	1.0,0.913,1.0	0.778,0.763,0.854	0.173	0	ENSDARG00000053205	ppfia4	ENSDARG00000053205	785.106	692.129	796.45	863.035	721.972	856.692	ENSDARG00000053205	0.103335	0.128642	0.803269	0.421819	0.863741
G7	SE	10968	ENSDARG00000053205	ppfia4	chr11	+	22388761	22388803	.	.	22386277	22386506	22391517	22391648	10968	9,8,2	3,3,3	3,6,8	1,0,0	166	124	2.80145e-05	0.0215396	0.691,0.666,0.332	0.691,1.0,1.0	-0.334	0	ENSDARG00000053205	ppfia4	ENSDARG00000053205	503.204	451.293	440.801	334.272	391.898	329.654	ENSDARG00000053205	-0.401251	0.159061	-2.52262	0.0116485	0.366364
G3	MXE	4137	ENSDARG00000053365	rpl31	chr9	-	56642841	56642967	56643511	56643612	56640638	56640751	56644495	56644520	4137	4058,5613,4502	13451,28954,22083	4959,4941,2095	26276,27208,23299	251	276	4.38027e-05	0.0203364	0.249,0.176,0.183	0.172,0.166,0.09	0.06	645	ENSDARG00000053365	rpl31	ENSDARG00000053365	34389.1	47778.4	44800.3	43195.8	40706.3	37709.2	ENSDARG00000053365	-0.0622176	0.145169	-0.428587	0.668224	0.937738
G2	MXE	1709	ENSDARG00000053561	ms4a17a.11	chr4	+	75005583	75005652	75005857	75005995	75005211	75005322	75010643	75010757	1709	161,140,219	226,208,365	93,127,129	73,71,92	193	262	2.3349e-09	4.25377e-07	0.492,0.477,0.449	0.634,0.708,0.656	-0.193	274	ENSDARG00000053561	ms4a17a.11	ENSDARG00000053561	1600	1344.16	1278.79	1316.82	1359.61	1506.19	ENSDARG00000053561	-0.0125325	0.148079	-0.0846339	0.932552	0.983132
G2	MXE	1708	ENSDARG00000053561	ms4a17a.11	chr4	+	75005211	75005322	75005583	75005652	75004516	75004724	75005857	75005995	1708	281,307,401	204,216,363	215,257,285	93,118,146	235	193	4.11228e-05	0.00284173	0.531,0.539,0.476	0.655,0.641,0.616	-0.122	330	ENSDARG00000053561	ms4a17a.11	ENSDARG00000053561	1600	1344.16	1278.79	1316.82	1359.61	1506.19	ENSDARG00000053561	-0.0125325	0.148079	-0.0846339	0.932552	0.983132
G2	A5SS	904	ENSDARG00000053609	gatd1	chr25	-	3680185	3681950	.	.	3681844	3681950	3678872	3678964	904	63,120,159	0,0,0	57,53,92	18,20,29	1783	124	0	0	1.0,1.0,1.0	0.18,0.156,0.181	0.828	1659	ENSDARG00000053609	gatd1	ENSDARG00000053609	415.343	379.598	460.336	334.744	306.794	413.348	ENSDARG00000053609	-0.250777	0.185123	-1.35465	0.175528	0.522564
G2	SE	16502	ENSDARG00000053609	gatd1	chr25	-	3680185	3680293	.	.	3678872	3678964	3681844	3681950	16502	152,206,333	0,0,0	113,102,205	18,20,29	232	124	0	0	1.0,1.0,1.0	0.77,0.732,0.791	0.236	0	ENSDARG00000053609	gatd1	ENSDARG00000053609	415.343	379.598	460.336	334.744	306.794	413.348	ENSDARG00000053609	-0.250777	0.185123	-1.35465	0.175528	0.522564
G2	MXE	1070	ENSDARG00000053665	gabrg2	chr21	-	41904036	41904242	41906900	41907106	41899555	41899579	41910445	41910598	1070	35,34,15	18,20,39	0,0,2	48,38,40	330	330	1.22125e-15	6.11844e-13	0.66,0.63,0.278	0.0,0.0,0.048	0.507	2864	ENSDARG00000053665	gabrg2	ENSDARG00000053665	836.165	762.115	752.591	877.472	870.722	829.621	ENSDARG00000053665	0.133623	0.129597	1.03106	0.302511	0.671086
G2	MXE	1069	ENSDARG00000053665	gabrg2	chr21	-	41904036	41904242	41906900	41907106	41890251	41890828	41910445	41910598	1069	14,25,11	7,6,14	0,0,2	9,10,18	330	330	1.94404e-11	4.86983e-09	0.667,0.806,0.44	0.0,0.0,0.1	0.604	2864	ENSDARG00000053665	gabrg2	ENSDARG00000053665	836.165	762.115	752.591	877.472	870.722	829.621	ENSDARG00000053665	0.133623	0.129597	1.03106	0.302511	0.671086
G2	SE	11467	ENSDARG00000053665	gabrg2	chr21	-	41899555	41899579	.	.	41890251	41890828	41906900	41907106	11467	7,12,4	0,6,3	1,2,1	0,0,0	148	124	0.000154674	0.017632	1.0,0.626,0.528	1.0,1.0,1.0	-0.282	0	ENSDARG00000053665	gabrg2	ENSDARG00000053665	836.165	762.115	752.591	877.472	870.722	829.621	ENSDARG00000053665	0.133623	0.129597	1.03106	0.302511	0.671086
G7	MXE	543	ENSDARG00000053771	apbb3	chr21	-	40734450	40734502	40739489	40739560	40728336	40728483	40742143	40742331	543	40,31,51	7,10,13	18,20,13	10,20,12	195	176	0.000218219	0.0419416	0.838,0.737,0.78	0.619,0.474,0.494	0.256	5039	ENSDARG00000053771	apbb3	ENSDARG00000053771	390.24	279.903	271.863	239.382	301.629	258.163	ENSDARG00000053771	-0.233976	0.208474	-1.12233	0.261724	0.837963
G2	SE	7619	ENSDARG00000054318	stk33	chr7	-	28131666	28131725	.	.	28117282	28117399	28132533	28132737	7619	4,3,1	1,0,3	0,0,0	1,4,1	183	124	1.4321e-05	0.00246969	0.73,1.0,0.184	0.0,0.0,0.0	0.638	0	ENSDARG00000054318	stk33	ENSDARG00000054318	29.5891	20.4399	28.8139	28.3056	30.9001	29.2463	ENSDARG00000054318	0.164126	0.407838	0.402429	0.687368	0.90357
G2	MXE	48	ENSDARG00000054414	spata17	chr17	+	30194078	30194129	30200749	30200853	30190761	30190843	30211501	30211625	48	2,3,3	2,1,5	0,1,1	2,3,7	175	228	0.000169415	0.00943079	0.566,0.796,0.439	0.0,0.303,0.157	0.447	6671	ENSDARG00000054414	spata17	ENSDARG00000054414	15.3425	15.5732	17.1511	13.5374	22.0715	26.3217	ENSDARG00000054414	0.371258	0.51061	0.727087	0.467173	0.795269
G7	MXE	43	ENSDARG00000054414	spata17	chr17	+	30194078	30194129	30200749	30200853	30190761	30190843	30211501	30211625	43	2,3,3	2,1,5	1,0,1	6,9,7	175	228	2.05189e-05	0.00788747	0.566,0.796,0.439	0.178,0.0,0.157	0.489	6671	ENSDARG00000054414	spata17	ENSDARG00000054414	15.9747	16.2263	17.7456	34.5055	18.7142	28.7951	ENSDARG00000054414	0.712509	0.478586	1.48878	0.136545	NA
S1	SE	13370	ENSDARG00000054723	NA	chr20	+	34726539	34726728	.	.	34725241	34725385	34727284	34727554	13370	43,45,95	78,79,80	76,72,66	38,43,41	313	124	3.96588e-05	0.0437341	0.179,0.184,0.32	0.442,0.399,0.389	-0.182	0	ENSDARG00000054723		ENSDARG00000054723	3567.32	3673.75	4587.42	3705.97	3674.48	4108.81	ENSDARG00000054723	-0.0420408	0.138288	-0.30401	0.76112	0.999989
G5	SE	14077	ENSDARG00000054723	NA	chr20	+	34704774	34704844	.	.	34702164	34702209	34707042	34707164	14077	62,62,45	0,1,0	47,42,36	5,9,1	194	124	4.65699e-06	0.00554076	1.0,0.975,1.0	0.857,0.749,0.958	0.137	0	ENSDARG00000054723		ENSDARG00000054723	3575.34	3781.29	3448.65	3584.08	3303.17	3535.27	ENSDARG00000054723	-0.0520826	0.0872034	-0.597255	0.550337	0.999112
G2	A3SS	897	ENSDARG00000054723	NA	chr20	+	34727890	34728016	.	.	34727893	34728016	34727646	34727778	897	122,107,201	42,37,49	61,79,112	38,36,76	127	124	0.000259518	0.0109776	0.739,0.738,0.8	0.61,0.682,0.59	0.132	3	ENSDARG00000054723		ENSDARG00000054723	4695.89	4008.16	4407.15	4611.34	4302.84	4576.08	ENSDARG00000054723	0.0411771	0.121716	0.338304	0.735134	0.92278
G2	SE	9865	ENSDARG00000054723	NA	chr20	+	34735817	34735908	.	.	34735499	34735546	34739756	34741201	9865	73,92,83	77,63,124	27,36,65	97,94,99	215	124	0.000440801	0.0425552	0.353,0.457,0.279	0.138,0.181,0.275	0.165	0	ENSDARG00000054723		ENSDARG00000054723	4695.89	4008.16	4407.15	4611.34	4302.84	4576.08	ENSDARG00000054723	0.0411771	0.121716	0.338304	0.735134	0.92278
G6	A3SS	901	ENSDARG00000054723	NA	chr20	+	34727890	34728016	.	.	34727893	34728016	34727646	34727778	901	122,107,201	42,37,49	62,77,97	36,51,56	127	124	9.02531e-05	0.0293774	0.739,0.738,0.8	0.627,0.596,0.628	0.142	3	ENSDARG00000054723		ENSDARG00000054723	4847.79	4174.83	4564.55	4363.05	4131.1	3943.98	ENSDARG00000054723	-0.127624	0.122083	-1.04539	0.295843	0.999911
G2	RI	394	ENSDARG00000055138	zgc:110410	chr16	-	25691069	25691534	.	.	25691069	25691228	25691345	25691534	394	10,3,1	5,6,3	4,5,3	0,2,0	241	124	0.000116931	0.00880487	0.507,0.205,0.146	1.0,0.563,1.0	-0.568	117	ENSDARG00000055138	zgc:110410	ENSDARG00000055138	235.617	284.212	213.36	244.905	251.615	249.569	ENSDARG00000055138	0.027942	0.188382	0.148326	0.882085	0.970095
G2	A3SS	1308	ENSDARG00000055253	slc12a10.3	chr7	+	4253918	4254029	.	.	4253933	4254029	4249613	4249753	1308	3,4,4	4,5,0	6,10,15	0,0,0	139	124	4.84923e-05	0.00267551	0.401,0.416,1.0	1.0,1.0,1.0	-0.394	15	ENSDARG00000055253	slc12a10.3	ENSDARG00000055253	150.137	211.212	96.7324	121.837	162.226	130.634	ENSDARG00000055253	-0.138323	0.31077	-0.445099	0.656248	0.892271
G2	SE	15434	ENSDARG00000055679	mto1	chr12	+	14179468	14179708	.	.	14176451	14176558	14179782	14179982	15434	50,53,75	6,4,1	50,60,92	0,0,0	364	124	6.25055e-05	0.00863817	0.74,0.819,0.962	1.0,1.0,1.0	-0.16	0	ENSDARG00000055679	mto1	ENSDARG00000055679	340.822	321.198	251.779	283.056	333.28	434.796	ENSDARG00000055679	0.206971	0.223279	0.926961	0.353947	0.716249
G5	SE	14788	ENSDARG00000056121	serac1	chr20	-	26160479	26160693	.	.	26159503	26159540	26160993	26161064	14788	31,47,46	0,1,0	28,29,40	2,6,3	338	124	4.38197e-06	0.00554076	1.0,0.945,1.0	0.837,0.639,0.83	0.213	0	ENSDARG00000056121	serac1	ENSDARG00000056121	199.278	257.284	286.873	185.417	189.623	271.034	ENSDARG00000056121	-0.203235	0.22329	-0.910186	0.362725	0.999112
G2	SE	9718	ENSDARG00000056218	tnika	chr2	+	26124805	26124892	.	.	26119750	26119852	26125946	26126147	9718	39,42,61	23,21,36	55,62,25	10,9,7	211	124	3.91639e-05	0.00598643	0.499,0.54,0.499	0.764,0.802,0.677	-0.235	0	ENSDARG00000056218	tnika	ENSDARG00000056218	1727.12	1508.66	1374.15	1430.05	1356.3	1026.55	ENSDARG00000056218	-0.273902	0.177835	-1.54021	0.12351	0.436671
G2	RI	1205	ENSDARG00000056248	si:dkey-183i3.5	chr21	+	25158929	25159255	.	.	25158929	25159108	25159120	25159255	1205	269,232,403	44,47,75	286,329,196	115,122,115	136	124	1.21614e-08	1.30822e-06	0.848,0.818,0.83	0.694,0.711,0.608	0.161	12	ENSDARG00000056248	si:dkey-183i3.5	ENSDARG00000056248	33547.4	21660.4	31229.5	43031.8	56695.1	40493.5	ENSDARG00000056248	0.697966	0.207503	3.36365	0.000769191	0.0134106
G3	RI	324	ENSDARG00000056475	trnau1apb	chr2	-	24658837	24659432	.	.	24658837	24658890	24659014	24659432	324	789,997,1241	87,107,118	950,988,1000	162,172,153	274	150	0.000265751	0.0389941	0.832,0.836,0.852	0.762,0.759,0.782	0.072	124	ENSDARG00000056475	trnau1apb	ENSDARG00000056475	10702.8	9896.23	12231.7	9742.2	10111	10780.5	ENSDARG00000056475	-0.099886	0.112877	-0.88491	0.376205	0.84702
S1	SE	14086	ENSDARG00000056642	hdac9b	chr16	-	20070386	20070510	.	.	20058704	20058836	20072724	20072875	14086	15,12,7	0,0,0	18,12,14	5,2,3	248	124	5.66816e-07	0.00195332	1.0,1.0,1.0	0.643,0.75,0.7	0.302	0	ENSDARG00000056642	hdac9b	ENSDARG00000056642	942.936	831.565	941.535	916.647	690.33	805.814	ENSDARG00000056642	-0.170158	0.151918	-1.12007	0.262684	0.999989
S1	SE	14088	ENSDARG00000056642	hdac9b	chr16	-	20070392	20070510	.	.	20058704	20058836	20072724	20072875	14088	13,10,4	0,0,0	18,8,11	5,2,3	242	124	6.93346e-07	0.00212387	1.0,1.0,1.0	0.648,0.672,0.653	0.342	0	ENSDARG00000056642	hdac9b	ENSDARG00000056642	942.936	831.565	941.535	916.647	690.33	805.814	ENSDARG00000056642	-0.170158	0.151918	-1.12007	0.262684	0.999989
G2	A3SS	958	ENSDARG00000056642	hdac9b	chr16	-	20047247	20049084	.	.	20047247	20047440	20055547	20055663	958	114,103,98	1,3,7	85,90,63	1,0,0	1768	124	2.89166e-05	0.00181946	0.889,0.707,0.495	0.856,1.0,1.0	-0.255	1644	ENSDARG00000056642	hdac9b	ENSDARG00000056642	1231.78	1010.31	703.196	1087.92	984.39	712.636	ENSDARG00000056642	-0.0800821	0.242325	-0.330475	0.741041	0.92553
G7	A3SS	953	ENSDARG00000056642	hdac9b	chr16	-	20047247	20049084	.	.	20047247	20047440	20055547	20055663	953	114,103,98	1,3,7	89,53,67	0,0,0	1768	124	1.3012e-07	0.000166684	0.889,0.707,0.495	1.0,1.0,1.0	-0.303	1644	ENSDARG00000056642	hdac9b	ENSDARG00000056642	1282.54	1052.68	727.57	859.402	572.435	758.602	ENSDARG00000056642	-0.482019	0.232074	-2.07701	0.0378006	0.528399
G2	SE	19442	ENSDARG00000056695	phc2a	chr23	-	22186661	22186903	.	.	22180967	22181193	22204159	22204252	19442	34,34,68	3,7,7	35,26,58	1,0,1	366	124	8.61119e-06	0.00165474	0.793,0.622,0.767	0.922,1.0,0.952	-0.231	0	ENSDARG00000056695	phc2a	ENSDARG00000056695	1745.75	1744.2	1890.05	1594.96	1624.46	1936.11	ENSDARG00000056695	-0.0613419	0.138048	-0.444353	0.656788	0.892631
G3	SE	36884	ENSDARG00000056722	cd99l2	chr7	-	25614939	25614990	.	.	25613057	25613129	25617664	25617745	36884	25,46,16	284,433,395	73,75,60	330,390,373	201	150	4.1573e-07	0.000486981	0.062,0.073,0.029	0.142,0.126,0.107	-0.07	0	ENSDARG00000056722	cd99l2	ENSDARG00000056722	6586.93	7534.96	9028.27	6132.14	6335.99	6715.68	ENSDARG00000056722	-0.271235	0.136477	-1.9874	0.0468777	0.433035
G3	SE	36883	ENSDARG00000056722	cd99l2	chr7	-	25614936	25614990	.	.	25613057	25613129	25617664	25617745	36883	71,121,28	284,433,395	144,152,140	330,390,373	204	150	2.28838e-06	0.00237422	0.155,0.17,0.05	0.243,0.223,0.216	-0.102	0	ENSDARG00000056722	cd99l2	ENSDARG00000056722	6586.93	7534.96	9028.27	6132.14	6335.99	6715.68	ENSDARG00000056722	-0.271235	0.136477	-1.9874	0.0468777	0.433035
G5	SE	30316	ENSDARG00000056722	cd99l2	chr7	-	25614936	25614990	.	.	25613057	25613129	25617664	25617745	30316	29,22,7	195,181,126	46,41,27	148,127,117	178	124	8.58991e-06	0.00926465	0.094,0.078,0.037	0.178,0.184,0.138	-0.097	0	ENSDARG00000056722	cd99l2	ENSDARG00000056722	1931.3	2180.09	1740.78	1902.91	1665.34	1391.64	ENSDARG00000056722	-0.238684	0.146709	-1.62692	0.103753	0.771329
G6	A3SS	450	ENSDARG00000056831	gng2	chr13	+	11955025	11955172	.	.	11955059	11955172	11930843	11930925	450	253,255,411	33,57,53	190,299,284	54,94,76	158	124	0.000154014	0.0401053	0.857,0.778,0.859	0.734,0.714,0.746	0.1	34	ENSDARG00000056831	gng2	ENSDARG00000056831	1276.15	1368.63	1310.25	1262.92	1294.96	1223.08	ENSDARG00000056831	-0.0649423	0.116992	-0.555102	0.578825	0.999911
G2	SE	10318	ENSDARG00000056985	tpte	chr10	+	24721485	24721617	.	.	24721081	24721403	24722598	24722673	10318	67,108,136	12,15,16	63,114,118	28,42,46	256	124	7.38538e-07	0.00020988	0.73,0.777,0.805	0.521,0.568,0.554	0.223	0	ENSDARG00000056985	tpte	ENSDARG00000056985	773.699	875.021	693.592	985.772	1039.57	1310.24	ENSDARG00000056985	0.511622	0.174319	2.93498	0.00333574	0.0424237
G5	SE	28361	ENSDARG00000057353	ehbp1l1a	chr7	+	17770509	17770749	.	.	17767925	17767991	17773598	17773802	28361	54,57,76	4,9,3	54,47,72	0,0,2	364	124	2.65758e-05	0.0211515	0.821,0.683,0.896	1.0,1.0,0.925	-0.175	0	ENSDARG00000057353	ehbp1l1a	ENSDARG00000057353	3141.81	3212.15	4483.04	3033.57	3365.07	4717.96	ENSDARG00000057353	0.0367332	0.194217	0.189135	0.849987	0.999112
G3	SE	29959	ENSDARG00000057679	sh2b1	chr3	+	15209282	15209326	.	.	15208658	15209016	15210888	15212894	29959	230,238,194	130,197,150	167,135,145	342,402,280	194	150	0	0	0.578,0.483,0.5	0.274,0.206,0.286	0.265	0	ENSDARG00000057679	sh2b1	ENSDARG00000057679	3186.46	2985.22	3042.79	3330.95	3161.18	3164.84	ENSDARG00000057679	0.0679989	0.0807921	0.841652	0.399983	0.858169
G7	SE	16716	ENSDARG00000057679	sh2b1	chr3	+	15209282	15209326	.	.	15208658	15209016	15210888	15212894	16716	127,163,66	50,47,177	14,25,40	143,159,119	168	124	5.34469e-06	0.00700618	0.652,0.719,0.216	0.067,0.104,0.199	0.406	0	ENSDARG00000057679	sh2b1	ENSDARG00000057679	2269.55	2236.18	2060.62	2084.35	2115.81	1761.47	ENSDARG00000057679	-0.139204	0.131046	-1.06225	0.288121	0.849636
G2	MXE	2097	ENSDARG00000057903	si:ch211-266g18.10	chr17	-	15459717	15459756	15460708	15460753	15459582	15459630	15460887	15460935	2097	26,34,43	7,9,15	25,28,25	22,24,30	169	163	1.34794e-05	0.00108051	0.782,0.785,0.734	0.523,0.529,0.446	0.268	991	ENSDARG00000057903	si:ch211-266g18.10	ENSDARG00000057903	2255.34	1793.84	2515.04	2300.13	2597.82	2735.51	ENSDARG00000057903	0.217489	0.167737	1.29661	0.194765	0.549205
G2	SE	21435	ENSDARG00000057903	si:ch211-266g18.10	chr17	-	15450681	15450726	.	.	15450546	15450594	15451955	15452003	21435	144,149,195	21,13,50	23,18,39	39,62,66	169	124	0	0	0.834,0.894,0.741	0.302,0.176,0.302	0.563	0	ENSDARG00000057903	si:ch211-266g18.10	ENSDARG00000057903	2255.34	1793.84	2515.04	2300.13	2597.82	2735.51	ENSDARG00000057903	0.217489	0.167737	1.29661	0.194765	0.549205
G2	SE	21432	ENSDARG00000057903	si:ch211-266g18.10	chr17	-	15449171	15449219	.	.	15448508	15448553	15449309	15449354	21432	69,54,124	0,0,9	77,96,105	43,37,34	172	124	4.44089e-16	5.27082e-13	1.0,1.0,0.909	0.564,0.652,0.69	0.334	0	ENSDARG00000057903	si:ch211-266g18.10	ENSDARG00000057903	2255.34	1793.84	2515.04	2300.13	2597.82	2735.51	ENSDARG00000057903	0.217489	0.167737	1.29661	0.194765	0.549205
G2	SE	21434	ENSDARG00000057903	si:ch211-266g18.10	chr17	-	15450546	15450594	.	.	15450411	15450459	15451955	15452003	21434	65,41,116	0,0,1	80,93,117	11,18,11	172	124	2.5739e-10	1.57374e-07	1.0,1.0,0.988	0.84,0.788,0.885	0.158	0	ENSDARG00000057903	si:ch211-266g18.10	ENSDARG00000057903	2255.34	1793.84	2515.04	2300.13	2597.82	2735.51	ENSDARG00000057903	0.217489	0.167737	1.29661	0.194765	0.549205
G5	SE	22426	ENSDARG00000058038	eml3	chr7	+	17613091	17613541	.	.	17609471	17609583	17620127	17620241	22426	79,77,72	10,4,3	99,91,107	0,1,2	574	124	2.7351e-05	0.0211956	0.631,0.806,0.838	1.0,0.952,0.92	-0.199	0	ENSDARG00000058038	eml3	ENSDARG00000058038	506.674	533.084	482.235	528.533	511.884	611.058	ENSDARG00000058038	0.117476	0.129924	0.904191	0.365894	0.999112
G3	SE	17348	ENSDARG00000058090	cfap57	chr2	+	13985610	13985769	.	.	13984918	13985092	13986160	13986304	17348	26,38,25	4,6,0	40,51,32	0,0,0	309	150	0.000109618	0.0485435	0.759,0.755,1.0	1.0,1.0,1.0	-0.162	0	ENSDARG00000058090	cfap57	ENSDARG00000058090	170.459	171.865	129.808	167.098	179.642	161.491	ENSDARG00000058090	0.106621	0.185365	0.575197	0.565158	0.91085
G3	SE	35288	ENSDARG00000058100	b3gnt3	chr8	-	13597192	13597308	.	.	13592786	13593955	13603175	13603317	35288	168,201,185	31,43,43	166,251,183	66,96,74	266	150	9.08927e-05	0.0423152	0.753,0.725,0.708	0.586,0.596,0.582	0.141	0	ENSDARG00000058100	b3gnt3	ENSDARG00000058100	464.096	421.255	430.127	431.518	464.003	497.275	ENSDARG00000058100	0.0833902	0.12376	0.673807	0.500434	0.891823
G3	SE	6230	ENSDARG00000058102	sardh	chr10	+	10429011	10429209	.	.	10428196	10428468	10430669	10430996	6230	255,359,275	33,54,37	346,479,333	105,101,83	348	150	0.000115902	0.0495919	0.769,0.741,0.762	0.587,0.672,0.634	0.126	0	ENSDARG00000058102	sardh	ENSDARG00000058102	1366.16	1438.43	1301.38	1611.31	1681.48	1477.06	ENSDARG00000058102	0.216159	0.102438	2.11015	0.0348452	0.375629
G2	SE	10054	ENSDARG00000058115	fgfr2	chr13	-	46216911	46217050	.	.	46214694	46214839	46220156	46220347	10054	91,111,126	129,137,231	26,52,43	102,150,116	263	124	9.96287e-06	0.00182746	0.25,0.276,0.205	0.107,0.14,0.149	0.112	0	ENSDARG00000058115	fgfr2	ENSDARG00000058115	4570.96	4723.56	4328.94	3874.17	4471.69	3609	ENSDARG00000058115	-0.18846	0.134014	-1.40627	0.159644	0.500718
G2	SE	19554	ENSDARG00000058327	neu3.3	chr21	+	21766959	21767038	.	.	21766726	21766772	21767446	21767728	19554	26,32,38	0,0,0	5,2,4	3,2,2	203	124	2.42233e-06	0.000575004	1.0,1.0,1.0	0.504,0.379,0.55	0.522	0	ENSDARG00000058327	neu3.3	ENSDARG00000058327	268.493	318.278	244.918	287.978	150.086	244.694	ENSDARG00000058327	-0.284586	0.262086	-1.08585	0.277545	0.645823
G2	SE	6066	ENSDARG00000058381	zgc:171775	chr23	+	10215148	10215278	.	.	10211571	10211751	10221117	10221176	6066	308,320,491	1,6,2	220,292,356	12,18,18	254	124	1.54663e-08	6.63965e-06	0.993,0.963,0.992	0.899,0.888,0.906	0.085	0	ENSDARG00000058381	zgc:171775	ENSDARG00000058381	1079.45	1132.95	1155.3	1513.73	1733.72	1974.13	ENSDARG00000058381	0.632962	0.147775	4.28329	1.84153e-05	0.000625799
G2	SE	7982	ENSDARG00000058445	zgc:136472	chr1	-	8559724	8559832	.	.	8559515	8559641	8560387	8560525	7982	98,149,247	17,11,15	160,167,201	0,0,0	232	124	1.26299e-12	1.01933e-09	0.755,0.879,0.898	1.0,1.0,1.0	-0.156	0	ENSDARG00000058445	zgc:136472	ENSDARG00000058445	550.137	544.09	579.708	546.42	519.784	579.077	ENSDARG00000058445	-0.0252522	0.138252	-0.182654	0.85507	0.962698
G2	A3SS	493	ENSDARG00000058548	bves	chr16	+	7746146	7746384	.	.	7746173	7746384	7745320	7745435	493	76,85,133	11,11,4	44,62,82	11,17,20	151	124	0.000337574	0.0133869	0.85,0.864,0.965	0.767,0.75,0.771	0.13	27	ENSDARG00000058548	bves	ENSDARG00000058548	517.261	488.61	541.976	391.355	423.773	505.962	ENSDARG00000058548	-0.227409	0.164794	-1.37996	0.167599	0.512345
G3	A3SS	664	ENSDARG00000058710	terf1	chr24	-	13202814	13202901	.	.	13202814	13202880	13202987	13203112	664	18,35,20	1,1,1	22,32,34	9,5,4	171	150	0.000384894	0.0478453	0.94,0.968,0.946	0.682,0.849,0.882	0.147	21	ENSDARG00000058710	terf1	ENSDARG00000058710	125.667	153.184	92.4058	108.338	136.221	116.195	ENSDARG00000058710	-0.0437776	0.243181	-0.180021	0.857136	0.974114
[truncated: 381 more rows]
